# Supplementary material for: Transcriptome-Wide Identification and Prediction of miRNAs and Their Targets in Paris polyphylla var. yunnanensis by High-Throughput Sequencing Analysis
Source: Int J Mol Sci. 2017 Jan 22;18(1):219. doi: 10.3390/ijms18010219 (PMC5297848; doi:10.3390/ijms18010219)
Supplement: Supplementary file 1 [file ijms-18-00219-s001.zip]

Archive with 4 entries (4 files):
- Table S4.xlsx
- Table S5.xlsx
- Table S6.xlsx
- ijms-170045-final-supply.pdf
