# Supplementary material for: Transcriptome-Wide Identification and Prediction of miRNAs and Their Targets in Paris polyphylla var. yunnanensis by High-Throughput Sequencing Analysis
Source: Int J Mol Sci. 2017 Jan 22;18(1):219. doi: 10.3390/ijms18010219 (PMC5297848; doi:10.3390/ijms18010219)
Supplement: Supplementary file 1 [file ijms-18-00219-s001.zip › Table S4.xlsx]

## Sheet: conserved miRNAs
Table S4 Conserved miRNAs identified from Paris polyphylla var. yunnanensis based on miRBase 21.0
miRNA Family	miRNA	Coverage Reads		miRNA Sequence
		Seed coat	Seed
MIR1030	miR1030a	80	0	TTCTGCATCAGGACTGCACCA
MIR1312	miR1312	12	0	TTGGGAGATGAGAATGGCGAAT
MIR1507	miR1507a	56	11	TTTGATTCCATCATCGTCTGAT
MIR1507	miR1507b	38	10	ATTCTCATTCCATACATCGTCTAG
MIR1520	miR1520p	37	0	ATTTCTTATGGATGATGGACAGT
MIR156	miR156a-5p	8721	15330	TGACAGAAGAGAGTGAGCAC
	miR156c-3p	25	289	TGCTCACTTCTCTCTCCGTCAGC
	miR156l-3p	478	0	GCCATCACTGTCAACTCTGTCACC
	miR157a-5p	2055	2056	TTGACAGAAGATAGAGAGCAC
	miR157d-3p	33	40	GCTCTCTATGCTTCTGTCATC
MIR158	miR158a-5p	31	0	CTTATGATCTACAATTTGGACA
	miR158b-5p	108	22	TTATGATCTACAATTTGGACA
MIR159	miR159a	37562	1221	TTTGGATTGAAGGGAGCTCTA
	miR159b-3p	5015	81	TTTGGATTGAAGGGAGCTCTT
	miR319a-3p	46	155	TTGGACTGAAGGGAGCTCCC
	miR319c	0	23	CTTGGACTGAAGGGAGCTCCCT
	miR319e	55	0	TTTGGACTGAAGGGAGCTCCT
MIR162_1	miR162	1427	0	TAATAGAAGCTCTGCATCCGG
	miR162a-3p	110	28	TCGATAAACCTCTGCATCCAG
MIR164	miR164a	312	0	TGGAGAAGCAGGGCACGTGCA
	miR164b-3p	29	9	CATGTGCCCATCTCCTCCATC
MIR166	miR165a-3p	188	4179	TCGGACCAGGCTTCATCCCCC
	miR165a-5p	0	244	GGAATGTTGTCTGGATCGAGGATT
	miR166a-3p	0	44207	TCGGACCAGGCTTCATTCCCC
	miR166d-5p	97	0	GGAATGTTGTCTGGCTCGA
	miR166h-3p	25930	0	TCTCGGACCAGGCTTCATTCC
	miR166k	538	20134	TCGGACCAGGCTTCATTCCT
MIR167	miR167a	3076	721	TGAAGCTGCCAGCATGATCTGA
	miR167e-3p	15	0	CGAGGTCATGTGGAGTTTCATT
MIR168	miR168a	1534	468	TCGCTTGGTGCAGGTCGGGAC
	miR168a-3p	483	110	CCCGCCTTGCATCAACTGAAT
	miR168a-5p	509	0	TCGCTTGGTGCAGGTCGGGAA
MIR169	miR169g	302	289	TAGCCAGGGATGACTTGCCT
	miR169n-3p	0	265	TCGGCAGTCGTCTTTGGCATC
MIR171	miR171	67	0	TTGAGCCGCGTCAATATCTCC
	miR171a	0	68	TTGAGCCGTGCCAATATCACT
	miR171b-3p	66	108	TTGAGCCGTGCCAATATCACG
MIR1863	miR1863b.2	0	14	AAGAGGACTTGGCTGATGATGACT
MIR2119	miR2119	306	0	TCAACGGAGATGTAGGGAGAA
MIR2275	miR2275b-3p	11	0	TTCGGTTTCCTCTAACATCTCA
	miR2275c-5p	68	0	GGGATAGAGGGACTTGAACCCT
MIR2610	miR2610a	81	0	AAGATGACGACTTGTATGGCCT
MIR2619	miR2619b-5p	16	0	ATAGTCTTTGATTCGTTTGGCACT
MIR2873	miR2873b	8	20	TTGGTACTGAGATTTGGATGG
MIR2949	miR2949a-5p	98	27	ATTTTGATCTGGATTGTGCCGACT
MIR3630	miR3630-3p	78	21	GGGAATCTCTCTGATGCAT
	miR3630-5p	42	5	GCAAGTGATGATAAAACAGAC
MIR390	miR390a-5p	17	0	AAGCTCAGGAGGGATAGCGCC
MIR393	miR393a	261	0	TCCAAAGGGATCGCATTGATC
	miR393a-3p	0	81	CATCATGCTTCTTCTTTGGACT
	miR393b-5p	255	0	TCCAAAGGGATCGCATTGATTT
	miR393h	0	45	TTCCAAAAGGGCTCGAATCTGATC
MIR395	miR395a	13	42	CTGAAGTGTTTGGGGGAACTC
MIR396	miR396b-3p	49	0	TTCAATAAAGCTGTGGGAAA
	miR396f	154502	17274	TTCCACGGCTTTCTTGAACTA
MIR397	miR397-3p	24	0	TCTACGCTACTTCTAATCATG
MIR398	miR398	1	0	TGTGTTCTCAGGTCACCCCT
	miR398b-3p	1344	351	TGTGTTCTCAGGTCACCCCTG
MIR399	miR399e	111	30	CGGACAAAGGAGGTTGCCCTTC
MIR403	miR403c-5p	175	0	ATTTGTGCGTGTCTGAGCCC
MIR408	miR408b	9663	455	TGCACTGCCTCTTCCCTGGCCT
MIR4345	miR4345	21	0	TAAAGGAACTCTACAAAGACT
	miR4352b	61	0	CTAAAAGTAGAATTCTAATATGG
MIR437	miR437	0	16	AGAATTAGAGAAGTTGGACCTT
MIR4371	miR4371b	0	130	ATGGTGATGACGGGTGACGGAGA
MIR4387	miR4387d	65	16	ATTCACTGTATTAGAATGATGACT
MIR444	miR444b.2	39	20	TGAGTTGTTGTTCTCTAAGCCT
MIR477	miR477	77	0	ATTGTAGGACTTTGGGGCTGAGCT
MIR482	miR482c-5p	392	108	TATGGAGAAGACGGTGAATGACTC
MIR4998	miR5376	17	0	TGAGATTTGAAGACATTTGGGGCT
MIR5169	miR5169a	0	166	TTTGACCAGTATTGTAGTACC
MIR5179	miR5179	203	11	TTTTGCTCAAGACCGCGCAAC
MIR5185	miR5185a-3p	115	0	TTTGAGATTGAGACTAAGAATC
MIR5200	miR5200c	273	0	CTGTAGATACTCCTGGGGCTT
MIR5208	miR5208a	14	0	CAACATGGTGTTGGATGTTTGT
MIR5225	miR5225	45	88	CCTTCGTAGGAGACAGCTGGACGC
MIR529	miR529-5p	0	261	AAAGAGAGAGATGGACGCCT
	miR529a	54	0	CGAAGAAGAGGAGAGAGCCC
MIR5298	miR5298d	5	0	TTGGTGATGAATGAATATGAAAAA
MIR535	miR535	593	112	TGACAATGAGAGAGAGCACGC
MIR5539	miR5539a	86	0	AGAAAACGTATGCGCGCTA
	miR5559-5p	395	0	TACTTGAGAATTGTTGAACTC
MIR5568	miR5568c-5p	0	59935	TCGTTCAAATTGTAGTCT
	miR5568f-3p	24	0	GTTTTATAATTGGAAGGAT
	miR5568f-5p	0	14	TCCTTCCAAGATTGTAAGATTC
MIR6108	miR6108d	0	48	ATATGGTAGATCAAGCTGAGAGC
MIR6135	miR6135a	912	0	TTGGTTGTTGGTCGAATTGGC
	miR6135k	1598	0	CGTTTCGATACCGTTTGGCT
MIR6149	miR6149a	242	0	TTGGATCTCACCTGAATCGCC
MIR6462	miR6462e	66	0	TCTGATCGTTTTTTCACT
MIR7484	miR7484l	21	0	TTTGATCCAATGGTCAGGGAGACT
MIR7726	miR7726b-5p	14	0	TTTGATGAAGATGACGACGGCC
MIR7729	miR7729a-5p	0	31	AGATTTTCTAGGCGCCTGTAGAGC
MIR773	miR773a	11	0	CTTTGCTTCGTCGAGCTTTTGCTC
MIR774	miR774b-5p	21	0	TCGAGATCAAGATATTGGGAT
MIR7807	miR7807b-3p	7	0	TTCGAGATTTTGATTAGCTTACCT
MIR7984	miR7984a	15648	13717	TCCGACTTTGTGAAATGACTT
MIR7996	miR7996a	8	0	CATGTGGTACATAGAAATTATGAA
MIR8041	miR8041a-3p	0	75	AGATGTATTGCGAAGTAGCCT
MIR812	miR812o-5p	2606	1469	CAGTTTTCAACTTTTGACTGT
MIR820	miR820a	0	184	TCGGTTCGTTGGATGGCCCAG
MIR823	miR823-3p	29	0	TACGTGTTCGTGATATATAGGACT
MIR825	miR825-3p	1175	1781	TTCTACGAGAAGCTGAAGAAC
MIR827	miR827	1267	86	TTAGATGATCATCAGCAAACA
MIR829	miR829-5p	55	0	ACTTTGGAATCTTCGATCGTTGAA
MIR838	miR838-5p	0	41	TGCAAGAATCAAGAAGAAGGC
MIR841	miR841b-3p	5	0	CATTTCGATTAGGGTCGTATT
MIR845	miR845b-5p	115	0	TCACAATTGGTATCGGAGCAACTG
MIR846	miR846-3p	16	9	TCTGAAATCGAAGTGCTTGAACTT
MIR8522	miR8552b	591	0	TATGGCATCGTGATCGTCGAGA
MIR8565	miR8565a	145	0	TTGGCAAGCTCTGGAAAAGTT
MIR858	miR858	155	0	CTCGTCTTTCTGTTCCGACCTTGG
MIR8639	miR8639a	36	0	TAAACATGTAGTATTGACAACAAG
MIR8742	miR8742a	16	14	TATTTATTCATCTTGGCTACTG
MIR8762	miR8762d	631	191	TTTTCTTGATGATTGTGGCAT
MIR9776	miR9776	475	271	TTGGACGAGATACGCAACTGG
undef	miR1028a-3p	87	0	TGATCATTGTAGATCTCTCGTGCC
undef	miR1044-3p	0	35	TTGTGAGTGAATATTTGATTT
undef	miR1080	11	0	CTGTCACTGTCTGCGAAACACCCT
undef	miR1108	0	170	CGAGATGCAGAACATAACCCC
undef	miR1160.2	5	0	TGACGAGAGAATCAGAGCGGAT
undef	miR1162-5p	180	0	CGGCTTAATTTGACTCAACACG
undef	miR1169-5p	49	69	CATCCGCAAGCAGATCATCCACAG
undef	miR1515	26	31	TCATTTTTGCGTGCAGTGATCC
undef	miR1528	0	23	AAAGGATTGAGACACTATATTAGT
undef	miR1535a	0	77	CCTGATTTGTAGGTGATGTCT
undef	miR1854-5p	93	0	CGGTAGAAATTTGAGATGGA
undef	miR1866-3p	48	30	AGAAAATCCTGTAGAAATTCTATG
undef	miR1877	36	0	AGATGATTGTGAATGATGGGGTGG
undef	miR2090	0	131	AATATGATTCTAGAATTTTTGCCT
undef	miR2634	145	0	TATTCTCAGATTGTTGTC
undef	miR2643a	260	42	TTTGGGACTGAAATTGAGAGGA
undef	miR2651	6	0	TTTTGATTGGGTGCTTGCATT
undef	miR2916	5233	212	GTTGGGGGCTCGAAGACGATCAGAT
undef	miR2938	112	0	ATCTTTTGTGAAGGGTTCGAG
undef	miR3436-5p	14	0	CGGAGCAAAGAATCATTGGTGT
undef	miR3437-3p	183	41	TCAATGGATCTTGTTGTTTTGT
undef	miR3438-3p	78	42	TCCATGGCTTCGAATCTCTGATC
undef	miR3439-3p	103	0	TCTGATTTTCGATGTCGTCGCAAAT
undef	miR3441-5p.2	111	59	CGAAGAAAAAGAAGGATCGTCTT
undef	miR3448-3p	56	0	ATCGAGGATTTTTTATTTTGGTCT
undef	miR3510	320	61	ATTATATCCATCTTGTCGAGCTGA
undef	miR418	13	0	TAAGTGATAGATGAAAAGACT
undef	miR419	0	251	TGAGAATGCTGACATGAG
undef	miR4223	46	39	ATGGGACTTGTTGATAAATAAACA
undef	miR4230	65	0	TCGTTTCGGAAATTGGACCCT
undef	miR4233	10	0	CACACATCAGACATCAAATCTC
undef	miR4235	19	0	CAATGAAGAACATCTACAACGCCCT
undef	miR4397-3p	77	11	CTGCTCAAAGATTGGTCGAATACT
undef	miR4398	48	0	TGCAGCGGAGGAGAAACGAGAA
undef	miR4995	0	29	AGGCAGTGGCTTGGTTAAGGGA
undef	miR5021	0	53	TGATGAAGAACGATGAAGAAAT
undef	miR5041-3p	79	0	TTTGAGAAAGTTGAGATCGAA
undef	miR5054	947	360	TTTCCCACGGACGGCGCCA
undef	miR5059	84	83	TCCTGGGCAGCATCACCA
undef	miR5061	12	0	ATCTTTCTGTCCTGTCTCGGCTGA
undef	miR5072	173	98	CGTTCCCCAGCAGAGTCGCCA
undef	miR5077	15932	2005	TTCACGTCGGGTTCACCA
undef	miR5081	46	0	TAATATTGTACAAATTGTTGAGAT
undef	miR5082	1682	675	GTGCGATGACGGCCGCGCGGGCT
undef	miR5139	348	246	AACCTGGCTCTGATACCA
undef	miR5141	106	228	CAGACCCGACGCGACTGACAGA
undef	miR5213-3p	111	29	CAGGAGTGCAGATATCAGCAAC
undef	miR5214-3p	9	0	TAGAGTAGAGCTAGACCTCGGCAG
undef	miR5223	20	0	CGACGGAATTACTTGTAGATGC
undef	miR5227	0	13	CTGGAAGAGAAGAAGTTTGTGAAC
undef	miR5368	618	73	AGGGACAGTCTCAGGTAGA
undef	miR5384-3p	115	0	TAGCGCGCGACCGTCGAATCG
undef	miR5388	466	212	ATGTTGCCGGAGTGTTCTGAC
undef	miR5497	335	128	CGAGAATATGTGGACTGAGCAT
undef	miR5531	50	0	ATGACTGGCCTTGAGTCAACCGGG
undef	miR5538	75	34	ACTGAACTTAATCACTTGCTGCC
undef	miR5556-3p	0	50	TGATGACGGCAGAATCGAGAA
undef	miR5564c-5p	28	0	TCTTCGTCAACAGCTGCAGCT
undef	miR5577	49481	0	TTAGAATTCTGAGAATCACTTTTT
undef	miR5648-5p	868	680	TTTGGAAATAATTTCTGACT
undef	miR5650	297	0	TTCTTTTGGATCTTAGAGCTACT
undef	miR5661	52	0	ACGAGGTACATCTGATAAGTTCTG
undef	miR5717	178	299	GATTGGATTGAGCCTTGGC
undef	miR5718	5	0	TCAGAACCAAACAAATCAGG
undef	miR5762	0	16	TCAAGGAGGAAAGTCGAACTGGC
undef	miR5786	0	50	TTCGGCAGGATACATGGCACT
undef	miR5791	1513	0	TTGCACGGAGACTGGAGACCAC
undef	miR5813	410	887	ACAGCAGGACGGTGGTCATGGA
undef	miR5825	45	18	AAAACATCTTGAAACTCTGAAACC
undef	miR5831	8	0	TAGTCAAACTGAACATTGGACC
undef	miR6021	105	0	CGGAAGAGGACTCCTATTGGA
undef	miR6104	778	0	ATATGGCACAAGTAGAACAAAAAAC
undef	miR6106-3p	145	200	TTACAAATTACCGGATACTTGAAC
undef	miR6150	55990	87748	AGTTTGTTTGATGGTACTTGCC
undef	miR6169	0	108	TTAGTAATTCTGTTTCTCTCT
undef	miR6173	1015	2	TAGCCGTAAACGATGGATACT
undef	miR6202	0	7	CGAAGATTTTAAGGCATTGAAC
undef	miR6207	0	72	CTGGACAGACCTGGGCGCCTAG
undef	miR6214	78	0	CGACGACGACGATGTAGACGA
undef	miR6232b-3p	93	60	AATTCGAACTGATACTCAAAAAAG
undef	miR6234a-3p	387	0	TTGCGGCAATACGACGAACACCT
undef	miR6249a	11268	5055	CTGAAGAGCTCTGCAGGCGCC
undef	miR6257	0	67	TCTGAACTTGTTGGATAGCCT
undef	miR6265	264	0	CTTTGAACTTTGACCCTTTGGCAT
undef	miR6300	410	1537	GTCGTTGTAGTATAGTGGT
undef	miR6421-3p	138	0	TAAGGAGATTGTAAGGTGAAGA
undef	miR6460	0	181	TGTCTGTCGGCACTCAATCGA
undef	miR6472	0	7	TATGAATTCGTAGAGGGCTCAATC
undef	miR6478	5402	1420	CCGACTTTAGCTCAGTTGGT
undef	miR6482	656	453	CAGGCAACTGGATCTCAACCCGAG
undef	miR6483	679	76	TTATTGTAGAAATTCCGGGATC
undef	miR7545	447	66	TTGAAGAAATTAGAGTGCT
undef	miR7698-3p	258	0	CCAGAGAACTAGATGAAAAGC
undef	miR7698-5p	0	133	TTTCATCGAGGATTTTCTGGA
undef	miR7699-3p	22	8	TTAAGTCAGATGTATTAAATGC
undef	miR7701-5p	13	0	ATAAAATGAATGAGATCTAAAGAT
undef	miR7715-5p	255	0	TCAAAATCGGATTTCTGCAAA
undef	miR7732-3p	249	185	TGATCAGGTCGTGTAGGAACC
undef	miR7755-5p	169	42	ATTCCACGACTGTAAATATAGAGT
undef	miR7759-5p	0	19	ACCCGCCACGTCGGCATAGCGAGT
undef	miR7767-5p	5767	2513	CCCAAGATGAGTGCTCTCC
undef	miR7800	1919	433	TATCGTTTTGATGTCGTTTGGCTC
undef	miR7809	26	18	ATTCCATAGCCATCAGCGGACACA
undef	miR7830	4110	669	TGATCTGAGAACCGTTGGCATG
undef	miR7972	46	0	TTGCAGGCTTGTTACTCCACC
undef	miR7980a	43	0	ATGAGATGAGTACTGATGTTTGGC
undef	miR7981-3p	29	24	TAGGACTTTAGGTTTATTATGGCT
undef	miR7990a	181	41	TAAAATGATCATAACTTCTGGCCT
undef	miR8000	0	246	AACCGAACTGAACTGAACCGAACA
undef	miR8011b-3p	194	124	TTGTAGAAAATAAAGAAGCCT
undef	miR8018	10	0	CAACGACCGTAGACCCATACGTGG
undef	miR8021	91	0	CTTCAGGCCAAACTCGAACCT
undef	miR8022	300	333	TTAATGAGGACATTTTGGACAATT
undef	miR8024a-3p	83	0	TTCAGGACTTTGAAGATTGAACT
undef	miR8027	26	0	ACTCGAGATCAAGATATTGGGAC
undef	miR8039	3913	440	TTCTCCTATCTGAACTGGGCACC
undef	miR8144	651	0	AACGTAGAACGCCAGTTAGATAGG
undef	miR8175	970	480	CGATCCCCGGCAACGGCGCCA
undef	miR850	335	0	TAAGTTCCGGACAACCAACAAAAG
undef	miR8560	765	355	TCCACTTTAACTCTCTGGCCT
undef	miR8561.2	471	0	ATATGTACACTTTGAATTATGCCT
undef	miR8588	0	52	CCGAGGCTCCCAGGTAATGGT
undef	miR8599	51	0	CCAAAATGTAGAGTTGTAAGCCT
undef	miR8602	14	0	TCGCAGGAGAGATGATGCCGTCGCC
undef	miR8604	0	34	AATGAAGGACACTATGCAAATGAG
undef	miR8671	395	0	AACTGTTCGTGAGTAAAACTCGGT
undef	miR8693	9	0	GGATGAAAATGTAGATTGTAGAT
undef	miR8763	6	0	TTTATACTGTTAAAATTTTGGCCT
undef	miR8774	0	5	TTGATTTTGATTCTTAAATTGT
undef	miR894	28494	14703	TTTCACGTCGGGTTCACCA
undef	miR905-5p	223	0	AGGCCCTGGATATGAACTC
undef	miR906-5p	31	19	CGGTTGGTGGGCCGTAGACTCATC
undef	miR908.2	91	0	ATGAGGCGTTTATAGCAGGACTCG
undef	miR9473-3p	1051	210	CAAACGAGCTCGGATTTACAC
undef	miR9478-3p	7	0	ATTCGATTAACATACTTTGAGCCT
undef	miR9478-5p	77	24	AGCTTAAAATAAGAGAATCGAACT
undef	miR9479-3p	759	9	GAAATGCGTAGAGATCGGACC
undef	miR9484	22477	46503	TAGGCAAGGGAAGTCGGC
undef	miR9485	0	116	TTATTAACGTGTATGAGTTCA
undef	miR9494	13	0	ATTCATCACCTCGTCGATCCGATC
undef	miR9561-3p	119	295	AAGAGAGCTCTGAAAACTCAGCCT
undef	miR9671-5p	60	27	TACTTTAGAAAACTGTCCGAGC
undef	miR9679-5p	1099	548	CAGAACCGGACATGAGAGTTC
undef	miR9732	165	32	CAAGGAGTATGATGTGGCGACT
undef	miR9748	185	37	GAAAAGGAAGTGATCGAGCGATGAC
undef	miR9777	59	0	CAAATATATCTGAGCACT
undef	miR9780	10	0	CGGGTCGGGCGGCTGCACGCGAGG
