# Supplementary material for: Transcriptome-Wide Identification and Prediction of miRNAs and Their Targets in Paris polyphylla var. yunnanensis by High-Throughput Sequencing Analysis
Source: Int J Mol Sci. 2017 Jan 22;18(1):219. doi: 10.3390/ijms18010219 (PMC5297848; doi:10.3390/ijms18010219)
Supplement: Supplementary file 1 [file ijms-18-00219-s001.zip › Table S5.xlsx]

## Sheet: novel miRNAs
Table S5 Novel miRNAs and their precursors identified in Paris polyphylla var. yunnanensis
Mature miRNA	Unigene	Mature miRNA Sequence	MFE	Count Reads	pre-miRNA Sequence
novel-mir-1202	Unigene113401_All	TCTGGATGAAACAAAGAAGACAG	-96.8	5	TTTCAGGGTCTCTGGATGAAACAAAGAAGACAGCAACATAGATTTCGGCTGAGCTCAGCCGAAATCTATGTTGCTGTCTTCTTTGTTTCATCCAGAGACCCTGAAAA
novel-mir-1202	Unigene113401_All	TCTGGATGAAACAAAGAAGACAG	-96.8	5	TTTCAGGGTCTCTGGATGAAACAAAGAAGACAGCAACATAGATTTCGGCTGAGCTCAGCCGAAATCTATGTTGCTGTCTTCTTTGTTTCATCCAGAGACCCTGAAAA
novel-mir-112	CL2523.Contig1_All	CGACTGAATGTTGAGACGACT	-158.46	8	TAAATTTGAGCGACTGAATGTTGAGACGACTCACAAATAACCGACTGTTTTGATTATGCTATGAGGTGAACCGATTTATATTTGAGTTCTGCTATTAGAGATGAGTCGGTTGAGCTCACACCAACCAGGCTTCATATACAACCACCGACTAAGAGCTCACACCAATTAGGCTTCACACACAACCACCCACTCAGTGCACACCAATCCGGGCTCCACTTCACAGCGACTCAGGGCTCTCCTCTCTCTCAACAGCTGAGCTCACACAAGGCTCTCACCTCATAGCATAATCAAAACAGTCGATTATTTGTGAGTCGTCTCAACATTCAGTCGTTCAAATTTGT
novel-mir-156	CL680.Contig15_All	TGATATCCCAAATTCTGAGCT	-222	288	AGCGTCTTTTTGATATCCCAAATTCTGAGCTTTCTGTCCGCACCGGTGGTGACAAAGATGTTTCCGTCGAACTTGCTCCAGTCGCAAGAAAAAATGGGTCGTCTTACATTCGGCAACTAAAACACGAGATCCACAATGGGATTTCAAAATTGTGGGATACGCGAGTCCATACTTTCGTCAGCAACCCCATCATGGATCTCGTGTTACAATTGCCGAATACAAGATGACCCATCTTTTCTTGCGACTGGAGCAAATCCGACGGAAACATCTTCGCCACCACCGGTGCGAACAGAAAGCTCAGAATTTGGGATATCAGAAAGATGTTG
novel-mir-301	Unigene8695_All	TCCAAATGAATGTAATGATTG	-82.3	6	ACATTCACTCTCCAAATGAATGTAATGATTGAAGTCGTTTAGAGAAGGGCCGCTTAGCGGGCGACACTACCGATCGTTACTGCTGTCTCATGATGAGTTTATTCAATCGTTGGTAAGTTTTTGTTTTGTAAGCGGTTTCAATCATTACATTCATTTGGAGAGTGAATGTG
novel-mir-301	Unigene8695_All	TCCAAATGAATGTAATGATTG	-67.11	6	ACATTCACTCTCCAAATGAATGTAATGATTGAAACCGCTTACAAAACAAAAACTTACCAACGATTGAATAAACTCATCATGAGACAGCAGTAACGATCGGTAGTGTCGCCCGCTAAGCGGCCCTTCTCTAAACGACTTCAATCATTACATTCATTTGGAGAGTGAATGTG
novel-mir-386	CL22808.Contig1_All	CCAGATGTCTACCGGTGTTGA	-60.3	248	ATCCAATAGACCAGATGTCTACCGGTGTTGAATAGTGAGTGGCCGCGAGAATTGTATATAGTTTAACACCGGTAGACATCTGGTCTGTTGGGTG
novel-mir-386	CL4569.Contig2_All	CCAGATGTCTACCGGTGTTGA	-60.3	248	ATCCAATAGACCAGATGTCTACCGGTGTTGAATAGTGAGTGGCCGCGAGAATTGTATATAGTTTAACACCGGTAGACATCTGGTCTGTTGGGTG
novel-mir-9	CL11633.Contig5_All	AGAGATCTCGCAGACACATAAG	-121.01	25	TGTTAGAGCAAGAGATCTCGCAGACACATAAGAATCCATTGGCGATCTTCTGTCTATTTGTAAAATAAAGTTTATTTTTTGACTTTTAATTATTTAAAAAACATAAAAAAGTCAAATGATATACCTTATTTGACAAGTAAACAGAAGATAAAGTCTATTTTTTTTTTAATTTCTTCTAGTTCTTTTCTCGGTCATTGAGGGTGACAACTCGCACAATGAGTGTTTGATGATCTTTCTGCTGCATTTGCGGACTCATCTTCAAATCTCTTATGTTCTTTTTGGCAGCGCTAATGCTTTCTTTTGCCTCTGCGGGATCTCTTGCTCTGACAT
novel-mir-359	CL20316.Contig1_All	TGCTCGTCTATTCTGTCGGCT	-89.7	108	GCCGACAGAATAGACGAGCATGTCTGCTCAGTGAGAGGAGAACATCACATTTGAATTGATGAGAGTGTCTTCAAAGTCCCAAATTTCCACACGCAAGTCCCAGACGCGTACGGACCGGTCGAGCGTTGTGGTGGTGAGGTCGAGCATGTCGTCGACCACGGTCAAAAATTATGTTCTCCCCCAACCGAACAAAAGTGCTCGTCTATTCTGTCGGCTCCTATACGAC
novel-mir-673	CL20316.Contig1_All	CTCGTCTATTCTGTCGGCTCC	-89.7	27	GCCGACAGAATAGACGAGCATGTCTGCTCAGTGAGAGGAGAACATCACATTTGAATTGATGAGAGTGTCTTCAAAGTCCCAAATTTCCACACGCAAGTCCCAGACGCGTACGGACCGGTCGAGCGTTGTGGTGGTGAGGTCGAGCATGTCGTCGACCACGGTCAAAAATTATGTTCTCCCCCAACCGAACAAAAGTGCTCGTCTATTCTGTCGGCTCCTATACGACGG
novel-mir-1188	CL388.Contig3_All	CTTATGCGTCTAGACAGTTGA	-24.41	7	AGAGTAGTGGCTTATGCGTCTAGACAGTTGAAGCCCCATGAGCTAAACTATCCGACGCATGGAGTTAGCAGCAGTGATTTTTGCTCTG
novel-mir-60	CL1927.Contig8_All	CAAAGTCTATAGAATATTTCC	-67.3	7	TCTCCCAAGGCAAAGTCTATAGAATATTTCCGAGGTGTTTGAGATACGACAGATGGACCTGTGGATGCTAAACGAAGATGACCACTCATGGACTCGGAAATATTCTCTAGACTTTGCCTTGGGAGAG
novel-mir-1208	Unigene20166_All	TAGTCAACGTTGGACGGAGCT	-62.66	5	GCTCTTGACTTAGTCAACGTTGGACGGAGCTTGATGTAATGGGGAAATTATACTTTACCCCCCTAGTGAAGCTTAGCTCTGTCCAAGGTTGACTAAGTCAAGAGCA
novel-mir-228	Unigene138079_All	CTGGGCGCCTAGAAATCTTGGC	-39.9	9	TAGGAGGCTTCTGGGCGCCTAGAAATCTTGGCGCCTGGGAGATTGTCTGGCTGAGCGCCAACTTCTGAGCGCCTAGATTCTTGGCACTTTTGA
novel-mir-56	CL18521.Contig12_All	TCAGGGAAGTGAGAATAATCT	-32.2	8	CGGGGATTGTTCTTATTTTTCCGAAATGGTAAAATTTACCCTTTCAGGGAAGTGAGAATAATCTTCGTCGACAT
novel-mir-524	Unigene7190_All	GAATTTTGATGGAGGGCTGCC	-36.7	5	CGAATTTTGATGGAGGGCTGCCATTGTTCATGTCGGTCCGACGGAATCTATCCAATTTTCTTCTCCCCTCTTCTCCCTTTTAATGGAAACCCTCCATCAAAATTTGT
novel-mir-176	CL9925.Contig6_All	TGTGGGCTCCCCATTCGACC	-31.7	70	CTGTGGGCTCCCCATTCGACCCGAAAGTAATAAACTATACAAACAGGCTATACATACATACAGCTCTTGAAGACACAGAAATGGATTAGTAATAAAAATTGGAGCCCTTGAGGATGGGGGCGTCCTTGCAGA
novel-mir-77	CL20931.Contig1_All	CCGACACCTTTGCATTTCTCT	-115.94	85	GCTGGGAGAGAGAAATATGAAGGTGTCGAAGGAACTCGAGCGAGTTCGAGAGGAATTTGGTATTCTTGATGAGCCCTCGCTCGATCAATCTGGTCTCTCTGTGCTGAGATCTCCCTCCTCTTTCTTCAGCAGGGATCGAGAAGAAGCCACTCGAACCCTTCTTTCAGTACTGTGATTTCAGCCACGCCTCGAATTCATCCAATTTCCTCATGCTCTCCTTCATCTGACCTTCAAAACGTCGAGCATTCTAAATTCCAAATTCCGCTCTCGAGCTCCTCCTCCGACACCTTTGCATTTCTCTCTCTCAGTT
novel-mir-663	Unigene5358_All	CCTAGGAGAGCCTCTGGGCGCC	-52.1	7	CCTGGGGGCGCCTAGGAGAGCCTCTGGGCGCCTGGGGGCGCCTAGGATGGCCTAGGCGCCTGCCAGGG
novel-mir-243	Unigene18860_All	CCTAGATTGGCTCAGGCGCCT	-125.6	8	AGAGCGGGCGCCTAGATTGGCTCAGGCGCCTACTTCTAGGCGCCCTGGGCGCCTAGATATATCTAGGCGCCCAGGGCGCCTAGAAGTAGGCGCCTGAGCCAACCTAGGCGCCCCCTATTCATATAAGAAGGCTCTG
novel-mir-243	Unigene4176_All	CCTAGATTGGCTCAGGCGCCT	-125.6	8	AGAGCGGGCGCCTAGATTGGCTCAGGCGCCTACTTCTAGGCGCCCTGGGCGCCTAGATATATCTAGGCGCCCAGGGCGCCTAGAAGTAGGCGCCTGAGCCAACCTAGGCGCCCCCTATTCATATAAGAAGGCTCTG
novel-mir-151	CL6507.Contig1_All	TTCGACGACTTAGATTATCTC	-54.7	11	ATTTTTGACATTCGACGACTTAGATTATCTCCATAAGTGAAAGACGATCTGGATCGTTCTTTACCTCCCCGCCAAGTAGGACACCTTTCCTAGCTTATTATAGTAATATATTGTTTCACTTAATAGAGATAATCAAGGTTTTCGAATGTCAAAAATT
novel-mir-45	CL16823.Contig2_All	TGTCCGGAAATCAAAAACAC	-35.9	10	TTCGGCTGGCTGTCCGGAAATCAAAAACACATGAACAACAATCTCAAAATTTCCAGAAATTTAATTGGTATTTAGAAAGAAGCATTTTTAAACGACACATGAGCGATTTTTGGTTGCGGGACAGCCAAGAATCACCGTTGAAA
novel-mir-456	Unigene13519_All	CTGGGAGAGGCTCTGGGCGCC	-52.5	40	CTGGGGGCGCCTGGGAGAGGCTCTGGGCGCCTGGGGGCGCCTAGGGTGACCTAGGCGCCTGCCAGG
novel-mir-334	CL14449.Contig2_All	ACGGATGACGGAGACACTCGA	-33.2	8	GTAGGAAGGAACGGATGACGGAGACACTCGAATCAGACGCAGTGGCAATCTATTAATGAAATAGGCTGAGGAAAGGGGGTCTGCCATCGGCTGTTTTTCCTTACCTTACG
novel-mir-310	CL10579.Contig4_All	CCGCAGAATATGGAAGATCTC	-90.8	6	TCTCTTCTCGCCGCAGAATATGGAAGATCTCTTGACCGAGAAGAGAGGATCCTGCCCATCCTTTCGTTCTCCAAGAAACCCTTCCCACCTATGGTGAAGGCTCGGCCACTTCTTGCGGACGGTGAGGATGGAGGTGCCGAAAGGATCCATGAGGACGATCTCTTCGTCGAGGGCGTAGGTGTCGACACGGAAGACGAGATCGCCGTTTTGGTGGTCGTAGACGGAGAA
novel-mir-735	CL14295.Contig2_All	TAATATCTACGACTGACGAGGA	-171.99	30	TGGCGTCTTTTTCAGAATCCTCGTCAGTCGTAGATATTAGCCTCTACTTCACGAATCTCGTCACCTTGTCGTTGTACATATATGAGAACTGTCTCCATCACAACAAGACCGTTTTTTGTCCTCGATTTACAACCGTATTTGCCCTCCCCACAGCCGAGCTAATTGAGTGCAAACCGAGGACAAAAAGCGGTCTCATTGTGATGGAAACAGATTATCCATATTTGTCCAACGACAAGGTGACGAAAGATTCGCGAAAAAAATGATAATATCTACGACTGACGAGGAATTCGAAAGAGACGCCAAGA
novel-mir-860	CL21651.Contig4_All	CGGCGCTCGTCTGGGTATTGC	-56.7	107	CTGTACTTGACGGCGCTCGTCTGGGTATTGCATCTGACAGTGCAATACCCAGACGAGCATTGTCAAGTACAGG
novel-mir-860	CL21651.Contig6_All	CGGCGCTCGTCTGGGTATTGC	-56.7	107	CTGTACTTGACGGCGCTCGTCTGGGTATTGCATCTGACAGTGCAATACCCAGACGAGCATTGTCAAGTACAGG
novel-mir-396	CL3193.Contig2_All	TCTCTGAACTTCAAAATGCCT	-153.4	12	TCACTTTACCTCTCTGAACTTCAAAATGCCTCGCTTAACCCCCCTGAACTATTTGTTTGTTTCACTTAACCAGCTTCAGACTAATGGTCGTGCATGAAACTGTGAAGCCGGTTAAGTGAAAAATAATTGGATTGAAGAGTCAGAACTCTTATAATAGGTGCTGCCTGTTTCATAGATGACCGTTAGCCTGAAGCTGATTAAGTGATACAAACAAATAGTTCAGGGGGGGTTAACCGAGGCATTTTGAGTTTAAGGGGTTAAAGTGAAACTGAGCGATGGTTCAGGGGCGGTTAAGTGAG
novel-mir-184	Unigene10579_All	TCACCGAGATCTTCTGTTCTG	-51.9	12	CTTCCGTTGCTCACCGAGATCTTCTGTTCTGATCCTCCCTTGGATTCTCTCGCGGTTAGGGCGCGTCTCTTGTTTGTTGATGGTCATCTAAGAAGCCAACCAGAGAGTCTGCAATCATACGGAAGTCGAAGATCTTTTGAGATATTTCTTTCAACGGAAGG
novel-mir-490	Unigene35678_All	TACCTGGAGTTCAAAATCGGC	-64.5	59	GTTTGGTTGGCCAATTTAGAATTACATGTAGTTCTAATTACAATTACATTGATCAAAACAGCCGTTTGGTTCGAGGAGTTCGGGTCAATATGTACAGTACTGATGATCATTTACCGGATTAATAACTACACAACTGCACGTAATTGTGATTACAACTACCTGGAGTTCAAAATCGGCCAACCAAACA
novel-mir-109	CL2389.Contig1_All	AATCCATCGTCGATACCCAGAA	-50.4	21	GGAATCCATCGTCGATACCCAGAATCAAAGAATCCAATCTCTGCCTGATGACCTATGGGCAGCTGAAGTAAGCGATGCAAAATTAGAACTGAGTTTTGGTTATTTCATCGGTAACTGACATAGAAATGATTTTCAACAGTAATGTAGCCGAAGCAGTCTACATGCAGCACCTGATGGGAATCAACGGTGTGATTGTCG
novel-mir-782	CL60.Contig1_All	CTTCTGTTGACTGTGGGAGCCT	-102.2	10	ATGAAAGAATCTTCTGTTGACTGTGGGAGCCTTGCCTCCATTCCTAATGTTTCTTTTATAATTGGTGGCACCAGAGCAGGTGCTCCAACAGCTACACCAACCTTTGGTAGCCCCTGGTATTGGGCGAACGGCTTCCGAAGACCGACAACTAGGGAGTAGTGTAGCAACCTATACTACAACCTCTGAGATTGATGGAAACACTGGTAGTCAAACTGTTGAAAGTTGGAGTCTATAACAACCATGGCTGAAAAGTTGAAGAACTCCATGGACGGCGACGGTTCCAGCGAGAAAGAGATTCTTTTCATG
novel-mir-85	CL21364.Contig5_All	TATGGATGGAGAGAAATGCTC	-148.31	246	ATCCGGGCCATATGGATGGAGAGAAATGCTCGTGTTTTCTCGAGCAAAGTGATGAGATGCTCTATCTTTGATTACAAGGCGTTACATCCACATCACACATTTCCATCGCAATCACACACTCCCACTAGGGGCCCTCCCACGGTTTACAATGTAATCAAACCTAACTCATCGACCTCAGCCTCCCTAACACCAGCTTCATCTTAACCTTCTTGGTACTCTGACTCTCCAAATCAATAGTCAACAACGCATTGTGGATCATCTCTTTCCAGATGACAGAGCATCTCGTCACTTTGCCCGAGAAAACGCGAGCATTTCTCTCCATCCAGATGGCCCGGATA
novel-mir-85	Unigene15982_All	TATGGATGGAGAGAAATGCTC	-156.1	246	ATCCGGGCCATATGGATGGAGAGAAATGCTCGTGTTTTCTGGAGCAAAGTGACGAGATGCTCTATCTTTGATTACAAGGCGTTACATCCACATCACACATTGCCATCGCAATCACACACTCCCACTAGGGGGGCCCTCCCACGGTTTACAATGTAATCAAGCCTAGCTCATCGAGTAGCCTGACCCTCAGTCTCCCTAACACCAGCTTCATCTTAACCTTCTTGGTACTCTGACTCTCCAAATCAATAGTCAACAACGCGTTGTGGATCATCCTTTTCCAGATGATAGAGCATCTCGTCACTTTGCCCGAGAAAACGCGAGCATTTCTCTCCATCCAGATGCCCCGGATA
novel-mir-306	Unigene94864_All	TCATTGAAAACTTGTAGGCCC	-49.5	126	AAAATTAACCTCATTGAAAACTTGTAGGCCCATCAAATAAATAATTTATCGTCAACTGTATATTTTTAACCGTGAAATTGAATGAGTCATTTGACGGGCCTACAAGTTTTCAATAGTGTTGATTTTT
novel-mir-330	CL14247.Contig2_All	CCTCCGACACGACTTACCCGAGT	-35.44	7	TTCACGTCGCCCTCCGACACGACTTACCCGAGTGAGGTTAGATATTTTTGGGAGAAGGCGGTGTTGGACGGCGACGGCTTGAAA
novel-mir-66	Unigene17223_All	TTTCGAGATCTATCCAATGGGC	-38.3	44	ATTTATAGTTTTTCGAGATCTATCCAATGGGCCTAAATTCATGGGATTTTGGATAGCATCTCGGGAAGCTATAAATA
novel-mir-66	Unigene65042_All	TTTCGAGATCTATCCAATGGGC	-19.8	39	GTTTATAGTTTTTCGAGATCTATCCAATGGGCCCAAAATCAAGAGAGTTTTAGATAGAATTTCGAGGGGCCATAAATT
novel-mir-66	Unigene8527_All	TTTCGAGATCTATCCAATGGGC	-36.5	39	TTTTATGGTTTTTCGAGATCTATCCAATGGGCCCAAAATCAGGGGTGTTTGGATAGTATTTTGGGGGGCCATAAAT
novel-mir-66	CL20069.Contig1_All	TTTCGAGATCTATCCAATGGGC	-28.99	32	CGTTTATGGTTTTCGAGATCTATCCAATGGGCCCAAAATCAAGAAACTTTTGGATAGAATTTCGAGGGGCCATAAATT
novel-mir-121	CL3379.Contig9_All	CGAAGAAGAATTTTGAAAAGCT	-80.15	723	GCAAAGAATCCGAAGAAGAATTTTGAAAAGCTCGATAAATTAAGCAAATATTTGTACGATTAAAGAGATGATTTAAAAGTAAATACAGCAATACCAATAGAGAAGGGAAATTCAGCAATACGTTCAAATCATTTCTCTTATCCTATAAATATTTGGTCAATTTATCGAGTTTTTTAAAATTCTTCTTCAGATTTTTTGCG
novel-mir-121	CL3379.Contig7_All	CGAAGAAGAATTTTGAAAAGCT	-93.75	415	GCAAAGAATCCGAAGAAGAATTTTGAAAAGCTCGATAAATTAAGCAAATATTTGTACGATTAAAGAGATGATTTGAAAGTAAATGCAGCAATAGCAATAGAGAAGGGAAATGCAGCAATACGTTCAAATCATCTCTCTTATCCTATAAATATTTGGTCAATTTATCGAGCTTTATAAAATTCTTCTTCAGATTCTTTGCA
novel-mir-325	CL1392.Contig2_All	CTATTGAAAATTTGTAGGCCC	-55.7	6	AAAATTAGCACTATTGAAAATTTGTAGGCCCATCAAATGTCTAATTCAATTTAACGGTTAAAAATGGACGGTTGACAATAAATGATACATCTGATGGGCCTACAAATTTTCAATGAGGCTGGTTTTT
novel-mir-1219	Unigene35275_All	TTCTCTTTTTTCGCTCTGAAT	-38.4	5	TACGGCTTTGTTCTCTTTTTTCGCTCTGAATCCGCTCGGCGTAACACCCCCCTCTCCCTTGTAAACACCGGCGTATGGGGAACAGAGTAAGAGAGAGATAAGGGCGAC
novel-mir-1219	Unigene35276_All	TTCTCTTTTTTCGCTCTGAAT	-39.7	5	TACGGCTCTGTTCTCTTTTTTCGCTCTGAATCCGCTCGGCGTAACAACCCCCTCTCCCTTGTAAACACCGGCGTATGGGGAACAGAGTAAGAGAGAGATAAGGGCGACGTGG
novel-mir-1219	Unigene35277_All	TTCTCTTTTTTCGCTCTGAAT	-32.7	5	TACGGCTTTGTTCTCTTTTTTCGCTCTGAATCCGCTCGGCGTAACAACCCCCTCTCCCTTGTAAACACCGGCGTATGGGGAACAGACTAAGAGAGAGAGATAAGGGTGGC
novel-mir-44	CL16789.Contig2_All	TTCTTTTGGCGTACATTTGCTT	-58.5	15	ACTTCTCCCTTTCTTTTGGCGTACATTTGCTTCTGCAGCTCAGGGATGGATCTCAGTGAATCAGGCCCCGAAAGGGCGAAGCAGATGTACTCCGAGAGATGGGAGAGGTG
novel-mir-472	Unigene18338_All	TCGAGAAGCAACTCATCAAGC	-27.5	28	GGTATTTCTATCGAGAAGCAACTCATCAAGCTGGACGGCCGTGTGCTTACAATACCGATAGTGCTTGGAAATGGAGATGGTGGAGTTCTTTTTGGGAGATATTG
novel-mir-1	Unigene130684_All	TTATGATAGCAAGCGAACTGC	-47.9	719	TATTTTGAGATTATGATAGCAAGCGAACTGCATCTTTAGTGCGGGTTAGAAGCAGTTCGCTTGTTATCATAATCTTAAAATAT
novel-mir-1	CL10081.Contig6_All	TTATGATAGCAAGCGAACTGC	-35.72	717	TATTTTAAGATTATGATAGCAAGCGAACTGCTTTCAACCCGCACTAAAGATACAGTTCGCTTGTTATCATAATATTAAAATAG
novel-mir-114	CL3152.Contig3_All	CTGCTGTCGGACTCGGACCCG	-50.1	9	GGTGCGGGATCTGCTGTCGGACTCGGACCCGTTCCGGGTCCGTCTGGCGGCGGACGTGTCGGCGGCCGTCGGGGGATGTCTGTACCG
novel-mir-450	Unigene128812_All	TCGCGGTTCGTCGTGGGGCGTC	-47.4	5	GTGGGCGGCATCGCGGTTCGTCGTGGGGCGTCGAGATTCGGCGGCGCTCGCGCCGTAGTTCGGGATTCCGTACGGACTGCGGTTTCGGCGTAACCCGCG
novel-mir-409	Unigene231_All	TCGGAGGAGAATATCAAGAGG	-128.2	54910	CCCGCACCCGGATCTGGTCCTCGGAGGAGAATATCAAGAGGAGGAGAAAGAATGAGCCCGGGGTGAGAATATCAGCCATCTCTATCTCCCTTCTGGATTGCTGCAATTCTGATGGGAGACAGAGATGACTAATATCCTCACCACGGTCTTTTTCTTTCTATTCCTCTGGATATTCTCCACCGAGAACCAGATCTCCGTGCGGGGC
novel-mir-409	CL5598.Contig3_All	TCGGAGGAGAATATCAAGAGG	-132.1	54128	CCCGCACCCGGATCTGGTCCTCGGAGGAGAATATCAAGAGGAGGAGAAAGAAGGAGCCCAGGGTGAGAATATCAGCCATCTCTATCTCCCTTCTGGATTGCTGCAATTGTGATGGGAGACAGAGAAGACTAATATCCTCACCCCGGACTCTTTCTTTCTATTCCTCTGGATATTCTCCACCGAGAACCAGATCTCGGTGCGGGGC
novel-mir-473	Unigene18620_All	CAAAAAGCAAAGGACACCACC	-53.27	6	CTCACCTCCAAAAAGCAAAGGACACCACCACCACCACCACCATCACCATTACTATTCTGGTGGTGATGGTGGTGTCATTTACTTTTTAGAGGTGAGG
novel-mir-473	Unigene5337_All	CAAAAAGCAAAGGACACCACC	-53.27	6	CTCACCTCCAAAAAGCAAAGGACACCACCACCACCACCACCATCACCATTACTATTCTGGTGGTGATGGTGGTGTCATTTACTTTTTAGAGGTGAGG
novel-mir-1093	CL10888.Contig6_All	TTTTATTCTCTCTCTACTCTG	-39.4	14	CCTCTCCCCCTTTTATTCTCTCTCTACTCTGCTTTAGGGTTAGGAGAGGGAGAGGGAGAGGGAGAGGG
novel-mir-1093	CL10888.Contig7_All	TTTTATTCTCTCTCTACTCTG	-40.1	14	CCTCTCCCCCTTTTATTCTCTCTCTACTCTGCTTTAGGGTTAGGAGAGGGAGAGAGAGAGGGAGAGGG
novel-mir-245	Unigene2015_All	CAGGCGGATGCACTCGGGATC	-91	6	CTGGAGGCACCAGGCGGATGCACTCGGGATCTGGGGCGCGTCCGGACTCTGCAGGAAGAGCCAAGGCAGGAGACCCCAAAAGGGGGTCAGATTACATGCGTGGCGCGCCCAGGATCTGGAGCGCGTCCGGCTGGGTCTGCCAGT
novel-mir-968	Unigene49187_All	TTGAGAGTCAGTCGTTGGATT	-42.6	7	CGTCTCCAGGTGCCACGTGGACTGACGCTTCGACTTCATCGCGCTGATCTCGCCGCCTAAGCTTGGCTATAAATAGGAGGGGAGGCAGATGCCCGACTATATTGCCTACGAGTGCTTGAGAGTCAGTCGTTGGATTCTTCATGACC
novel-mir-28	CL14295.Contig2_All	TCGTCACCTTGTCGTTGGACA	-124.5	65	CGCGAATCTTTCGTCACCTTGTCGTTGGACAAATATGGATAATCTGTTTCCATCACAATGAGACCGCTTTTTGTCCTCGGTTTGCACTCAATTAGCTCGGCTGTGGGGAGGGCAAATACGGTTGTAAATCGAGGACAAAAAACGGTCTTGTTGTGATGGAGACAGTTCTCATATATGTACAACGACAAGGTGACGAGATTCGTGA
novel-mir-131	CL3979.Contig1_All	GAGATGCACGTCGGATTGGCCT	-64.3	5	CATGCTTGACGAGATGCACGTCGGATTGGCCTCCGATGGCGCCGGAAAGCTCGAGATGCTCATCAGCTTCGTTGACAAGCTTCCCACAGGAGGCGAGGAAGGACTTTTCTATGCTTTGGACCTCGGAGGAACAAACTTTCGTGTGTTTCGTGTACAGCTGGGTGGAAACGAAGGGCGTGT
novel-mir-131	CL3979.Contig2_All	GAGATGCACGTCGGATTGGCCT	-62.1	5	CATGCTTGACGAGATGCACGTCGGATTGGCCTCCGATGGCGCCGGAAAGCTCGAGATGCTCATCAGCTTCGTTGACAAGCTTCCCACAGGAGGCGAGGAAGGACTTTTCTATGCTTTGGACCTCGGAGGAACAAACTTTCGTGTGTTTCGTGTACAGCTGGGTGGAAAGGAAGGGCGTGT
novel-mir-476	Unigene22331_All	ATGGGCGGAATCTTACGGCAGC	-42.8	5	TGACTGAAAAATGGGCGGAATCTTACGGCAGCAAAGGCGTCGGATTCTACTCGATGCACCCCGGTTGGGCCGAGACGCCTGGTGTTGCTAAAAGCCTGCCTGGTTTATCCAAGTCAT
novel-mir-476	Unigene47480_All	ATGGGCGGAATCTTACGGCAGC	-42.8	5	TGACTGAAAAATGGGCGGAATCTTACGGCAGCAAAGGCGTCGGATTCTACTCGATGCACCCCGGTTGGGCCGAGACGCCTGGTGTTGCTAAAAGCCTGCCTGGTTTATCCAAGTCAT
novel-mir-476	Unigene837_All	ATGGGCGGAATCTTACGGCAGC	-42.8	5	TGACTGAAAAATGGGCGGAATCTTACGGCAGCAAAGGCGTCGGATTCTACTCGATGCACCCCGGTTGGGCCGAGACGCCTGGTGTTGCTAAAAGCCTGCCTGGTTTATCCAAGTCAT
novel-mir-476	Unigene838_All	ATGGGCGGAATCTTACGGCAGC	-42.8	5	TGACTGAAAAATGGGCGGAATCTTACGGCAGCAAAGGCGTCGGATTCTACTCGATGCACCCCGGTTGGGCCGAGACGCCTGGTGTTGCTAAAAGCCTGCCTGGTTTATCCAAGTCAT
novel-mir-1206	Unigene140642_All	CAGAACATTCCGGCAACATCC	-93.82	12	TGTTTCTGGTCAGAACATTCCGGCAACATCCGATACTTTCGCGAACGAGATTTCTCATTCGATGATACAATTTTGCGTTCTACGATAAATTTTATTTCATCGAATGAGAACTCTCGTTTGCGAAAATGTCGGATGCTGCCGAACTGTTCTGATGAGAGACAA
novel-mir-101	CL22553.Contig2_All	TTGATCTGCGGCTTTGAACCG	-51.8	5	GACAACCACCTTGATCTGCGGCTTTGAACCGATTGGAGGGAGTTCTAAATATCGTAGCGTAGGTCGTCTCTATCGAGGAATTCAAGAAGTCTCTCAAGAAAAATAAACTACCCTTGTTGAGGGTGCGGAAGAAAAACAAACGGAAGCACCCGTTCAATTCCCCCTATATTTTTGTAGTTCTTCCGGTTGTTA
novel-mir-207	Unigene12361_All	CTCCGTCCGATCGTCGAATCGA	-52.32	75	GCTCCGTCCGATCGTCGAATCGAGTTAGATCTGAGTAGATCTAAGGTATACATCCCTCTCTACTCTGTCGATTTTGTTTTTCGAGATTTCTCGGGATCGGGTAATTTAATTTGGGAGTTTTCCAATATGATTTTTGGGGGTTTTGTGATCAGATCGTGGAATCGATATTGAACGGGGTT
novel-mir-170	CL8675.Contig1_All	TCTCACGATCAGGGTGCTGCC	-70.8	13	TCTAAGTGCTTCTCACGATCAGGGTGCTGCCCAAGATCCAGATCTGCGAGATCTAGCAATTAGGTATGATCCAGATCTGCGAGATCTAGTAGTTAGGCGCGATGGAGTGCGTGATTCTTATCTAGCTCGTGGCTTGGGAATTGCCAGTGCGATTGGCAGGATGGTAGCTTCCGATCTGGAGGATTTAGGT
novel-mir-257	Unigene31161_All	TTGCTTATTGACGGTCTGGTACT	-95.06	37	TATCTTTATATTGCTTATTGACGGTCTGGTACTGATGAAAACTTTTGTGTATCAGCACCAAACATTATCATAAGCTATAACAATCCTAGTCCCCTCTGCTTTCCGGTTCCCTTTCAGTTGTGAAAATGGATTTGGCTAGGGGCTAACACAATCTAAGAACTTGGCAGATTCAAATCTTGCCGCGAAAATAGACAATAACTTGGGGACTTGCAGTTTTCTTGAGTCGATGCTCATTCTTCCAGAATGAAAACCTTAGCAGCAGAAAATTGTTAGTTCGAAGCAAATCAACTGATAATAAGGAAAGTGGCGCTGGACACTTGAAAGCAGGTTTGCTGAAAAATCAAGAGGAGATAC
novel-mir-1229	Unigene8075_All	TGCGTCGAAACCTTGGAAACTC	-59.4	273	TCTCTTCCTCTGCGTCGAAACCTTGGAAACTCCATTGACGGGGGTTTGGAAGCTCTAACTTCTGCTGCTATTTTCAGTAGGGAAGAAGAGAGAGAAAAAGGCTTTCGGCGAGGAGCGGGCTAGGGTTTCCGAGAGAAGAGAA
novel-mir-403	CL3865.Contig16_All	TTCTGCAAACGGTTGTGTTCC	-65.1	12	CCTGAAGCTTTTCTGCAAACGGTTGTGTTCCTTGAAGTTCTTCATGCGACCGCTGGTGAGTTATAATTTTTTTGAAATAGGGTTGTATTAAATTTATTTTCTTTATCAATCCAAAACCCTTCAAGGAACGCAGCCGTTTGTAGGCAAACTTCAGGA
novel-mir-478	Unigene23620_All	GCACACCCCGTCGATGGAGCCG	-43.3	15	GCGTGTCGGTGCACACCCCGTCGATGGAGCCGAAGTGGCTATTGCACGGGGTGTCGACGGAGCCTCGCTGCCCTCATGGGTTAAATCGAATGACATGCT
novel-mir-478	Unigene23621_All	GCACACCCCGTCGATGGAGCCG	-43.3	15	GCGTGTCGGTGCACACCCCGTCGATGGAGCCGAAGTGGCTATTGCACGGGGTGTCGACGGAGCCTCGCTGCCCTCATGGGTTAAATCGAATGACATGCT
novel-mir-478	Unigene64964_All	GCACACCCCGTCGATGGAGCCG	-43.3	15	GCGTGTCGGTGCACACCCCGTCGATGGAGCCGAAGTGGCTATTGCACGGGGTGTCGACGGAGCCTCGCTGCCCTCATGGGTTAAATCGAATGACATGCT
novel-mir-470	Unigene17949_All	TTACGAAATAATGTGGCTGCC	-27.8	6	GTGTGCTGTGTTACGAAATAATGTGGCTGCCCATCACGTGCTGCTCACGTTAAAGTGTGAAGGGGCACACC
novel-mir-1166	CL20954.Contig11_All	TTCGATTTGTTGGCAAACTTG	-42.44	5	CTCGATGAAGTTCGATTTGTTGGCAAACTTGGGTCATGCCAAAAGAATCGACCGTTTTTAAGGTGGAGAACACTGCTATGCATGTCATTATTTTTTTATTGCCAAATTTTGTCATGCTCTTTGTTTGTTTCATTTAATTGTTTGCGGAGGATGTCGGATGATTCGACGTTGAGA
novel-mir-25	CL13521.Contig2_All	ACTCAGGGATCGGCGACGGCA	-41.6	8	CCATCGGTACCCCTCGCCGCTCCCCGAGTGCTCCGTCATTGCCAATGGATGGTCCAGCAATGGAGAAAGACTCAGGGATCGGCGACGGCATCGCCATCAA
novel-mir-25	CL13521.Contig3_All	ACTCAGGGATCGGCGACGGCA	-41.6	8	CCATCGGTACCCCTCGCCGCTCCCCGAGTGCTCCGTCATTGCCAATGGATGGTCCAGCAATGGAGAAAGACTCAGGGATCGGCGACGGCATCGCCATCAA
novel-mir-25	CL13521.Contig4_All	ACTCAGGGATCGGCGACGGCA	-74	8	ATGGAGAAAGACTCAGGGATCGGCGACGGCATCGCCATCAAACTAATGCAGATATTTGAGCTCAATTGGGAGTGTTATGATTTCGTGTAATCCTTGTGTTGTATAGAGAAATTAAAGAGGGGAGTGGGAGTTTATATAAGATATAGATAGATATGTTTGATGCACTTGTTGGTCTCCCAACCCCACCACCCTGAAATTGTTATCAATGTTCTCCTACACCTGAATAAATATATATCCACGTATAAAAAACATGGGGGGTTGTTGTATACCTTTGGGCTTGGTCTCTCATC
novel-mir-237	Unigene16149_All	GGAGATCGTTTGCAATCAGAGCT	-50.3	12	TCCACGTTTGGGAGATCGTTTGCAATCAGAGCTTCAGGGGGGAGAGGATGGATCCGTTCCATCTCTCCACGTTGGGAGATTGTCTGCGTGCAGAGATCTTCAATTTGCTGTGGAT
novel-mir-237	Unigene6931_All	GGAGATCGTTTGCAATCAGAGCT	-47.7	12	TCCACGTTTGGGAGATCGTTTGCAATCAGAGCTTCAAAGGGGAGAGGATGGATCCGTTCCATCTCTCCACGTTGGGAGTTTGTCTGAGATCAGGGATCTTCATGTGGAT
novel-mir-347	CL18247.Contig3_All	TTTGCAGCCGGCTGATCGAACA	-35.2	9	GATTCAGGAATTTGCAGCCGGCTGATCGAACAACGAATATCTCTTCCATCACGAGAAGCAGTAAAAGCTCGAGCCACGACAACGCCCCGAGATCCAGGCGGTGCTCTTCGATTTGCCACTCGCCGCGGAGAATTGAGATCC
novel-mir-887	Unigene16804_All	CGCGGAAAGAACTGCTGGCCT	-83.9	5	CCCTGGATGCCGCGGAAAGAACTGCTGGCCTTTTGGTCGGGATTCTTTATCTGAATGAGGAACGACCCCTCGCGTTCCACGTTGAGGGACTCCTGAGGCTCGTTGCCTTTGTCCTCAGCAGGCAATTCGAGCTTGTAGACGAGATGGGTGTGTAGTTTTTTCCCCGATTCATGTTTCAGTATGCGGTAGATACCCTCCGCCAGTGCCCTTCCAGGCGG
novel-mir-603	Unigene13065_All	CGGTCGTTCGGATGGCACTCC	-134	197	GAGGGTCGCACGGTCGTTCGGATGGCACTCCACAAGGGTGGTGTTGAGCCATGAATGATTTTTCCCAAATATATAAAGTCAATTCATCATTTATATGTATTATTTATTTATTATAAATGATGAATCGATTATATATTTGGAAGAAGTCATTCATGACTCAATCATTCACCAATCCAACAGAGATTGTTGATATTTTCACCACGAACCTCTTCCTCATGTTCATATTCTCCTCCGCCCCTCTACTCATATCCTCCCTCTCCCACGAGAACGAGAAGGCCTCTGTGAAGTGCCACCCGAACGACCGTGCAGCTCTCT
novel-mir-604	Unigene130684_All	TTATGATAACAAGCGAACTGC	-39.6	20	TATTTTAAGATTATGATAACAAGCGAACTGCTTCTAACCCGCACTAAAGATGCAGTTCGCTTGCTATCATAATCTCAAAATAG
novel-mir-1173	CL21943.Contig5_All	CTAGAGCTCTCTGAAATGCCT	-23.6	6	AGCTCTACTGCTAGAGCTCTCTGAAATGCCTCTCCATAGCTGCGAATCAGGTGAGAGTCTAGCCTCCCACGGACAGAAGGGTTG
novel-mir-504	Unigene45838_All	CGAGAGCAATGCAGGTACTGGT	-64.4	15	TCTTCCAGCGCGAGAGCAATGCAGGTACTGGTTGGGTGAGTCTCGTGCATGATGATGGCCTCACCCAACCAACACCTGCATTGCACTTGTGCAGGGGGGC
novel-mir-504	Unigene45844_All	CGAGAGCAATGCAGGTACTGGT	-64.4	15	TCTTCCAGCGCGAGAGCAATGCAGGTACTGGTTGGGTGAGTCTCGTGCATGATGATGGCCTCACCCAACCAACACCTGCATTGCACTTGTGCAGGGGGGC
novel-mir-362	CL22787.Contig4_All	CCGGACAGCGCCCCGCCCGACCT	-95.1	13	TCGGGCCGGGCCGGACAGCGCCCCGCCCGACCTAGCGGCAGACAGAGCCGAGCACTGCAGTAGGGCCGGGCCGGACTGCGCCCCGTCCGACTGTGTGGCGGACAGCGCCGAGTTGGAGCCGACCATGCGGCGGCGAGGTCGGGCCGGGCCGGACAGCGCCCCGCCCGAC
novel-mir-362	CL20709.Contig1_All	CCGGACAGCGCCCCGCCCGACCT	-51.4	12	TCGGGCCGGGCCGGACAGCGCCCCGCCCGACCTCGCGGCGGACAGCGCCGAGCACTGCGGTAGGGCCGGGCCGGACAGCGCCCCGCCCGAC
novel-mir-33	CL1482.Contig1_All	GAAGTCGGTGAAGATTAGGCCC	-76.4	8	ATGTGAAGGTGAAGTCGGTGAAGATTAGGCCCGGAACGATCAGCCACAACGGCTGCGGTATTGACGGGGAACTCCTCCCTGTAAATGGGCAAGTCATATGTTCTTTGCTTCCGGAACAATGCAGGCTGATCGGACGTCCAGCTAGGGATCGCATATAAGATCAAGAAAGTGCTTGATTCTCACCTCTTTCAGCGGTCAAATGAGTCGTCACATT
novel-mir-33	CL1482.Contig2_All	GAAGTCGGTGAAGATTAGGCCC	-79.5	8	ATGTGAAGGTGAAGTCGGTGAAGATTAGGCCCGGAACGATCAGCCACAACGGCTGCGGTATTGACGGGGAACTCCTCCCTGTAAATGGGCAAGTCATATGTTCTTTGCTTCCGGAACAATGCAGGCTGATCGGACGTCCAGCTAGGGATCGCATATAAGATCAAGAAAGTGCTTGATTCTCACCTCCTTCAGCGGTCAAATGAGTCGTCACATT
novel-mir-33	CL1482.Contig3_All	GAAGTCGGTGAAGATTAGGCCC	-99.11	8	ATGTGAAGGTGAAGTCGGTGAAGATTAGGCCCGGAACGATCAGCCACAACGGCTGCGGTATTGACGGGGAACTCCTCCCTGTAAATGGGCAAGTCATATGTTCTTTGCTTCCGGAACAATGCAGGCTGATCGGACGTCCAGCTAGGGATCGCATATAAGATTAAGAAAGTGTCACTTTCTGAAAGCCTTTGCATCCAAAGCCGTATGATTTGATTATGCTGGGCTTTTGTGCTTGATTCTCACCTCCTTCAGCGGTCAAATGAGTCGTCACATT
novel-mir-33	CL1482.Contig4_All	GAAGTCGGTGAAGATTAGGCCC	-99.11	8	ATGTGAAGGTGAAGTCGGTGAAGATTAGGCCCGGAACGATCAGCCACAACGGCTGCGGTATTGACGGGGAACTCCTCCCTGTAAATGGGCAAGTCATATGTTCTTTGCTTCCGGAACAATGCAGGCTGATCGGACGTCCAGCTAGGGATCGCATATAAGATTAAGAAAGTGTCACTTTCTGAAAGCCTTTGCATCCAAAGCCGTATGATTTGATTATGCTGGGCTTTTGTGCTTGATTCTCACCTCCTTCAGCGGTCAAATGAGTCGTCACATT
novel-mir-33	CL1482.Contig5_All	GAAGTCGGTGAAGATTAGGCCC	-99.11	8	ATGTGAAGGTGAAGTCGGTGAAGATTAGGCCCGGAACGATCAGCCACAACGGCTGCGGTATTGACGGGGAACTCCTCCCTGTAAATGGGCAAGTCATATGTTCTTTGCTTCCGGAACAATGCAGGCTGATCGGACGTCCAGCTAGGGATCGCATATAAGATTAAGAAAGTGTCACTTTCTGAAAGCCTTTGCATCCAAAGCCGTATGATTTGATTATGCTGGGCTTTTGTGCTTGATTCTCACCTCCTTCAGCGGTCAAATGAGTCGTCACATT
novel-mir-33	CL1482.Contig6_All	GAAGTCGGTGAAGATTAGGCCC	-99.7	8	ATGTGAAGGTGAAGTCGGTGAAGATTAGGCCCGGAACGATCAGCCACAACGGCTGCGGTATTGACGGGGAACTCCTCCCTGTAAATGGGCAAGTCATATGTTCTTTGCTTCCGGAACAATGCAGGCTGATCGGACGTCCAGCTAGGGATCGCATATAAGATTAAGAAAGTGTCACTTTCTGAAAGCCTTTTGCATCCAAAGCCGTATGATTTGATTATGCTGGGCTTTTGTGCTTGATTCTCACCTCCTTCAGCGGTCAAATGAGTCGTCACATT
novel-mir-33	CL1482.Contig7_All	GAAGTCGGTGAAGATTAGGCCC	-99.11	8	ATGTGAAGGTGAAGTCGGTGAAGATTAGGCCCGGAACGATCAGCCACAACGGCTGCGGTATTGACGGGGAACTCCTCCCTGTAAATGGGCAAGTCATATGTTCTTTGCTTCCGGAACAATGCAGGCTGATCGGACGTCCAGCTAGGGATCGCATATAAGATTAAGAAAGTGTCACTTTCTGAAAGCCTTTGCATCCAAAGCCGTATGATTTGATTATGCTGGGCTTTTGTGCTTGATTCTCACCTCCTTCAGCGGTCAAATGAGTCGTCACATT
novel-mir-33	CL1482.Contig8_All	GAAGTCGGTGAAGATTAGGCCC	-99.11	8	ATGTGAAGGTGAAGTCGGTGAAGATTAGGCCCGGAACGATCAGCCACAACGGCTGCGGTATTGACGGGGAACTCCTCCCTGTAAATGGGCAAGTCATATGTTCTTTGCTTCCGGAACAATGCAGGCTGATCGGACGTCCAGCTAGGGATCGCATATAAGATTAAGAAAGTGTCACTTTCTGAAAGCCTTTGCATCCAAAGCCGTATGATTTGATTATGCTGGGCTTTTGTGCTTGATTCTCACCTCCTTCAGCGGTCAAATGAGTCGTCACATT
novel-mir-33	CL1482.Contig9_All	GAAGTCGGTGAAGATTAGGCCC	-99.11	8	ATGTGAAGGTGAAGTCGGTGAAGATTAGGCCCGGAACGATCAGCCACAACGGCTGCGGTATTGACGGGGAACTCCTCCCTGTAAATGGGCAAGTCATATGTTCTTTGCTTCCGGAACAATGCAGGCTGATCGGACGTCCAGCTAGGGATCGCATATAAGATTAAGAAAGTGTCACTTTCTGAAAGCCTTTGCATCCAAAGCCGTATGATTTGATTATGCTGGGCTTTTGTGCTTGATTCTCACCTCCTTCAGCGGTCAAATGAGTCGTCACATT
novel-mir-126	Unigene8237_All	CGGTCGTTCGGGTGGCACTCC	-175.11	3211	TAGTGTCGCACGGTCGTTCGGGTGGCACTCCACAGATGCTTTTTTGTGGGAGAGGGGAGAGGGTGGAGGATATCAGGAGAGAGGCGGAGGACAATAAGCCTCTACCTCCTGTCGATATTGTCCTCCGCCTCTCTCCTGATATCCTCTACCCTCTCCCACAAGAAGGCTCTGTGGAGTGCCACCCGAACGACCGTGCGACCCTAT
novel-mir-126	Unigene8237_All	CGGTCGTTCGGGTGGCACTCC	-164.6	483	TAGGGTCGCACGGTCGTTCGGGTGGCACTCCACAGAGCCTTCTTGTGGGAGAGGGTAGAGGATATCAGGAGAGAGGCGGAGGACAATATCGACAGGAGGTAGAGGCTTATTGTCCTCCGCCTCTCTCCTGATATCCTCCACCCTCTCCCCTCTCCCACAAAAAAGCATCTGTGGAGTGCCACCCGAACGACCGTGCGACACTAC
novel-mir-126	Unigene14348_All	CGGTCGTTCGGGTGGCACTCC	-140.2	481	TAGAGTCGCACGGTCGTTCGGGTGGCACTCCACAGAGCCTTCTTGTGGGAGAGGGTGGAAGATATCAAGAAAGAGGCGGAGAACAATATCTGACAGGAGGTAGAAGCTTATTGTCCTTCGCCTCTCTCCTGATATCCTTCACCCTCTCCCACAAAAAAATCTTTGTGGAGTGCCATCCGAACGACCGTGCGGCCCTAC
novel-mir-126	CL374.Contig19_All	CGGTCGTTCGGGTGGCACTCC	-133.45	480	GAGGGCCGCACGGTCGTTCGGGTGGCACTCCAGAGATGCCTGCGTGGAGGATATCAGGAGAGTGGTGGAGCAATCCAATCCAAAGCAACAGAGAGATGGGTAATATTCTCACCCCGGTCCCGGGCCTCTTCCTCCTCCTCTTCATATTCTTCTGCGCCCCTCTCCTGAAATTCTCCACCCGCTCCGATGAGATGGCCTCTGTGGAGTGCCACCCGAACGACCGTGTAGCCCTCC
novel-mir-126	CL374.Contig19_All	CGGTCGTTCGGGTGGCACTCC	-136.7	467	GAGGGCTACACGGTCGTTCGGGTGGCACTCCACAGAGGCCATCTCATCGGAGCGGGTGGAGAATTTCAGGAGAGGGGCGCAGAAGAATATGAAGAGGAGGAGGAAGAGGCCCGGGACCGGGGTGAGAATATTACCCATCTCTCTGTTGCTTTGGATTGGATTGCTCCACCACTCTCCTGATATCCTCCACGCAGGCATCTCTGGAGTGCCACCCGAACGACCGTGCGGCCCTCT
novel-mir-90	CL21884.Contig2_All	TGGAGAGTGAAGAGTAGACTC	-60.4	10	CGACATGAAGTGGAGAGTGAAGAGTAGACTCTCATCTAGCAGCAATGATCTTTCAATCCTTCATGTGCTTCTCCGGCTTACTCTCATTAGCTTCACTAATCGCTATCTTTACTCGATCAATGATCAATTGCATGAAATGGAAAGTGAAGAGTGGACTCTCACCTAGTATTATTAATTATCTTCTAATATTTCATGTACTTACACAGTTTACCTTCATTAACTTCACTAATCGATATCTTTGCTCGATTAAGAGTGTCGT
novel-mir-381	CL22553.Contig2_All	TATCCTGGTCTGCTAGTTCCT	-88.2	5	TTTAGTAGCCTATCCTGGTCTGCTAGTTCCTCTCTTTGATGCTAAGGTTTTTGATTCCTCGCTTGAGCTGGAATCTTGTGAATAAGTCCCCCTTCAAGCGCGATGATAGTCGGTCTTTAGTTTTTGACTATGTCATCGTTATTAGTTCAAAGACCGAACTTTGGGGTTGGTCTCAGTGGTCAATGAAAATGTACTAGTGTGCTGCCTTGACATGTGGAGAGAGGCCCTTTTTATTAGGCTGCTAGCTTTACCGGCGATAGGGGGTTAAAA
novel-mir-50	CL181.Contig1_All	TTGGTGATTGTTTGGGCGCC	-70.4	8	TCGTGGTTGATTGGTGATTGTTTGGGCGCCCCCGACACAACAGGTGTTATAAATATTGCCGAAGTGTTCTACTGTAATTAGCTGAGCCAGTTCAAGAGAATCATGTCGTTGGTGGATTACGCCTCTTCATCTTCAGACGAAGAGGAGAATGAAGAAGCTGAAGAAGGAGGGAAGCCTGATGAGTTTTCTGTACCACCACCACCTCCGCATCCTTCACTTCCGCCTCCAACTCTCGATAACCAGATCTCCATGGC
novel-mir-50	Unigene21633_All	TTGGTGATTGTTTGGGCGCC	-70.4	8	TCGTGGTTGATTGGTGATTGTTTGGGCGCCCCCGACACAACAGGTGTTATAAATATTGCCGAAGTGTTCTACTGTAATTAGCTGAGCCAGTTCAAGAGAATCATGTCGTTGGTGGATTACGCCTCTTCATCTTCAGACGAAGAGGAGAATGAAGAAGCTGAAGAAGGAGGGAAGCCTGATGAGTTTTCTGTACCACCACCACCTCCGCATCCTTCACTTCCGCCTCCAACTCTCGATAACCAGATCTCCATGGC
novel-mir-50	Unigene49632_All	TTGGTGATTGTTTGGGCGCC	-70	8	TCGTGGTTGATTGGTGATTGTTTGGGCGCCCCCGACACAACAGGTGTTATAAATATTGCCGAAGTGTTCTACTGTAATTAGCTGAGCCAGTTCAAGAGAATCATGTCGTTGGTGGATTACGCCTCTTCATCTTCAGACGAAGAGGAGAATGAAGAAGCCGAAGGAGGGAAGCCTGATGAGTTTTCTGTACCACCACCACCTCCGCATCCTTCACTTCCGCCTCCAACTCTCGATAACCAGATCTCCATGGC
novel-mir-591	CL7914.Contig10_All	TGAGAACTCCAAAGGACGCCT	-33.5	33	GATCGCCAGCTGAGAACTCCAAAGGACGCCTACGCATATTTGCATAGCTCTTTTGGCGGCTCTGAGCGATGACTAACCTTTCTCGAATCAACTTGACTTTCTCAGCGGTCT
novel-mir-474	Unigene19554_All	CCATTCCGGGTAGAACTCAGA	-22.8	8	ATTGGGGAAACCATTCCGGGTAGAACTCAGACTTGAAATCCCGATTCTTACCTGGAGGAGATGACCCAATG
novel-mir-384	CL22623.Contig3_All	TGGTCTGGTGGAGCAGCTGCCT	-38.3	19	ACCGGAATCCTGGTCTGGTGGAGCAGCTGCCTTCTTCTTCCTTCTGAAGAAGCCACCCCTCGGCGGCTTCTCAATCTCAGCAGCAGCGCGGGCCTCGTCCCGATCACGGTG
novel-mir-384	CL22623.Contig6_All	TGGTCTGGTGGAGCAGCTGCCT	-36.27	19	ACCGGAATCCTGGTCTGGTGGAGCAGCTGCCTTCTTCTTCCTTCTAAAGAAGCCACCCCTCGGCGGCTTCTCAATCTCAGCAGCAGCGCGGGCCTCGTCCCGATCACGGTG
novel-mir-172	CL8948.Contig2_All	CGGACTCAGGGTGTGGACTTTGT	-26	5	TGAGTCTTCTCGGACTCAGGGTGTGGACTTTGTTTTCTACTCAGATAATAGCAGGGGAGAGTCTACAGTTGACCCGGACTCAT
novel-mir-294	Unigene70676_All	GGGTTGAGCCAAGGCGGGCT	-38.6	7	ACAGCGCTAGCGCTGTGAAGAATGAAGGGGCGCGCGCGGGGTTCGAACCCGGGTCGGGTCGGGTTGAGCCAAGGCGGGCTGGAGGTGTTG
novel-mir-72	CL205.Contig3_All	AGAAGATTCAAGAGGCCTGTAAC	-62.32	17	TAGGTAATCTAGAAGATTCAAGAGGCCTGTAACGATCAACACAACATAAAGACGTATGAGCTGACTTGAGTTTTTGGCATTTAACCACAAAGAAGAGCTTTCGCATTTTGACTCTTAAATAATATTGAATGAGAGAGAAGTTTAAAACTTTATATTCCATATCCGTTTCAATCAGTATTTGGGTCTTTTTTTTGTTTGAGCTGTACGAGATGAAATTCTCATATACAGTTCTTGGAGGGGGAGGAACCTTGGTTTACCTAT
novel-mir-72	CL205.Contig5_All	AGAAGATTCAAGAGGCCTGTAAC	-62.32	17	TAGGTAATCTAGAAGATTCAAGAGGCCTGTAACGATCAACACAACATAAAGACGTATGAGCTGACTTGAGTTTTTGGCATTTAACCACAAAGAAGAGCTTTCGCATTTTGACTCTTAAATAATATTGAATGAGAGAGAAGTTTAAAACTTTATATTCCATATCCGTTTCAATCAGTATTTGGGTCTTTTTTTTGTTTGAGCTGTACGAGATGAAATTCTCATATACAGTTCTTGGAGGGGGAGGAACCTTGGTTTACCTAT
novel-mir-72	CL205.Contig5_All	AGAAGATTCAAGAGGCCTGTAAC	-62.32	17	TAGGTAATCTAGAAGATTCAAGAGGCCTGTAACGATCAACACAACATAAAGACGTATGAGCTGACTTGAGTTTTTGGCATTTAACCACAAAGAAGAGCTTTCGCATTTTGACTCTTAAATAATATTGAATGAGAGAGAAGTTTAAAACTTTATATTCCATATCCGTTTCAATCAGTATTTGGGTCTTTTTTTTGTTTGAGCTGTACGAGATGAAATTCTCATATACAGTTCTTGGAGGGGGAGGAACCTTGGTTTACCTAT
novel-mir-1207	Unigene17816_All	TGTAGTCCAAAGAATTCCGTAC	-30.6	6	GGTTTGATCTTGTAGTCCAAAGAATTCCGTACCACGACGTATCTAGGATAGTAGTAATTAGTGAAAAAAGAATACTTATACAAACCAGTGACGTAACCCCATCTCCAATGGTCCAAAGACGGGAATCATTGGAATATTCCGAACCA
novel-mir-293	Unigene7036_All	CTTCTCCATACAAAATCGGA	-65.1	185	CTTTCACCGTCTTCTCCATACAAAATCGGAGGGCGAATTCACCGAGATGTTGCTCTGGTGGATTCGGCCTCAGGTTTTATATGGAGAAGACGGCGAAGGA
novel-mir-377	CL21894.Contig5_All	TCTCGTCAGAAAACTTGGAC	-18.7	7	TTTCGCCGTTTCTCGTCAGAAAACTTGGACAGCATCCGACACTTTCGCGAGTGAGAGTTACGTCGAAGA
novel-mir-1176	CL230.Contig4_All	GCTAAGTGGAGCATCTGGACC	-78.24	5	TGCTCCGGTTGCTAAGTGGAGCATCTGGACCATCCGATCAATAAAGCTCCTGTACCTTTGACCGTGGATGTCACCCACACCCTACAGATGCACCGCATTTCTCTGTTCACCCGCGGATTACATAAATGCATCCACCGTTTATGATTTGATCGGACGGCTCAATGCTCCACTGAGCAACCCGAGCAT
novel-mir-266	Unigene35827_All	CTCGGAATTGGATTTGACTTT	-77.1	307	GTAGATGGGACTCGGAATTGGATTTGACTTTGTTGACGGGGGTCGAATCATTCTCAGATTTTTGGGGACAGGGTGCAGATGGTTTAGCGGGGGATCGATTTTCGTTGACGAAGTCGAATCCAATTCCAAGTCCCTTCTACC
novel-mir-1218	Unigene34491_All	TCCACCCTCCACCGCGTGCCT	-32.9	5	GGCGCAGGTGGGATGATGCGAGGAAAGGAACAAGAGGCCCACCACTCTAACTCCACCCTCCACCCTCCACCGCGTGCCTCATGAGAATC
novel-mir-173	CL9288.Contig4_All	TCGACGATGAATGACTGGCCA	-109.43	9	GGAGAGGTCGTCGACGATGAATGACTGGCCACGGCCAACGAGGAGCCACTTGAGGGAGAGGTCATCGACGATGGAGGATCGACTGCGGTTCCTCGCGTGGATAGCCTTGTTGACCGGTCAATCGCTCCATGACTTGGTTACGCAGAGGAGTCGCTCGAGGAAGAGGTCGTTGCTCGCGGCTGCCGCATCTATTTGTCTAGCGATGGCGCCGACATCTCCAAAGGTAGCTCGTTCTCCGCGACCGGTTCTCTCTCGTTTGCGCCGCCTTCTCCA
novel-mir-307	Unigene94864_All	CTATTGAAAACTTGTAGGCCC	-47.25	183	AAAATCAACACTATTGAAAACTTGTAGGCCCGTCAAATGACTCATTCAATTTCACGGTTAAAAATATACAGTTGACGATAAATTATTTATTTGATGGGCCTACAAGTTTTCAATGAGGTTAATTTTT
novel-mir-1150	CL135.Contig4_All	ACCCGGTCGCCACAGAGAACAC	-49.1	7	CCTGATGAAGACCCGGTCGCCACAGAGAACACCTTCTTGCTCTCCCCCGAGAGAGTTCCTACTGAAGTGAGAATGGCCGCCCCTGTCGTGGCCGGAGTCTCCTCGGACAGTTCGGAGGGCTCTTCGGGA
novel-mir-886	Unigene15974_All	CGGAATGACTGCAGCAAGAAG	-43.4	260	TGGATATCTCCGGAATGACTGCAGCAAGAAGCCACGAGTACATCCTTGCTCTCTTTGAACGGTTTTCTAGGGATTAGGTTTGGATGGTATGGGACGGATTGTCGAGATTGCCGTCGTCTCCGGCGGAGTCCAG
novel-mir-253	Unigene26928_All	CGGCGAGTCGTGCCAACACCCT	-25.2	21	TGGGGATGAAGGGCGACTTGTCAATGAGCGAAAAGTGACGGCGAGTCGTGCCAACACCCTACGAAAGCGAACACACACTT
novel-mir-111	CL32.Contig3_All	GCTTGGTGCATTGTTCGGTGC	-29.2	10	CGAGGTAGCTGCTTGGTGCATTGTTCGGTGCCGCTCATTCACAACAGATAGCAGACAAGAGAACAAGCACACAAGGAGTTTACTGTGG
novel-mir-111	Unigene6283_All	GCTTGGTGCATTGTTCGGTGC	-30.7	10	GCGCGTAGGCGGTTGCCGATCCTTGGCGGAGTGCGAGGTAGCTGCTTGGTGCATTGTTCGGTGCCGCTCATGTG
novel-mir-111	CL2523.Contig1_All	GCTTGGTGCATTGTTCGGTGC	-58.2	8	CGAGGTAGCAGCTTGGTGCATTGTTCGGTGCCACTCATTCACAACAAACACATCACCGAAAATAAAACTGTAAAGTTGGTTCAACAATATTCATGCTCCCTTGGCTTAAAAGAAGGCATAGCAACCACTCATTTTCCTTGATGAGTGGGAGTCGAGCACGGAGATAAGGGCACTGCAGTTGTGCTTCCTTGA
novel-mir-111	Unigene137826_All	GCTTGGTGCATTGTTCGGTGC	-36.5	6	TGAGGTGGTCGCTTGGTGCATTGTTCGGTGCTCCTCGGCACAACGGGAGTGACCCGGGATTTCAGCAGGTACCGAGCCGGAGCGAAAAGGCGAGCCGGA
novel-mir-1131	Unigene20442_All	CCTTGAAGCTGTCTGACTCA	-36.4	5	GCGCTCAAGGCCTTGAAGCTGTCTGACTCATTTATGGAACTCTACCGCAATAATAACTTTACTGGAGAGAAGTTGAGGGAGAAAAAGTTGACATGGGTGGATATCTTCGAGGAAATACCTATTAAAGTTTCTAATTCTGCATTAGTCAGTGCA
novel-mir-171	CL8890.Contig29_All	TTTTGGAGTCGCGATCACAGC	-24.8	171	CGATCGACTATTTTGGAGTCGCGATCACAGCTCAGATCGACGAGATAGGTGCTAGGGTTTTGGAGCCGGGATGGAGAGGAGATGATGTGGAGAGGAGATTGG
novel-mir-124	CL3563.Contig3_All	ATCGGAAACGGAAGTATGGCC	-76.24	8	GTGCTGTGCTGTGCTGTGCTGTGCTGTTGATGAATATGGAAGAAGGGGAATCGAATCGGAAATGGAAGGGGATTGATGGGATTCAAGAAAGGAAACTCTTGATGGGATTCAAGAAAGGAAACCGGGGATTGATGGGATTCAAGAAAGGAAACCCTTGATGGGATTCAAGAAAGGAAATCCGGGGATTGATGGGATTCAAGAAAGGAAACCCCATCCCTGAAATCGGAAACGGAAGTATGGCCGGCAGCGCCC
novel-mir-495	Unigene3976_All	CCTTTGGTACGTAGCTCCGGC	-61.9	10	GGATCACGAGCCTTTGGTACGTAGCTCCGGCGTTCTTCAGGCAGAACAACATTACGCGGTAGCTATAAATACCGATCTCACCATTGATGAAAGCCGTCTTCTCTTGATCCGGCTGGTAAAGAGGAATTTGGTTGTATCTAGAGAAGCCGTCTATGAAAGACAATCGCTCCGAGCCGGCCGTGGCGTCCACCATTGTGTCGATCCT
novel-mir-1100	CL1417.Contig11_All	CCTGACCGTCGAGATCTTCTGA	-92.6	19	GCCCTGCCGTCCTGACCGTCGAGATCTTCTGAGGATATCCTGAAGAGGATACCTGAGGGAGATGCGCATTAGGCGCCTTCTTCTAAGCTCCTTGGGTCCCTAGCCTGAGCCAGGGACCTCAGGGCTACAAGGAGGGGAGGTGGACGCCCTGTTTGGTACAGGGCGCCTGCTTCTGAACATTTGGGGCG
novel-mir-1096	CL1235.Contig11_All	TTCTTCATCGTTTTTTTCATA	-68.9	9	CACATTAGAATTCTTCATCGTTTTTTTCATACAAAATCTGTCGAATTTTTCGTGACGACGGTCGGATAAAGCAATAATTCCGTCGTCACAAAGGATTCCACTTCAGATTTTGTATGGAGAAGACGGTGAATGACTCCGATGTGC
novel-mir-1096	CL1235.Contig2_All	TTCTTCATCGTTTTTTTCATA	-63.9	9	CACATTAGAATTCTTCATCGTTTTTTTCATACAAAATCTGTCGAATTTTTCGTGACGACGGTCGGATAAAGCAATAATTCCGTCGTCACAAAGGATTCCATTTCAGATTTTGTATGGAGAAGACTGTGAATGACTCCGATGTGC
novel-mir-1096	CL1235.Contig8_All	TTCTTCATCGTTTTTTTCATA	-68.3	9	CACATTAGAATTCTTCATCGTTTTTTTCATACAAAATCTGTCGAATTTTTCGTGACGACGGTCGGATAAAGCAATAATTCCGTCGTCACAAAGGATTCCACTTCAGGTTTTGTATGGAGAAGACGGTGAATGACTCCGATGTGC
novel-mir-252	Unigene26512_All	CTGTAGCTGGATACAAGGGCC	-60.9	12	CTGCGGTTGACTGTAGCTGGATACAAGGGCCAGAAGGGTTAGTCGCAGCTGAACTTTCTAATCGCGACTGACCTTTCTGCTTTTTGTATCCAGGTACAACCAGTCGTAGC
novel-mir-803	Unigene17282_All	TGAGACCGAGTCGCGCGGAGC	-57.7	26	CCAATTTCTGTGAGACCGAGTCGCGCGGAGCGAGGGGTCGAGTCCAGCGCGTTACGTGTGGCGGTTGTCGTCGCGTCGCAGGGTGCGACTCGAGGTCGCGTACAGTGCGAGTCGCGGTCGCGGGT
novel-mir-803	Unigene134046_All	TGAGACCGAGTCGCGCGGAGC	-32.2	24	CCAATTTCTGTGAGACCGAGTCGCGCGGAGCGAAGGGTCGAGCCCGCCGTGTTGCGAGTGGCGGTTGTCGTCGCGTCATGTTGGG
novel-mir-1171	CL21554.Contig2_All	AGGCCCTTCCTCTAGCGCCA	-35.8	12	GGAGTAGAGGAGGCCCTTCCTCTAGCGCCACCGGCCGGGGAGGAGTAGAGGAGGAGGCCGGTCGGGGCTCTG
novel-mir-1171	CL21554.Contig3_All	AGGCCCTTCCTCTAGCGCCA	-35.8	12	GGAGTAGAGGAGGCCCTTCCTCTAGCGCCACCGGCCGGGGAGGAGTAGAGGAGGAGGCCGGTCGGGGCTCTG
novel-mir-34	CL1510.Contig3_All	CATCGAATGGTGAGGAAGAAG	-59.7	54	TCTTTATATCCATCGAATGGTGAGGAAGAAGAGGAAGAAGACTCCACCGGCGGCTTAGACCCCAATTCCCCGGAGGAACTCGAGCTCAAGTGGAATTTGCTACTCGCTCGATCATTCTGGGCTCTGTGTGCTGAGATCTCCCTCCTTCTTCCTTCTCTTTCAAGATCGAGAAGAA
novel-mir-34	CL1510.Contig4_All	CATCGAATGGTGAGGAAGAAG	-54	54	TCTTTATATCCATCGAATGGTGAGGAAGAAGAGAAAGAAGACTCCACCGGCGGCTTAGACCCCAATTCCCCGGAGGAACTCGAGCTCAAGTGGAATTTGGTACTCGCTCGATCATTCTGGGCTCTGTGTGCTGAGATCTCCCTCCTTCTTCCTTCTCTTTCAAGATCGAGAAGAA
novel-mir-34	Unigene27344_All	CATCGAATGGTGAGGAAGAAG	-59.7	54	TCTTTATATCCATCGAATGGTGAGGAAGAAGAGGAAGAAGACTCCACCGGCGGCTTAGACCCCAATTCCCCGGAGGAACTCGAGCTCAAGTGGAATTTGCTACTCGCTCGATCATTCTGGGCTCTGTGTGCTGAGATCTCCCTCCTTCTTCCTTCTCTTTCAAGATCGAGAAGAA
novel-mir-34	Unigene27348_All	CATCGAATGGTGAGGAAGAAG	-59.7	54	TCTTTATATCCATCGAATGGTGAGGAAGAAGAGGAAGAAGACTCCACCGGCGGCTTAGACCCCAATTCCCCGGAGGAACTCGAGCTCAAGTGGAATTTGCTACTCGCTCGATCATTCTGGGCTCTGTGTGCTGAGATCTCCCTCCTTCTTCCTTCTCTTTCAAGATCGAGAAGAA
novel-mir-1127	Unigene14569_All	TATCCGAGGTCGTCTACATGCAG	-30.4	12	CATGGTGACCTATCCGAGGTCGTCTACATGCAGCCTCCTCCTGGCCTCCGGGTCCCTGCTCAGCATGTTTGTCGCCTTCGCAGAGCCATCTATGG
novel-mir-508	Unigene53556_All	TTCATGTTGATTATCTTGTTG	-122.72	21	GGGCCACTGTTTCATGTTGATTATCTTGTTGGAATAACATCCCATGTAAAAAAGCAAAAATGTCATCAATTCTTGCACCCTCCAGCTGGAGGCCGAGGGGGAGAGAGGGGGTTGGGGGTGCAGGGATTGATGACATTATTGTTTTTTTTTCGCATGGGATGTTATTACAACAAGATAATTAACATGAAACGGTAGTCCC
novel-mir-1222	Unigene56018_All	TTCCCTTCATCTCGTCGACTA	-82.93	8	ATCAGAGTCGGCGATATGGAGGGAAGAGGGGTTGCCATCACTCATTTTCGAAGAGGACCACATTCTTTACTACTTCCTCACACTTGTCCCCTATAAATTCGTCGTGGCCACTAGTACCCTCTCTCGTGAATGGCGTCGCCGATGGGAGTAGTGGTGGCCCGACCTATCTTCCCTTCATCTCGTCGACTATGATGGCAAC
novel-mir-4	CL10888.Contig6_All	TTATTCTCTCTCTACTCTGCT	-38.5	13	TCTCCCCCTTTTATTCTCTCTCTACTCTGCTTTAGGGTTAGGAGAGGGAGAGGGAGAGGGAGAGGGAGAGAG
novel-mir-4	CL10888.Contig7_All	TTATTCTCTCTCTACTCTGCT	-39.4	13	TCTCCCCCTTTTATTCTCTCTCTACTCTGCTTTAGGGTTAGGAGAGGGAGAGAGAGAGGGAGAGGGAGAGAG
novel-mir-302	Unigene89141_All	CAAGAACTACTGCTGACCACC	-52.6	6	GTGATAGTGGCAAGAACTACTGCTGACCACCCAGACCATGCATCTGTAACCACATGGGGCATTCCCTCTTCTGATAGTCAGGGGACCCCTACGAGGTGGTCGCCTCTGGTTCTGCCGCTGAGGACGAACCTGCTCACA
novel-mir-431	Unigene101707_All	CCAAGAATTCTAGGCGCCCAGA	-45.3	119	CTTCCAGGCGCCAAGAATTCTAGGCGCCCAGAAGACTTCTGTCAGGGCGCCTACTTCTAGGCGCCTAGAAACTAGGCGCTTTGAAGT
novel-mir-698	Unigene119329_All	TTGAGTCTGGCCGGATGGGAGC	-50.34	20	GGGCTGACGCTTGAGTCTGGCCGGATGGGAGCGAGTGAACGAATATATTGCCTGGAGGAAACTTGAAAACCTAAAGCGTTTGAGCTTGATTCGGTCCTAGACTTCTGCATTTGAGGCTCTTCCAGCGGTGAAATGGGGTCAGGGGTTGTCCGCCCT
novel-mir-522	Unigene7082_All	TCAACGGTCTAAAGCGGCACA	-83.1	86	TTTTCCAAAATCAACGGTCTAAAGCGGCACAGCTCCTCACACTCCAGTAGGTCAAATAAGTGTTTAGCGTAACCAACTCTAAATATGTTATTGCATTTGTGGCAACTCATTTCGTTGCTATTGGAGTGAGGAGTTGTGCCGCTTTAGACTGTTGACTTTGAAAAAA
novel-mir-197	Unigene11598_All	TTACGTGTGGCGGTTGTCGTC	-52	28	GTCCAGCGCGTTACGTGTGGCGGTTGTCGTCGCGTCACAGGGTGCGACTCGAGGTCGTGTACGGTACGAGTTGTGGTCACGGGTAGCTTGTAGGCCTGGGGTGGCCGTTGTCGCGTCGAGGTGTCGCGGGCA
novel-mir-197	Unigene8041_All	TTACGTGTGGCGGTTGTCGTC	-52.7	28	GTCCAGCGCGTTACGTGTGGCGGTTGTCGTCGCGTCACAGGGTGCGACTCGAGGTCGTGTACGGTACGAGTTGTGGTCACGGGTAGCTTGTCGGTCTGGGGGTGGCCGTTGTCACGTCGAGGTGTCGCGGGCG
novel-mir-276	Unigene42890_All	GTGGCGTGAGCTCGTCGACC	-91.39	6	GCCGCCGTCCGTGGCGTGAGCTCGTCGACCTCGCCCTCTTCGGCCGCCCCTACAGCTACGCCGAGGCCATGGCCCGCGTCCGCCGAAACCTCGCCTACTTCCGCGCCAACTACGCCCTCGTCGTCCTCATCATCCTCTTCCTCTCTCTCCTCTGGCACCCGATCTCCATGATCGTCTTCCTCGTCGTCTTCCTCGCCTGGTTCTTCCTCTACTTCTTCCGCGATGACCCCCTCGTCCTCCTCGGCCGCCAAATCGACGACCGACTCGTCCTCATCGCGCTCTCTGTCATCAACGTCGTCGTGCTCGTGCTCACCGGCGTCGGCC
novel-mir-144	CL5461.Contig5_All	CAAGGAGATTGCAAGGTGAAG	-33.5	35	TGTCAGATTACAAGGAGATTGCAAGGTGAAGACAGTTTCACGGCTGTTGCTCTCCCTTCTTCAACTTGCACTTCACCTTGCAATCGGACAC
novel-mir-528	Unigene8507_All	CTGACTCAGACTTGGACGCTCC	-48.7	416	TCGGGCTCGTCTGACTCAGACTTGGACGCTCCTTCGGAGGAGGATCAAGATGATCAGCTCCAGAGGAGCCCCCAAGTCTCAGAAGAAGATGGCGAAGAGGCCGGG
novel-mir-442	Unigene11677_All	CTTAGACCTCTCCTGGCATTCGT	-27.7	51	GGATGGGTTCCTTAGACCTCTCCTGGCATTCGTGGTTGTGTTTGATGCTTGGACAGAGAGGTCTGGCATCAAAGTCCA
novel-mir-567	CL21701.Contig1_All	TAAATCAACATGGTATCGGAGCC	-60.1	11	CGGCTCTGATACCATGTTGATTTATCACAACTCCAAAAACAATTGCTTTTGGAGTAGTGGTAAATCAACATGGTATCGGAGCCA
novel-mir-567	Unigene15756_All	TAAATCAACATGGTATCGGAGCC	-73.3	11	AGAGTAGTGGTAAATCAACATGGTATCGGAGCCAAAGGTCATGGGTTCAAACCCACCGCTTGGACACGTATGCGTTCATCTCCTGTTTCTGTCTCTGTCTCCTGTGAGCGGGACCCGCCATTTGTCACGTGTCAGCGTGAGACGGGCTACACGTGAGGGGGCGTGTTAAAGGCTTGAAGTACCATGTGGGTTCCCTCTCTA
novel-mir-379	CL22295.Contig7_All	TCTTTCGGTCATTGGCTCTCC	-46.2	7	TCTTGTGGGGTCTTTCGGTCATTGGCTCTCCCATATATATACTAATTAACCCTTAGGGTTTTAGTATCGCTAAGCAATCAGAGTATTGTAATTTGTGTGCCTCCATAATTGAGAGATTGAGAGAGAGAGAGTTCGTGAGAAAGATCTGAGAAGAT
novel-mir-31	CL14533.Contig3_All	CTCAGCATGGAGTTATCCTCGGC	-23	7	GGGAGAAGTGCTCAGCATGGAGTTATCCTCGGCAGGTCCTGATGATAGTTGAGCTGGCTGCGATGTCCCG
novel-mir-525	Unigene7802_All	TATGCAGAGACAGTGGAACCC	-99.6	6	TCCTAAAAGCTATGCAGAGACAGTGGAACCCCCCGGGAGGACTAGAGATGTTTTCGAGAGAGAATGGGATATTTTTTTGCAAGTTTGGGAGTGAAAGCGATATGAAAAAGGTGATTAAGGAAGGACCGTGGTACATGGATGGAAAGCTTGTGGTGGTTAAAAAATTCTCAGGTGAAACGAATTGTGAAGAAGAAATATTGTCATCAATCCCAATTGGGTGAAGCTACCTAGTTTGCCAGTACAATGGTGGTCCATTGAGGGTGTGAGCAAGGTAATTAGCCCTTTGGGTCACCCGTTGTATTTCTATGTGCCTTCCGCTTCGAGGAG
novel-mir-141	CL5036.Contig2_All	GGCGGACGTCGGCTCGGGTCGA	-47.8	19	CTTGAACGGTGGCGGACGTCGGCTCGGGTCGACGACGAACTCCGCGGATCGGCGGAGGGGTTCCACGGATCGGCGGACTCGAATCGGATGCCGACGATCGGGGCACGAACGGGT
novel-mir-357	CL1994.Contig3_All	CGGCCGGATCTGTTGAGATTGC	-43.7	5	CGCTCGGGATCGGCCGGATCTGTTGAGATTGCTATCCAAGAAAGATATTGAGGTTATTGTGGAGAATCGGTCGCCCTTCTTGTTTAAAAACGGTGGGGATTCGTCTAGGCGGATGCGGTTGTTCTTAAGTGG
novel-mir-3	CL10295.Contig2_All	CGGACTCTGCGGCGCGGTGGTC	-110.5	9	GCCGCCTCGTCGGACTCTGCGGCGCGGTGGTCGTCTCCGTCAACTACCGCCGCTCCCCGGAGCACCGCTACCCGTCGGCCTACGACGACGGCTGGGCCGCCCTCAACTGGGCTTCCAAAGAGCCGTGGCTCCGCTCCGGCCGCCTCTTCCTCGTGGGCGACAGCTCGGGAGGAAACATCGCCCACCACGTCGCCCTCCGCGCCGTCGAGTCCGGAATCCCCGTCTCCGGCA
novel-mir-530	Unigene85370_All	CGCCGGTCGAAGTAGATGACGG	-87.2	27	GCCTTTGGTTCGCCGGTCGAAGTAGATGACGGGGCCGGAGGCGATGAAGAGGTACACGTGGAGGTCGACGTGGAGGCCTCGATCGAAGCGCTGCTGGCGTTATCTCAGGTCAGCATCTCTTTCTTCTATAAATTAGCCCCCAAGGGCTCATTTCTTCTCATTTCTCGTTGAGTCTCCATTCTTTAGCTCTCCTTAGCCGATTCTTCCTTCGTCTTCTCTCTGACCGAAGGATGGGCA
novel-mir-158	CL6843.Contig4_All	TCGGACTGGGCGAGCATGTGG	-26.3	5	GGTGACACCGTCGGACTGGGCGAGCATGTGGCTGTCTCCATCGTCGCCTCACCAGTTTGTGGGGTACCC
novel-mir-1193	CL8984.Contig5_All	GCGAAGAACATGTACCCCGGGTT	-39.9	6	GATCAAGCATGCGAAGAACATGTACCCCGGGTTGGATGTCATTGGTGGGAATGTGGTCACCATGGCGCAGGCGCAGAATCTGATCAATGCCGGGGTTGATGGGTTGAGGGTGGGAATGGGATCT
novel-mir-1193	CL8984.Contig7_All	GCGAAGAACATGTACCCCGGGTT	-39.9	6	GATCAAGCATGCGAAGAACATGTACCCCGGGTTGGATGTCATTGGTGGAAATGTGGTCACCATGGCGCAGGCGCAAAATCTGATCAATGCCGGGGTTGATGGGTTGAGGGTGGGAATGGGATCT
novel-mir-1193	CL8984.Contig9_All	GCGAAGAACATGTACCCCGGGTT	-39.9	6	GATCAAGCATGCGAAGAACATGTACCCCGGGTTGGATGTCATTGGTGGGAATGTGGTCACCATGGCGCAGGCGCAGAATCTGATCAATGCCGGGGTTGATGGGTTGAGGGTGGGAATGGGATCT
novel-mir-389	CL22823.Contig9_All	CGTAGCTCTTCTGGCGACTCTG	-23.7	5	TGGTCACCCTCGGCGAACTCCAGATGACGCCTACGGACATCAACGTAGCTCTTCTGGCGACTCTGAGCAACCAAC
novel-mir-1198	Unigene10605_All	CTTCCTCTGACAAATAAGCCT	-91.1	5	GTCTCAAATTCTTCCTCTGACAAATAAGCCTCTCTTCTTTTAAGGTCGATTCCTCTGACTGGATTACTGGACTTGGCTTTTACTTGTTCATAACTGAATGTCTTGATGCTTCCATTCTCCTCCAGCAGTGCATCGGTCCCCGATGTCGATACCTTCCCTTCCACGACTTCCTCTGCGGAAATTTCGACTCGATCCCCCGAATCCTCGGATTTTGGATCCTCCGCTTCTTCCGACTTCGCCCCATCAGCAACGGTAGGATCAGGTGATGAGCTTCTGCTGAACTGTTTCGTGGAGTTTTCAGATGCTTTCTTTTGTTCGGCAGTCAGAACATTAGACA
novel-mir-1198	Unigene11231_All	CTTCCTCTGACAAATAAGCCT	-95.4	5	GTCTCAAATTCTTCCTCTGACAAATAAGCCTCTCTTCTTTTAAGGTCGATTCCTCTGACTGGATTACTGGACTTGGCTTTTACTTGTTCATAACTGAATGTCTTGATGCTTCCATTCTCCTCCAGCAGTGCATCGGAATCCGCTCCGCTGTTCCCCGATGTCGATACCTTCCCTTCCACGACTTCCTCTGCGGAAATTTCGACTCGATCCCCCGAATCCTCGGATTTTGGATCCTCCGCTTCTTCCGACTTCGCCCCTTCAGCAACAGTAGGATCAGGGGATGAGCTTCTGCTGAACTGTTTCGTGGAGTTTTCAGATGCTTTCTTTTGTTCGGCAGTCAGAACATTAGACA
novel-mir-1198	Unigene8180_All	CTTCCTCTGACAAATAAGCCT	-96.4	5	GTCTCAAATTCTTCCTCTGACAAATAAGCCTCTCTTCTTTTAAGGTCGATTCCTCTGACTGGATTACTGGACTTGGCTTTTACTTGTTCATAACTGAATGTCTTGATGCTTCCATTCTCCTCCAGCAGTGCATCGGAATCCACTCCGCTGTTCCCCGATGTCGATACCCTTCCTTCCACGACTTCCTCTGCAGAAATTTCGACTCGATCCCCCGAATCCTCGGATTTTGGATCCTCCACTTCTTCCGACTTCGCCCCATCAGCAACAGTAGGATCAGGGGATGAGCTTCTGCTGAACTGTTTCGTGGAGTTTTCAGATGCTTTCTTTTGTTCGGCAGTCAGAACATTAGACA
novel-mir-320	CL12983.Contig2_All	TCAAAAAATAGATTGTAGACT	-94.8	215	ACGGTTGATCGTGTCTTAGTTAGGAAGTCTGTAATTTGCTTTTTGGTAGATATGAATGGTAAGAAGAGTTTACGGGTCAGAAGCTTTCGCCGAACATAGTGATAGTCGATCTCATGCAGCAATCTTGTCTTCAATGAGCGTACGAAGCACATTGAGATAGACAGGAGTTTATGACCCGTACACTCTTTGTATCATTCATATTTATCAAAAAATAGATTGTAGACTTTCTTACCAT
novel-mir-320	CL12983.Contig1_All	TCAAAAAATAGATTGTAGACT	-103.2	214	TTAGTTAGGAAGTCTGCAATCTGTTTTTTGGTAGATATGAATGGTAAGAAGAGTTTACGGGTCAAAAATTTTCGCCGAACATAGTGATAGTCGATCTCATGCAGCAATCTTGTCTTCAATGAGCGTACGAAGCACATTGAGATAGACAGGAGTTTATGACCCGTACACTCTTTGTATCATTCATATTTATCAAAAAATAGATTGTAGACTTTCTTACCAT
novel-mir-412	CL6466.Contig21_All	TTTGGAAACAGATGCTTGCCT	-56.84	288	CAGCTAATTGTTTGGAAACAGATGCTTGCCTCGAGAAGCGTTCTTCCTGTCATAATAGAAACTCGAGAAATAAATCTTATCTCACTTCTTCCAAATTTTCACAAGTACAGGACGAGCGGATCACCAAATTTCAGCAAGAACGGAAAGAAGATTCTGAAGTGGAAAATACTCAAAACACAGTTGAAATTGGAGTTCAAATGAAACAGTGTAAGATGCAAAGCATGTGTTCAAACTGCTGT
novel-mir-455	Unigene134401_All	CTAGAGTTGGGCCAATCAATC	-87.7	445	ATGAGTTCAACTAGAGTTGGGCCAATCAATCCCATACGTGTCGCTCTGATGAGTCCCAATGGAGCTGCACCAACAAATGCAACACTCGTTACTCCGATGAGTCATACGGTGGGTCCTTTGAAAATTGGACGACACGTATGAGATTGGTTGGTCCAACTCTAGTTGAACCCATT
novel-mir-29	CL14295.Contig2_All	TCGTCAGTCGTAGATATTAGC	-151.29	14	TTCAGAATCCTCGTCAGTCGTAGATATTAGCCTCTACTTCACGAATCTCGTCACCTTGTCGTTGTACATATATGAGAACTGTCTCCATCACAACAAGACCGTTTTTTGTCCTCGATTTACAACCGTATTTGCCCTCCCCACAGCCGAGCTAATTGAGTGCAAACCGAGGACAAAAAGCGGTCTCATTGTGATGGAAACAGATTATCCATATTTGTCCAACGACAAGGTGACGAAAGATTCGCGAAAAAAATGATAATATCTACGACTGACGAGGAATTCGAAA
novel-mir-216	Unigene14092_All	TCCTTCGTCTCTTCGGTTCGG	-95	3592	TCCTGAAGGGCGGATGGTCTTCCTTCGTCTCTTCGGTTCGGGTTGCACCGGCGTTGGCAAGGCGTGAACCACTAGTGCAACCCGAACCGAAGAGACGAAGGAGGATCACCCGTCTTTTAGGAAC
novel-mir-216	Unigene13118_All	TCCTTCGTCTCTTCGGTTCGG	-79.8	3089	CGGATGATCCTCCTTCGTCTCTTCGGTTCGGGTTGCACCGGCGTTGGCAGGGCGTGAACCACTGGTGCAACCCGAACCGAAGAAACGAAGGAGGATCACCCGC
novel-mir-216	Unigene13118_All	TCCTTCGTCTCTTCGGTTCGG	-100.1	2443	TCCTGAAGGGCGGATGATCCTCCTTCGTCTCTTCGGTTCGGGTTGCACCGGCGTTGGCAGGGCGTGAACCACTGGTGCAACCCGAACCGAAGAAACGAAGGAGGATCACCCGCCTTTTAGGAAC
novel-mir-216	Unigene14092_All	TCCTTCGTCTCTTCGGTTCGG	-73.19	2243	CGGGTGATCCTCCTTCGTCTCTTCGGTTCGGGTTGCACTAGTGGTTCACGCCTTGCCAACGCCGGTGCAACCCGAACCGAAGAGACGAAGGAAGACCATCCGC
novel-mir-444	Unigene120812_All	CGAGTTGGGACCGAGTCGGCC	-33.8	8	CATGTCAGATCGAGTTGGGACCGAGTCGGCCGTGTTACTTGGACTCGGTTGGCTCTAGTCGAGCTCGAATTTCGAGTTTTTGAACAATGG
novel-mir-497	Unigene40480_All	TTGCGCCGCTGCCAATACGAG	-88.9	12	CCACCGTGCGTTGCGCCGCTGCCAATACGAGTGGCGCCATTGGCCGTGACTCCAAGGCCACTGTGCGCTCCGCCTCCGTGTTGACGCGCACACGACATACATCGCCCAGTTGCCACTCGTGTTGGTAGCGGGGTAGCGCACGATGGC
novel-mir-433	Unigene10465_All	CTTGTGGAGCTTTGGAAAGGAGA	-62.8	6	TGTTGCCTGCCTTGTGGAGCTTTGGAAAGGAGAGAATTTTCATAAAGTCACTCTCGGAAACTCTGAAATAATAGTTTCCGAGAGTCAATATGATATTGGCGTTGGTTCTACCAACGAAACGAAGCACTTTTTGGTCTTTCTCATTCGGAAGGTCCTATTAGTAAGCGGGCCCACAC
novel-mir-433	Unigene13327_All	CTTGTGGAGCTTTGGAAAGGAGA	-62.8	6	TGTTGCCTGCCTTGTGGAGCTTTGGAAAGGAGAGAATTTTCATAAAGTCACTCTCGGAAACTCTGAAATAATAGTTTCCGAGAGTCAATATGATATTGGCGTTGGTTCTACCAACGAAACGAAGCACTTTTTGGTCTTTCTCATTCGGAAGGTCCTATTAGTAAGCGGGCCCACAC
novel-mir-433	Unigene13365_All	CTTGTGGAGCTTTGGAAAGGAGA	-62.8	6	TGTTGCCTGCCTTGTGGAGCTTTGGAAAGGAGAGAATTTTCATAAAGTCACTCTCGGAAACTCTGAAATAATAGTTTCCGAGAGTCAATATGATATTGGCGTTGGTTCTACCAACGAAACGAAGCACTTTTTGGTCTTTCTCATTCGGAAGGTCCTATTAGTAAGCGGGCCCACAC
novel-mir-433	Unigene3716_All	CTTGTGGAGCTTTGGAAAGGAGA	-62.8	6	TGTTGCCTGCCTTGTGGAGCTTTGGAAAGGAGAGAATTTTCATAAAGTCACTCTCGGAAACTCTGAAATAATAGTTTCCGAGAGTCAATATGATATTGGCGTTGGTTCTACCAACGAAACGAAGCACTTTTTGGTCTTTCTCATTCGGAAGGTCCTATTAGTAAGCGGGCCCACAC
novel-mir-433	Unigene7030_All	CTTGTGGAGCTTTGGAAAGGAGA	-62.8	6	TGTTGCCTGCCTTGTGGAGCTTTGGAAAGGAGAGAATTTTCATAAAGTCACTCTCGGAAACTCTGAAATAATAGTTTCCGAGAGTCAATATGATATTGGCGTTGGTTCTACCAACGAAACGAAGCACTTTTTGGTCTTTCTCATTCGGAAGGTCCTATTAGTAAGCGGGCCCACAC
novel-mir-433	Unigene7263_All	CTTGTGGAGCTTTGGAAAGGAGA	-62.8	6	TGTTGCCTGCCTTGTGGAGCTTTGGAAAGGAGAGAATTTTCATAAAGTCACTCTCGGAAACTCTGAAATAATAGTTTCCGAGAGTCAATATGATATTGGCGTTGGTTCTACCAACGAAACGAAGCACTTTTTGGTCTTTCTCATTCGGAAGGTCCTATTAGTAAGCGGGCCCACAC
novel-mir-433	Unigene9852_All	CTTGTGGAGCTTTGGAAAGGAGA	-62.8	6	TGTTGCCTGCCTTGTGGAGCTTTGGAAAGGAGAGAATTTTCATAAAGTCACTCTCGGAAACTCTGAAATAATAGTTTCCGAGAGTCAATATGATATTGGCGTTGGTTCTACCAACGAAACGAAGCACTTTTTGGTCTTTCTCATTCGGAAGGTCCTATTAGTAAGCGGGCCCACAC
novel-mir-433	Unigene11762_All	CTTGTGGAGCTTTGGAAAGGAGA	-63.2	5	TGTTGCCTGCCTTGTGGAGCTTTGGAAAGGAGAGAATTTTCATAAAGTAACTCTCGGAAACTCTGAAATAATAGTTTCCGAGAGTCAATATGATATTGGCGTTGGTTCTACCAACGAAACGAAGCACTTTTTGGTCTTTCTCATTCGGAAGGTCCTATTAGTAAGCGGGCCCACAC
novel-mir-1159	CL19171.Contig2_All	CCTCCCTCGGAGCGCTGGCCTC	-85.3	7	CGCTGGTCGGCCTCCCTCGGAGCGCTGGCCTCCCTCGGGGCGCCGGCCTCCCTCGGGGCGCCGGCCTCCCTCGGGGCGCCGGCCTCCCTCGGAGCGCCGGCCTCCCTCGGGGCGCCGACCTCCCTTGGGGCGC
novel-mir-210	Unigene125645_All	TTGCGGGACTAATTCATAAACT	-56.2	6	CATCTAGGCATTGCGGGACTAATTCATAAACTTGTGCCCCATACCCTCACCACTCGAAATCTTAGTGGGTCGTCACAATATTGGGACAGGCTATCATATTCTCGTTAGTTTATGGTACGGTGTACAAGTGCATGAATTAGTTCCACATCGTCTGCATGA
novel-mir-418	CL776.Contig21_All	TTGGTGGACGTAAATAACAAC	-107	7	GCGCTGTTTTAAAAAGGCACCGCTTAATTTAGGGCGTTGTTATTTACACCCACCAAAAAGCTAAGGGCGACCAAACATTTGTATGATGCCCCCAGCCGATTTTTTTTCCTTTTTTTTGATGATGTTGGTCGCATCCAACCGACATTGTACACCATTGTCGGTAGGGTGCGACCGAAAGTGGGCGATGCGACCGAAAGTGGGCGACCTTAGTTTTTTGGTGGACGTAAATAACAACACCCCAGGGA
novel-mir-569	CL22751.Contig5_All	CCTCGAATCTTCTGAAACCT	-65.3	53	TGCACTCTATCCTCGAATCTTCTGAAACCTTTTCTCTCTGCGGTGGCGAGGCAGATCGGACGGTCTTAGGGCAACCGCTGCAGCCATTATAGGATGGGGTTTAGGGTTTCGGGGGAGACGAGGAGGGAGGGGGTAT
novel-mir-150	CL6353.Contig1_All	TGTTTGGCAATAGTTCTGAAT	-67.22	9	ATTTAGGCTGTGTTTGGCAATAGTTCTGAATTTCAGGTCTTGATTTTGAAACAGCAGAAACTACTATAAATTCAAATCTGATAGGTTTTTGCTGCTTCAAAATCAAAACTTGAAGTTTGCATGCAACTATTGCCAAACACAACCTTAGTA
novel-mir-736	CL14354.Contig2_All	GGAGAGATCGCGATCGGGAT	-46.5	132	TCTCGGGTCTCCCGATCTCGATCTCTCTGTCTCGGGCCGTTCCGGAGAGATCGCGATCGGGATTTCCGAGAA
novel-mir-736	CL14354.Contig1_All	GGAGAGATCGCGATCGGGAT	-40.6	130	TCTCGGGTCTCCCGATCTCGATCTCTCTGTCTCGGGCCGTTCCGGAGAGATCGCGATCGGGATTTCCAAGAA
novel-mir-226	Unigene13666_All	TCTCCTATGAACTCCGACTCT	-53.1	5	AGCATTCGAATCTCCTATGAACTCCGACTCTTCCTACGTTCTCGATTCTCTGGCATCCGATATGAGTTGTTTTAGCCAGTTTACTGCAATGTCGCCTTTAGATAAAGGGATGGCAATGGTCTTCCGATCCGAAGATGCAAAGAATTGGAGTTACAAAGGAGAAGGAGCTG
novel-mir-231	Unigene13988_All	AGGAGGGCTTGGGCTCGAGCC	-59	217	GTGGGCTTGTAGGAGGGCTTGGGCTCGAGCCACACACGCACGCACGCGCGCGCCGGCCCGGCCCGAGCCCGTGCCCGTTGCCCGGCCCGGCCCGCCTGCGCGCGCGCG
novel-mir-1169	CL21291.Contig30_All	CGAGAACCTCTTGAACACGG	-39.2	6	CGGAGAACCCCGAGAACCTCTTGAACACGGCTTTGCTGTGTCAGGAGGATCTGGGGGATGTCGAGGCCGG
novel-mir-1209	Unigene20976_All	CTAAATTCGGTTGATGGAACC	-20.62	5	CCACGTGAAGCTAAATTCGGTTGATGGAACCAAGTATTACTTTGGTTTACAAGAGGCCCAAGGGTTGGCTGATTATTGAAAGCTTGGG
novel-mir-1144	Unigene790_All	GGGATGTCTGAAGACTGTACACT	-56	8	GGTATAAGTTGGGATGTCTGAAGACTGTACACTATCAGTTTTGAATCAGTTAAAAAGCACCAGATTTGACTTGCCAGAAGTCTGCTGCTTCATTAAAAATGAAACTTGTTTATATGTGAGTGTAGACATATGGATGCCATTGCAAATGCCTAATTTTGGTTGAAATTTTTCAGTGTACTATTTTCGAACATCTCATTGTAAGCCT
novel-mir-1065	Unigene38429_All	TGCGACACTGAACTGAAAAAG	-94.4	48	GGTTAGATTAGATAATTATTTTTTTAGTTCAGTGTCACAGTTGATACAAAATTTATATTATGTCAACGTGAGATGCTGTCACTTTTATTTTTTTGCAAAGCGATGCAATTTATAAAGGATCCGAAATAATTGCTCTATTTTGAAAATAAATAGAAGTGCCATCTCGAATTGACTTGATGTAAATTCATTGTCAACTGCGACACTGAACTGAAAAAGTAGTTATCCTGCCTCAGCAT
novel-mir-453	Unigene13065_All	CGGTCGTTCGGGTGGCACTTC	-148.59	1330	GAGAGCTGCACGGTCGTTCGGGTGGCACTTCACAGAGGCCTTCTCGTTCTCGTGGGAGAGGGAGGATATGAGTAGAGGGGCGGAGGAGAATATGAACATGAGGAAGAGGTTCGTGGTGAAAATATCAACAATCTCTGTTGGATTGGTGAATGATTGAGTCATGAATGACTTCTTCCAAATATATAATCGATTCATCATTTATAATAAATAAATAATACATATAAATGATGAATTGACTTTATATATTTGGGAAAAATCATTCATGGCTCAACACCACCCTTGTGGAGTGCCATCCGAACGACCGTGCGACCCTCA
novel-mir-453	Unigene19170_All	CGGTCGTTCGGGTGGCACTTC	-225.09	1269	GAGGACCGCACGGTCGTTCGGGTGGCACTTCACAAAGGCTTTCTCCTTCTCGTGGGGGAGGGGAGGATATCAGTAGAGGGGCGAAGGAGAATATGGACATGAGGAAGAGGTCAATCATCTCTGTTTGATTGGTGAATGATTGAGCTATGAATGATTTCTTCCAAATATATAGTCGATTCATCATTTATAATAAATAAATAATACATATAAATTATGAATCAACTCTATATATTTGGGAGAAGTCATTCATGGCTCAATCATTCATCAATCTAACAGTGATGGGTGATGTCCTCCACCCTCTCCCACGAGAACAAGAAGGCCTATGTGGAGTGCCACTCGAACGACCGTGCGACCCTCA
novel-mir-496	Unigene39910_All	ATGTTCTCGTTTTTCTGGATG	-23	60	GGGATCGACGATGTTCTCGTTTTTCTGGATGGTATGTTATTGCAACAGAAAATTAACCATGAAACGGTGATCGCATTGTTGCTGCACCA
novel-mir-270	Unigene38565_All	CACAAGGAGCTGTTTAACCTG	-82	28	GAAGGAGCGGCACAAGGAGCTGTTTAACCTGCTGCGTCGTCGTTGGAGGTAGCTTTCATCCGACCCTCCTCTCGGAGGAGGGTTACCTTCGACGACGAAGGAGGTTAAGTAGCTCATTGTGCCCGCTAATTCT
novel-mir-510	Unigene54471_All	TTTTGGAATTTCGTTTGAACGA	-26.4	54	AGATAAGGTATTTTGGAATTTCGTTTGAACGAAATCAGTTTCGTTTAAACGAAAACAGGGTATTTCGTTTA
novel-mir-501	Unigene43923_All	TCAATGACCGAGAAGCTGATAG	-60.96	12	GCCGTCATCTTCAATGACCGAGAAGCTGATAGGTGGAAGAATAAGCGCATGAGGAGACTGAAGAGGAAGCGTCGAAAGATGAGGCAAAAAGGCCAACTTTACCTCCGCGTTGCTACCAGACGCCATTGAATGGCTTCTTGGTGCGGAGGAGATGCTGTTCTATCTTTCTTTAGGCA
novel-mir-1197	Unigene105627_All	CATCCGGGGTCGGGCTGCTCC	-31.3	5	GCAAAATCTACATCCGGGGTCGGGCTGCTCCTGGTCTTGCTCAGGGGTGAGGCTGCTCCTGATCGTGATCCTGCT
novel-mir-515	Unigene59948_All	CGACTCGGACTTGGACGCTCC	-37	11	TCCGACTCGGACTTGGACGCTCCCTTGGAAGAGGACCAAGATGATCGGCTCCATGGGAGCCCCCAAGTCTTAGAAGGAG
novel-mir-1109	CL20632.Contig2_All	CTAGATCACTCTGGGCGCCT	-38.7	13	TTTTGGGCGCCTAGATCACTCTGGGCGCCTAGATTATCTGGGGCGCCTAGATGAAAAGGGCGGCTGAGAG
novel-mir-1184	CL371.Contig3_All	TTAAGGGAGAGGACTCGAGAGT	-30.3	5	GTTAAGTGTATTAAGGGAGAGGACTCGAGAGTCTTAGTCAAAGAAGGAGAAATCAAGGCGAGATGGAGAAGTTATTTTGAGAAACTACTAAATGAAAATCATGGGGATAGATTAGTTAAGGAGAAACTTATGGAGACGCGAGATGTTACCTTCTTTCGTAGAATCAACG
novel-mir-435	Unigene10860_All	TTTAAAAGCGGTAGATAGCCT	-36.2	10	TGCAAACTGGTTTAAAAGCGGTAGATAGCCTAGTTCCTATAGGCCGTGGTCAACGAGAACTTCTAATCGGGGACCGACAAACTGGAAAAACGACTATTGCTATCGATACCATATTAAACCAAAAGCAA
novel-mir-435	Unigene15290_All	TTTAAAAGCGGTAGATAGCCT	-36.2	10	TGCAAACTGGTTTAAAAGCGGTAGATAGCCTAGTTCCTATAGGCCGTGGTCAACGAGAACTTCTAATCGGGGACCGACAAACTGGAAAAACGACTATTGCTATCGATACCATATTAAACCAAAAGCAA
novel-mir-435	Unigene6907_All	TTTAAAAGCGGTAGATAGCCT	-36.2	10	TGCAAACTGGTTTAAAAGCGGTAGATAGCCTAGTTCCTATAGGCCGTGGTCAACGAGAACTTCTAATCGGGGACCGACAAACTGGAAAAACGACTATTGCTATCGATACCATATTAAACCAAAAGCAA
novel-mir-8	CL11212.Contig5_All	GAAGATACTGTAGTTTCGCCT	-49.3	16	CGGCGAGGGTGAAGATACTGTAGTTTCGCCTGAAGATTCTGAGGAAGATGATCGTATCGAGGTCACCAGGGATAACCCGGTAGGTGCCAATGTGGCCGGGGTTGCAGAGGAAGCAGATCCTAATCTGGTGGAGGAGGTTGCTGCACCCAAGAAACCGG
novel-mir-15	CL12155.Contig1_All	ACCGAAGAGACGAAGGAGGATC	-80.1	50	GGCAACTCAAACCGAAGAGACGAAGGAGGATCACCCGCCCTTGAGGATCTGAGGTCCCTAAATCTCACTAGTCGGATGGTAATCACTTGTAGGCGAAAGGGATCTCATATGAAGATACCGAACTAAAGCTTTGAATCAGATAGTTCTACCAAGTTCTGAGTATGCATTTGACATTTTTGGCGAAAAGCATGGAGGTCTGCAAACATGATTATTACTTCACAAATTCTTGTTTGCCATTATTTGCAACTTCATTCATTTTACTGATTAGTGTGCTGGCTGTATTCTTTTTTGAGAATGATGGTTGTATTCTTTTATTGTCTGCTTTGCATTGGCC
novel-mir-601	Unigene108262_All	CGCCATGGTCGTCGTCCAATGG	-30.1	12	GCACGGGTGCCGCCATGGTCGTCGTCCAATGGTCGGGTTTGGCTCCAGACAGAACCGCCCACTATGGACCGCAAACCGGGCC
novel-mir-117	CL336.Contig1_All	GATTTTTTGATTGATCGGAACT	-27.6	22	TGCACCTCCAGATTTTTTGATTGATCGGAACTCTCGGGTAAGTTTTCGATCGATCGAAAAATCCTGTACAGGCAC
novel-mir-117	CL336.Contig3_All	GATTTTTTGATTGATCGGAACT	-27.6	22	TGCACCTCCAGATTTTTTGATTGATCGGAACTCTCGGGTAAGTTTTCGATCGATCGAAAAATCCTGTACAGGCAC
novel-mir-117	CL336.Contig6_All	GATTTTTTGATTGATCGGAACT	-27.6	22	TGCACCTCCAGATTTTTTGATTGATCGGAACTCTCGGGTAAGTTTTCGATCGATCGAAAAATCCTGTACAGGCAC
novel-mir-86	CL21399.Contig19_All	GGAACTTGTCGATCAGGATCA	-24.42	11	AGCCCCCAAAGGAACTTGTCGATCAGGATCACCCTGCGCTCTTCAAGCCATTCGATTTTGCCGACTGGTTCCGTTTCCGCTA
novel-mir-413	CL680.Contig16_All	TTCGGCAACTGAAACACGAGA	-75.3	7030	TCATCTTGTATTCGGCAACTGAAACACGAGATCCATGATGGGGTCGCTGACGAAAGTATGGACTCGCGTATCCCACAATTTTGAAACCCCATCGTGAATCTCGTGTTTTAGTTGCCGAATACAAGACGAC
novel-mir-355	CL19533.Contig3_All	CTATCCCGACATCATGACTGA	-69.4	3649	CACCCTAAAACTATCCCGACATCATGACTGATGATCATAGACAATATCATGTAGTCCTCGAGATATGTCTATGATCATTAGTCATGCTGTCGGGATAGTTTTAGGATGT
novel-mir-1028	CL680.Contig15_All	TTCGGCAATTGTAACACGAGA	-66.2	20	TCATCTTGTATTCGGCAATTGTAACACGAGATCCATGATGGGGTTGCTGACGAAAGTATGGACTCGCGTATCCCACAATTTTGAAATCCCATTGTGGATCTCGTGTTTTAGTTGCCGAATGTAAGACGAC
novel-mir-1178	CL272.Contig11_All	CACCCGAAAAACGTCATACTG	-23.4	7	TGTTGGTCCGCACCCGAAAAACGTCATACTGTTGGCATGTGATGCGTTTGGTGTGCTGCCGCCAG
novel-mir-1178	CL272.Contig12_All	CACCCGAAAAACGTCATACTG	-23.4	7	TGTTGGTCCGCACCCGAAAAACGTCATACTGTTGGCATGTGATGCGTTTGGTGTGCTGCCGCCAG
novel-mir-1178	CL272.Contig2_All	CACCCGAAAAACGTCATACTG	-23.4	7	TGTTGGTCCGCACCCGAAAAACGTCATACTGTTGGCATGTGATGCGTTTGGTGTGCTGCCGCCAG
novel-mir-1178	CL272.Contig7_All	CACCCGAAAAACGTCATACTG	-23.4	7	TGTTGGTCCGCACCCGAAAAACGTCATACTGTTGGCATGTGATGCGTTTGGTGTGCTGCCGCCAG
novel-mir-1178	CL272.Contig8_All	CACCCGAAAAACGTCATACTG	-23.4	7	TGTTGGTCCGCACCCGAAAAACGTCATACTGTTGGCATGTGATGCGTTTGGTGTGCTGCCGCCAG
novel-mir-1178	CL272.Contig9_All	CACCCGAAAAACGTCATACTG	-23.4	7	TGTTGGTCCGCACCCGAAAAACGTCATACTGTTGGCATGTGATGCGTTTGGTGTGCTGCCGCCAG
novel-mir-232	Unigene14077_All	TTACTCCCGATCCGAAGCACC	-49.5	5	TCACTAGTGGTTACTCCCGATCCGAAGCACCCCTTTTCCATTCATAGAGAAATCCAATCGTCAAAATCAATAAAAAGGCCATCATGGACCAAGATCCAAACAGATCAATCTTGTTGGGAGGTACTGCCCAAGGAGAAGAAAAGGTGACTTCCGGATCAGGGATAATAAATAAAATAGGAA
novel-mir-329	CL1417.Contig16_All	CGACTTCTTTCTGGGCGCCT	-40.5	5	GTGGTCTGGGCGACTTCTTTCTGGGCGCCTAGATGGAGTTGGCGCCCTGAAGGGAGTGCTTCAGGAAGCCCGACTTGGGAAGACCCTGCA
novel-mir-250	Unigene61962_All	TTACGATCGATCGTAAACGACT	-64.29	6	GCTATAGGTCTTACGATCGATCGTAAACGACTGAATGCTTTACGATCAATCGTAAGGGCACCTTGTACACAACTTCAACCCTTACGATCGATCGTAAATGACTGATTGGTTTACGATCGATCGTGAGGGCTGATGCT
novel-mir-250	Unigene25346_All	TTACGATCGATCGTAAACGACT	-177.2	5	GTAAACCATTCGGTCGTTTACGATCGATCGTAAAGCTCCAGGCGGACCCAGTAACCCTGTACAATTGATCGTAAAACTGTCAGGGATTTACGATCGATCGTAAATCCCTGACAGTTTTACGATCAATTGTACAGGGTTACTGGGTCCGCCTGGAGCTTTACGATCGATCGTAAACGACTGAATGGTTTA
novel-mir-73	CL2061.Contig7_All	TCCCCGTCGGCGCGAATGACTT	-50.7	8	ATTAAAGCCATTCGCGCTTAGGGGAGAAAGGAGGGTTTCTCGTCTCTCCTTTCTCCCCGTCGGCGCGAATGACTTCGATGCTCCA
novel-mir-233	Unigene141346_All	CTCCGATCGTCGCGCCGACCGT	-26.4	30	TTGCCGGTCCGTGCGAGCCCTCGACGATCCGAGCGTGTTTCCGGACTCCGATCGTCGCGCCGACCGTACCTACGCTA
novel-mir-233	Unigene141347_All	CTCCGATCGTCGCGCCGACCGT	-26.4	30	TTGCCGGTCCGTGCGAGCCCTCGACGATCCGAGCGTGTTTCCGGACTCCGATCGTCGCGCCGACCGTACCTACGCTA
novel-mir-233	CL21631.Contig3_All	CTCCGATCGTCGCGCCGACCGT	-97.9	6	TGTTTCCGGGCTCCGATCGTCGCGCCGACCGTACCTACGCAAGCGGGGCCCGAGTACGTGCCGTTCCCGTGGTTCTCGTGCGACTCCGCGTCGATCCGAGCGCGATCCCATCGCCGAGCGCGGCGCCGTTTATTCGGCGTGAAGGTGTGCGTGCGCGTGACATCACTGTGGGTTGTGCGACCGGTTGGCGCGGTGCGAGGGGTGCTAGCGACAG
novel-mir-233	Unigene7485_All	CTCCGATCGTCGCGCCGACCGT	-114.7	6	TATTTCCGGGCTCCGATCGTCGCGCCGACCGTACCTACGCAAGCGGGGCCCGAGTACGTGTCGTTTTCGTGATTTTCGCGCGACTCCGCGTCGATTCGAGCACGATTCCGCCGCCGATCGCGGTGCCGACTGATTCGGCGCGAAGGTGTGCGTGCGCGCGACATCGCCGTGAGTTGTGCGACCGGTTTGCGTGGTGCGGGTGGTGCTAGCGACAGGTAAGCCAGGGTTTAC
novel-mir-233	Unigene79136_All	CTCCGATCGTCGCGCCGACCGT	-29.4	6	TCGCCGGTCCGTGCGAGCCCTCGACGATCCGAGTGTATTTCCGGGCTCCGATCGTCGCGCCGACCGTACCTACGCAA
novel-mir-208	Unigene124431_All	CTGACTCAGACTTGGATGCTCC	-49.7	16	TCGAGCTCGTCTGACTCAGACTTGGATGCTCCTTTGGAGGAAGATCTAGATGATCAGCTCCAGAGGAGCCCCCAAGTCTCAGAAGAAGATGGCGAAGAG
novel-mir-58	CL19171.Contig3_All	TTGAGGATGATCAATGAACTGG	-26.3	6	GCTTCTTACGTTGAGGATGATCAATGAACTGGTCGAGGTGACCGGCTTCAACGAGGTCCTCCAGGTGATGCT
novel-mir-290	Unigene64186_All	TTCTGGGCGCCTAGAATTCTAG	-47.2	6	TGAGGAGATCTTCTGGGCGCCTAGAATTCTAGGTGCCTGGAATATTATCTGCCAGGGCGCCTACTTCTAGGCGCCTAGAATCTAGGCAC
novel-mir-5	CL11063.Contig2_All	TTTCAAGAGATCAATCAGAGAT	-26.1	12	GATATATTGATTTCAAGAGATCAATCAGAGATAAAAATTTAGTTCTCTTTCATTAGAATTATATGCCTTTCTTTGGTATATGATCCTTGATTTTGATCCTCT
novel-mir-676	CL20482.Contig3_All	TTTGAGTGACGTGTTCGGACA	-18.3	19	GATAAGATTTTTTGAGTGACGTGTTCGGACAGAAAGTGAAACTAACTGTTTGCTATGTTGTGCTTGAAAACCCGATTCA
novel-mir-190	Unigene109342_All	CGGGCGACATTCTTTGACACC	-34.9	28	GGCGAAGGCGCGGGCGACATTCTTTGACACCTCTCTGCTTGGAGGATATGCTGAGGAGTTCGAAGAGATCGATGCCGGCGCCGATTATCCA
novel-mir-401	CL3662.Contig6_All	GGGAAGATCGGGCTCGTCAATCA	-89.4	6	GGATAGATTCTTATGACATGAAGGGACAGAGACCGGTTAGCTTTCGCGGAGATATAGAATTCAGAGATGTTTATTTTAGTTATCCAGCAAGACCGGATAAACAAATATTTCGTGGATTCTCTCTGAGTATCCAAAGCGGCATGAGAATGGCATTGGTCGGAGAGAGCGGGAGTGGCAAATCGACTATCGTCAGTCTGATAGAGAGGTTCTATGACCCCCAAAGTGGTGAAGTTCTCGTCGATGGCATTAATCTCAAGGAATATCAACTGAGGTGGATAAGAGGGAAGATCGGGCTCGTCAATCAAGAACCAGTC
novel-mir-437	Unigene109754_All	TTCGTGATGGTGCTTGGACCT	-57.4	9	TGTTGGCAAGTTCGTGATGGTGCTTGGACCTGCAGTTTGGGAGAGTCTGTGAGATTGCGAGATGGACACGCAGTTGCACATCATATTCGGCGTCTCGGTCCATCATGATTGGCGCATTGGACTAGGTCCACACAGTCGGTTGGAGACTATCAGTTAGTGCTTCGCTAAGAG
novel-mir-463	Unigene14569_All	CCATCGCACGGTACTCGGCCT	-43.3	34	GTGGTGGTGGCCATCGCACGGTACTCGGCCTCAGTGCTAGAGAGAGAGACAACGGCATGTTTCTTGCTGCGTCAGGAGATCAGTGAATCACCCAAGAACAAGAAGAACCCAGTGGTAGAGCACCGAGTGGTAGGATCCCCGACCCA
novel-mir-23	CL13235.Contig1_All	TCGGAGCCGGATCCCTCGACG	-32.8	5	GAACCCGACATCGGAGCCGGATCCCTCGACGGAGAGGGAGCACGTGACGGCGGGGGAGAGGGCTCGGGGGGTGCCGGTGTACG
novel-mir-23	Unigene27821_All	TCGGAGCCGGATCCCTCGACG	-33.2	5	GAACCCGACATCGGAGCCGGATCCCTCGACGGAGAGGGAGCACGTGACGGCGGGGGAGAGGGCTCGGGGTGTGCCGGTGTACG
novel-mir-23	Unigene27823_All	TCGGAGCCGGATCCCTCGACG	-32.8	5	GAACCCGACATCGGAGCCGGATCCCTCGACGGAGAGGGAGCACGTGACGGCGGGGGAGAGGGCTCGGGGGGTGCCGGTGTACG
novel-mir-416	CL719.Contig1_All	TGGTTGGTGAAGTTACTCGAA	-64.61	12	GAGAGTAGTCTGGTTGGTGAAGTTACTCGAAAACTTGAGCATGGATTTTTTTTTTTTTCCAGTGAGATACCTCACTAAAAAAAATCACTCTCAAGTTTTTGAGTAACTTTCTCAACCAGATAACTCCA
novel-mir-416	CL719.Contig2_All	TGGTTGGTGAAGTTACTCGAA	-57.4	12	GAGAGTAGTCTGGTTGGTGAAGTTACTCGAAAACTTTAGCATGGATTTTTTTTCCCAGTGAGACACCTCACTAAAAAAAATCACACTCAAGTTTTTGAGTAACTTTCTCAACCAGATAACTTCA
novel-mir-416	CL719.Contig3_All	TGGTTGGTGAAGTTACTCGAA	-69	12	GAGAGTAGTCTGGTTGGTGAAGTTACTCGAAAACTTGAGCATGGATTTTTTTTTTTCCAGTGAGATACCTCACTAAAAAAAATCACGCTCAAGTTTTTGAGTAACTTTCTCAACCAGATAACTCCA
novel-mir-311	CL10686.Contig3_All	ACTCACGATGATCAGGCCAGGGC	-102.1	5	GTTCACGACCACTCACGATGATCAGGCCAGGGCGTTGATTGTTGTTTACGAAGGGGAAGGGAAGAAGGCTGAGGAGAACCATCTGTTGGGGTATTTCATGATCACTGGGATCCCGCCGTTGCCTAAAGGGACGGTCGAGATCAATGTTACTATGGACATCGATGCTTCGAATGCGCTTCGAGTGTTTGCTGGTGTGGTCCAAAAGGGAACTCGGCTTCCTGCTTCATCCTTCGTCCAAGTGAGGATGCCGACGTTGGATGATGGTCAAGGGTGGTGTGATCA
novel-mir-22	CL13123.Contig8_All	TGCAAATCTCTCGTCTCGGCCT	-40.9	10	GGTTCATAAATGCAAATCTCTCGTCTCGGCCTCTGGTTCTTTAACATAATCACCTGTTGCTCCCTAAATTATTCAGCTGTAACTGGATTTTCTCCACAGATCTGACACGTTGCGGAGAGAAAGCAGCGAGAGAGATCGATTTGCGTCGAAGGGAAGCT
novel-mir-1128	Unigene15772_All	CGCGGCATCAGGCTTGAACCCC	-149.7	12	GTCTTGATGCCGCGGCATCAGGCTTGAACCCCTCGGGCTAAGAAAACAACAGCAGCTTCCTGTGGCGATGCCGCGGCATCCAGATTTGATGCCGCGGCATCAAAGCATCAGGCATCAGGTTCCAGGAACCACCCTGTGCGGATGCCGCGGCATCCAGTCTTGATGCCGCGGCATCAGGCTTGAACCTCTCGGGCTGAGAAAACAACAGCAGCTTCCTGTGTGTATGCCGCGGCATCCAGTCTGTATGCCGCGGCATCAAAGCA
novel-mir-1148	CL1235.Contig14_All	CGGACTTCAGCTTTCTTGATGA	-47.4	13	GAAGCGGTCGTCGCCGATCTGAAATCCGTGAAGGAGGAGCTAGAATCTCTCCAAGTCGAGGACGCTTCTCTCGTCGATGAAAGGGACGCAGTGATCCGAAAGGCCACGGACTTCAGCTTTCTTGATGATTGTGGCATC
novel-mir-1148	CL1235.Contig2_All	CGGACTTCAGCTTTCTTGATGA	-51	13	GTCGCCAAATCCAGGCACGAAGCGGTCGTCGCCGATCTGAAATCCGTGAAGGAGGAGCTAGAATCTCTCCAAGTCGAGCACGCTTCTCTCGTCGATGAAAGGGACGCAGTGATCCGAAAGGCCACGGACTTCAGCTTTCTTGATGATTGTGGCATC
novel-mir-436	Unigene109306_All	TTGGGCACTAAAGAGATGGAGC	-65.9	8	GACTAAGTGCTTGGGCACTAAAGAGATGGAGCTCGAGAAGCGAGCGAGGGACCCTCCTTCTAGCGCCAAAATTGTGGGGGTTCTTCACCCGCACAACCCAAAGATGATGATTTCCGGTGGGGTCATCGTTATCTCTCGCTGTCCTCTTCGGTGCACAACGCTTGAGCG
novel-mir-529	Unigene8508_All	TTTTGTTCAATGTGGAATCACT	-74.7	6	GGATTTGTGGTTTTGTTCAATGTGGAATCACTCTTGCAGTTGGGGAAGGAAGAGTTTGTGCACATACTTCGTTGCCAGAGCACTGGATTCGCGAGGGGGAGCTCCAAATACAGGGGTGTGACACTTCATAAGTGTGGCCGCTGGGAAGCTCGCATGGGCCAGTTACTCGGCAAGAAGTATATATATCTCGGGTTATTCGACAGTGAAATAGAGGCTGCAAGGGCT
novel-mir-271	Unigene38566_All	CGAGAAAAGCAACAGGACAAG	-148.7	28	GAATAAGCAGCGAGAAAAGCAACAGGACAAGCGAAAAATGAAGCGAAAAAAATGAGAGAATGAGCGGGCACAATGAGCTACTTAACCTGCTTCGTCGTCGGAGGTAACCCTCCTCCGAGAGGAGGGTCAGATGAGAACTACCTCCGACGACGACGCAGGTTAAGCAGCTCCTTGTGCCGCTCCTTCTCTCGCTTTTTTCGCTCCTTCTCTTGCTTTTTCCGCTCATTTTTTCACTTGTCCTGCTGCTTATCCAGCTCCTTTTGCC
novel-mir-283	Unigene57530_All	TTCTAAATCTCGGCCGAAACA	-81.7	36	ACAATTACCATGGTTCTAAATCTCGGCCGAAACAGAGACGAACCGGCCGGTTCGTCTCTGTTTCGGCCGAGATTTAGAACCATGGTAATTG
novel-mir-283	Unigene57530_All	TTCTAAATCTCGGCCGAAACA	-81.7	36	ACAATTACCATGGTTCTAAATCTCGGCCGAAACAGAGACGAACCGGCCGGTTCGTCTCTGTTTCGGCCGAGATTTAGAACCATGGTAATTG
novel-mir-217	Unigene13118_All	GAACCGAAGAGACGAAGGAGG	-89.8	190	AGGCGGGTGATCCTCCTTCGTTTCTTCGGTTCGGGTTGCACCAGTGGTTCACGCCCTGCCAACGCCGGTGCAACCCGAACCGAAGAGACGAAGGAGGATCATCCGCC
novel-mir-369	CL21631.Contig5_All	CTTTCGTTTAAACGAAAAACC	-33.3	5	GCAATTTTCGTTTAAACGAAACCATTTTCGTTTAAACGAAAATGGCTTTCGTTTAAACGAAAAACCTGGAGATTGA
novel-mir-369	Unigene53524_All	CTTTCGTTTAAACGAAAAACC	-59.8	5	ATCAATCTCCAGGTTTTTCGTTTAAACGAAACCATTTTCGTTTAAACGAAAATGGCTTTCGTTTAAACGAAAAACCTGGAGATTGA
novel-mir-428	CL9730.Contig16_All	TTTCGGATAACTGATAGCGCC	-54.6	12	TATCATTCTTGGCGCTATCAGTTATCCGAAATATATATATATATATATATTTCGGATAACTGATAGCGCCAAGAATAATA
novel-mir-428	Unigene14809_All	TTTCGGATAACTGATAGCGCC	-58.5	12	ATATTATTCTTGGCGCTATCAGTTATCCGAAATATATATATATATATATATTTCGGATAACTGATAGCGCCAAGAATAATA
novel-mir-428	Unigene14809_All	TTTCGGATAACTGATAGCGCC	-58.5	12	ATATTATTCTTGGCGCTATCAGTTATCCGAAATATATATATATATATATATTTCGGATAACTGATAGCGCCAAGAATAATA
novel-mir-319	CL12602.Contig1_All	CCATGTCAGGGAGTATCCAAA	-73	5	TGTACTCCCATTTGGATGCTCCTTGACGTGGAGTAATCACTACCGTCGGATTAATACAAGTCATCCCGGGATTTTTCATACAACAGTTGTGATGCCTCCATGTCAGGGAGTATCCAAATGGGAGTACG
novel-mir-319	CL20764.Contig6_All	CCATGTCAGGGAGTATCCAAA	-76.4	5	TGTACTCCCATTTGGATACTCCTTGACGTGGAGTAATCACTACCGTCGGATTAATACAAGTCATCCCGGGGTTTTTCATACGACAGTTGTGATGCCTCCATGTCAGGGAGTATCCAAATGGGAGTACG
novel-mir-319	CL20764.Contig7_All	CCATGTCAGGGAGTATCCAAA	-74	5	TGTACTCCCATTTGGATGCTCCTTGACGTGGAGTAATCACTACCGTCGGATTAATACAAGTCATCCCGGGGTTTTTCATACAACAGTTGTGATGCCTCCATGTCAGGGAGTATCCAAATGGGAGTACG
novel-mir-1052	Unigene17344_All	TGTCGGGATAGTTTTAGGGTG	-89.92	10	GAGAAATGCAGCACCCTAAAACTATCCCGACATCATGGCTGATGATCATAGACCTATCTCGAGGACTACATGATATTGTCTATGATCATCAGTCATGCTGTCGGGATAGTTTTAGGGTGTTGTATTTCT
novel-mir-372	CL21701.Contig1_All	TAAATCAACATGGTATCGGAGC	-60.1	21	CGGCTCTGATACCATGTTGATTTATCACAACTCCAAAAACAATTGCTTTTGGAGTAGTGGTAAATCAACATGGTATCGGAGCCA
novel-mir-372	CL22829.Contig3_All	TAAATCAACATGGTATCGGAGC	-73.2	21	GGAGTAGGGGTAAATCAACATGGTATCGGAGCCAAAGGTCACTAGTTCGAACTCCTCCGCTCGACGCGTAAGCCTCCTGTTATGCTTCGGACGCGTGCGAGCAGATTCTGTCATTTGTCACGTGTCAGCTTGATGCGGGCTGCACGTGAGGGGACGTGTTAAGTATCCTTCCGCTTCTATTAAGGCTTGAAATACCCTGTGGGTCCT
novel-mir-27	CL14011.Contig2_All	TTTGAAGACTTCTAGGCATG	-56.7	25	AATCAATGGATTTGAAGACTTCTAGGCATGTCATCTATAGTCTTCAATTTAACGATTAAAAATCGACGAATAGTAATGAATTAAACATGAAGACCACAAATGGCACGTCTAGAAGTTTTCAAATCCATTGATC
novel-mir-52	CL18403.Contig13_All	CATGGATGGAGGAAGCATGCA	-57.61	7	GTGCATGCTTCCTCCATCCATGACGCGAGAGAGAGAGAGAGAGAGAGAGAGAGAGAGAGAGAGAGAGAGAGAGAGACTCTTCTGTGAGCTCGGGTGTCATGGATGGAGGAAGCATGCA
novel-mir-52	CL18403.Contig15_All	CATGGATGGAGGAAGCATGCA	-57.68	7	GTGCATGCTTCCTCCATCCATGACGCGAGAGAGAGAGAGAGAGAGAGAGAGAGAGAGAGAGAGAGAGAGAGAGACTCTTCTGTGAGCTCGGGTGTCATGGATGGAGGAAGCATGCA
novel-mir-69	CL20460.Contig4_All	CTGGTCGAAGTAACTCTGGTGC	-144.1	76	TACCATCAGCAGCACCAGGGTTACTCCGACCAGGCTACATTCTTCTAGTCTCTGGCGATATCAGACCGTGTACCAGGAGAATGTTCGAGAGCTTCTTCTATGGGGGTGGGTGAGCATGGAGGTCCTTGATCTTTTGGAGAATCTAAGCATGCACCTATCCTTGCTCATGAATCTGCGCCGCCATTGTCACCTGAGCTCTCCTGATCTCGTGCTGCTCATCTACCAGAGACTAGAAGAACGGAGCCTGGTCGAAGTAACTCTGGTGCTGTTGATGGT
novel-mir-1133	Unigene30928_All	TCTTTTTGTTGAACTTGTAACCT	-25.5	10	CTTTCTTTTTTCTTTTTGTTGAACTTGTAACCTAAATCTAATCCAATGAAATAATTTTTTATAATAGAATCTCAACCAACCAAATCCTAATCGGTTTCATAATTGCATAATTAAGATTGCGACCTTAACGGGGAGATAAAAAAGAAAA
novel-mir-314	CL11620.Contig3_All	TGATGATCGGACATGTGCACCC	-45.73	55	TTATTTGTAGTGATGATCGGACATGTGCACCCTACTTTTTCTTTGTTTTTCTTCAGGTTTTTTTGCAGTTTGGTGATTTAACCTGCTATTACTACCCTCTATGCTTATTGGTGAGTATTCACCGTTCCAAATTAGTTTGTGCTGAGATTCTGTGTTATTTTGATCCCTTGTTTGTTTAGATTACTTTAAAAGTAAATAAATTTGAGTGTATGTTTGTAAAGATTATTATTAATAAATGC
novel-mir-314	CL11620.Contig4_All	TGATGATCGGACATGTGCACCC	-44.33	55	TTATTTGTAGTGATGATCGGACATGTGCACCCTACTTTTTCTTTGTTTTTCTTCAGGTTTTTTGCAGTTTGGTGATTTAACCTGCTATTACTACCCTCTATGCTTATTGGTGAGTATTCACCGTTCCAAATTAGTTTGTGCTGAGATTCTGTGTTATTTTGATCCCTTGTTTGTTTAGATTACTTTAAAAGTAAATAAATTTGAGTGTATGTTTGTAAAGATTATTATTAATAAATGC
novel-mir-314	CL11620.Contig5_All	TGATGATCGGACATGTGCACCC	-44.33	55	TTATTTGTAGTGATGATCGGACATGTGCACCCTACTTTTTCTTTGTTTTTCTTCAGGTTTTTTGCAGTTTGGTGATTTAACCTGCTATTACTACCCTCTATGCTTATTGGTGAGCTTTCACCGTTCCAAATTAGTTTGTGCTGAGATTCTGTGTTATTTTGATCCCTTGTTTGTTTAGATTACTTTAAAAGTAAATAAATTTGAGTGTATGTTTGTAAAGATTATTATTAATAAATGC
novel-mir-12	CL11846.Contig1_All	CATTTGACCGACTGTGACAGT	-51.7	11	GATTTGATCGACTGTCAAAGTCGGTCAATTGGGGTTGGCTTTTTCTTTGGCAGTGACAATTAGGGCATGTCATTTGACCGACTGTGACAGTCGATCAAATG
novel-mir-12	Unigene10469_All	CATTTGACCGACTGTGACAGT	-48.29	10	TAATTGGTCGACTGTCACAGTCGGTCAATTTGGATTAATTTCTCCTTAACATTAACAATTGTGATGTGCCATTTGACCGACTGTGACAGTTGGTCAAATG
novel-mir-375	CL21894.Contig4_All	TGCCGGAGTGTTCTGACGAGA	-121.3	27	CTCCACTGTTTCTCGTGAGAACACTCTGGCAGCATCCGATACTTTCGCGAACTAGCTCTCATTCGATGATATATTTTCGCGAGCAAGAGCTCTCATTCTACGATTAGTTTTGTTTCATCGAAAGAGAGCTCTCGCTCGCGAAAGTGTCGGATGTTGCCGGAGTGTTCTGACGAGAGACGGTGGAA
novel-mir-486	Unigene32175_All	TTACGTGGATGTACTTATTCA	-53.5	8	TAAAGTTTAGGTGAATCAAGTACATCCACGTAAGCGGGCAGAGTCGCTTACGTGGATGTACTTATTCACCTAAACTTT
novel-mir-206	Unigene123333_All	TTCTCGAACCGGGCTTTGATC	-25.8	35	GTCTCTTTCTTTCTCGAACCGGGCTTTGATCTGCTGATCGAACCAGGGGTCCGGGAACAATCGGAACAGGGAA
novel-mir-132	CL405.Contig9_All	ATTCGAAGATTGCTGGCTCTAAC	-59.32	6	TGAGAACTGGCCAACAGAAGAGCCTTAATTTCCCAGCTTTGTGTGGCCCGGACCAAATCCCTGCACAAACTCTGGCTTCATGGGTCATCAAAATCTTCAACATGCTTCTATGCAAGGTTGGCCACTGATGGATTGTCAGACCAACATGTTCAATGGATCCCCTCATTCGAAGATTGCTGGCTCTAACAACAGTTCTC
novel-mir-218	Unigene132764_All	CGAGACGATGGATCATTGGGTGT	-71.6	10	CTACGAATCTCGAGACGATGGATCATTGGGTGTCGATTGAAAAATTTGCTCAAATAGACAAAAGTTCGAGAGAGTTATTTTTAAAATTTCAAAAAAACTTTTGGCTATTTGAGAAAATTTTCTAATACACACCCAATGATCATCATTTCGAGATTCGTAA
novel-mir-758	CL2165.Contig4_All	GATCCAATTCCTGATGCCGGACA	-40.5	7	AGCTGCTGCTGATCCAATTCCTGATGCCGGACAACGATGCCCGGCGTCAGGCGGAGGATCAGATCAAACGGCTGGCG
novel-mir-758	Unigene27494_All	GATCCAATTCCTGATGCCGGACA	-40.5	7	AGCTGCTGCTGATCCAATTCCTGATGCCGGACAACGATGCCCGGCGTCAGGCGGAGGATCAGATCAAACGGCTGGCG
novel-mir-199	Unigene11648_All	TGCGGCACAAGATTATCTCTGC	-39.1	5	TTGTATTTGAAGCTGAGACAGCATTGGGCCGCATGACTACATGCGGCACAAGATTATCTCTGCTTCAAGTACA
novel-mir-1196	Unigene10469_All	TAATTGGTCGACTGTCACAGT	-42.5	9	TGGTTGACCGACGGTAATAGTCGGTCAATAATGGGGTGTCATCCCCTTAATGGGATCAGAGATGTTTGTGTATAATTGGTCGACTGTCACAGTCGGTCAATTT
novel-mir-1155	CL15896.Contig2_All	AACTGTTGTATCGTCCCGGA	-64.2	21	TAAATCATGTTTGGAGACGATACAATGGTTGGAGATCAAGATAGACAATACAATGGTTGGAGATCAGTACATCACACTTTTGTAGTTTGGTCTTCAACTCCTCTACCTCGGTCTCTCCAACTGTTGTATCGTCCCGGAACATGATTTT
novel-mir-246	Unigene229_All	CGGGATTGAGAGCCCGCACCCG	-50.9	1021	AGGGCCAGATCTCGATGCGGGTGATGGGTCCCACTAGATTGGGCAGCTGGTACAGAATTATGTTCCTGAGAAACTGAGATCCCCGACGGGATTGAGAGCCCGCACCCGGATCTGGTCC
novel-mir-492	Unigene35825_All	TATTTCTTTACTCTGCACGCG	-103.4	16	TGAGGAACATCACGTGCAGAGTAAAGAGATGGGCATCGGCGAGGATGATGGAGGCAATGGGGTCTTGAACTTTGCAGCTAGTACTATGGGTTGTTGACTCTTGTTCTTATATGTTCATCTTGTGCAGGGAGGAGGCCGTCACCACCATCGACACCATCATCCTAGCCGACACCTATTTCTTTACTCTGCACGCGATGTTCTTCG
novel-mir-42	CL16392.Contig6_All	TGTGGGCGGACCACGTGAGCT	-163.01	24	CGTCTCGCCGATCTCGCGTGGTCTGCCAACATCAAGTTCACATTCTATTGCGTGTCAGCGTCGAGGTTGGACGACCTTCGACTGCGGATGCCCCAGGTGGCAATAGGGGATGTCATGGCCGTCAAGTCGGTGCTCCAACTCCACCGTCTACTCGGCGATCCGAGATGATCGATTCGGTGCTCGCTGGGTGACGGGCCTGAAGCCGAAAAGCATGACGGTGGTCAAGTGCCTGACCATCCAAGTGGTGGTCGCTGACATCTCTGTCGCCCATATCAATGTGAAACAGTGCCGAGTCGCCAAGAAATGTCATGAACCTGATGTGGGCGGACCACGTGAGCTTGGCGATGAC
novel-mir-498	Unigene40582_All	AGCTAGCTCATTTGGTAGAGC	-56.98	5	AGCTCTATCAACTGAGCTAGCCGACATCTTCCTCTCTTACCAATATTTAATTCTATTTTCTTGTCATTTGCTTTTGCATAGATTATATCCTCAATGCTAGTTTTATTGTTATTTTATTATTCTTCTATTATTTTCCTCTTCAACATTAACTATCCATCCGAGGTATGAAGATGTCAGCTAGCTCATTTGGTAGAGC
novel-mir-378	CL21951.Contig4_All	TTGGATTGTTATCTTGTGCACC	-77	7	TTTTCTCATCTTGGATTGTTATCTTGTGCACCCAGACTGTCCAATAGGATATGTTGGGGTCTCTGATGACGTTCTAGATGGGAAACGTGCTTGCAAGCGCAGCGCCAGCGAAGCGATATTTGTTTGATGTGATAAGCGAATCGGTTTACCGGTTTGCGTTCACAGCAAAGCAAGCGAAGCGATCCCGGATAGGAAGGT
novel-mir-465	Unigene15580_All	GCTACTGACAACCAACTCTGCAG	-39	33	AGCTGTTGGGCGGCTAGGGTTTGTTGGGGGCGAGCTGTTATAACCACACTTTTCACATTGCAAAGAACACAAACATGTGCTCTAGATTCTCTTCACTCTATTACCATTCTTTCAATAGCTACTGACAACCAACTCTGCAGCTCAATTGGC
novel-mir-6	CL1119.Contig1_All	AAACCAGGATTGCTAGAGCTAG	-63.9	8	GGAACTAGATTTCTATAGTAAAAAGCCTGGTTTCCAGAGCTAGATTTGTTGCTGGATTTCTCCTCGATTTCTAGAGTCTATTTCATGGTTGGTTGACTCGCCACTTCACTCTAAGAGTCCAGAGTGTTGTTCCTTGTTTTGAGGGACAATTCCACTCGATTGATAGAGTAACAAACCAGGATTGCTAGAGCTAGTTACTGGTTC
novel-mir-59	CL19214.Contig6_All	TTTGTCGAGATCTTGGTTGAGG	-31.36	63	GTCGAAAATCTTTGTCGAGATCTTGGTTGAGGGGAGATCTATCTTTGTCGAAGATGTAGGGTATCAGCTGAGAGAGACTGTACTAGGGTTTCGACGATCTATCAGTGACG
novel-mir-59	CL19214.Contig1_All	TTTGTCGAGATCTTGGTTGAGG	-42.1	58	TATGATCCTCTTTACGCCAGACCTTCTAGGTTGGGATCGATGATCGAAGCAGATATAGGCAGCTTTGAGGATCACCGCCGTCACGTTGATCGGTTGTCGTCGAAAATCTTTGTCGAGATCTTGGTTGAGGGGAGATCTAT
novel-mir-59	CL19214.Contig7_All	TTTGTCGAGATCTTGGTTGAGG	-42.1	58	TATGATCCTCTTTACGCCAGACCTTCTAGGTTGGGATCGATGATCGAAGCAGATATAGGCAGCTTTGAGGATCACCGCCGTCACGTTGATCGGTTGTCGTCGAAAATCTTTGTCGAGATCTTGGTTGAGGGGAGATCTAT
novel-mir-59	Unigene93930_All	TTTGTCGAGATCTTGGTTGAGG	-76.9	57	CGTAGATTTTCAACAAGGGCGCAGGAGATCGAGATCTGCAGATCTGAACCAATTTCAACTACAGCTTGGGGAAGAGAAATCATAACAGACTTTAACAACTAAAATTGTAGACGATCATATCTTCTAGGTTGGGATCGCCGATTGATGCTGATGTAGGTGGCTTCGAGGATCGCCGGCATCACATTGATCGGTTGTTGTCGAAGATCTTTGTCGAGATCTTGGTTGAGGGGAGATCTAT
novel-mir-333	CL14404.Contig4_All	ACATCCGGTTCACTACTCGCCT	-104.47	55	CCTGCAGTTTGAGGCAGTAGTCAACCGGATGTTTGACAGTTGGCATGGACCTATCATCTGCCGCTCCCGGTGTTTGAGCCTTCCAAAAACAGCACTGATTTTCTCGGTGATAAGGCTACGTGAGATTTATTCTTTCCTATCCCTCTCTCTGTATATTTAAACTGGCAGCCGTAGATGAAGAGCCCTTGCCAAGTGGCAAACATCCGGTTCACTACTCGCCTGAAACTGTAG
novel-mir-454	Unigene132912_All	CTCATCTTCCTCTGTAGGCGA	-110.3	99	CGCTGTCTGTACCTACAAGGGAAGATGAGTCGATCACTCCATCCTCGCCCTCTCTCATTTTTTAAATGATAATACAAAACCAGTGCCGATGAATGAAGGCAGCAAGAAAGGCGGAGGCAACAGGAACACTTCCTCCTTGGATTTGCATTATCATCTTTATTTAAAAAATGATAAGGGAGAGAAGAGGGCGATGATAGAGTGATCAACTCATCTTCCTCTGTAGGCGACAAAGACAGC
novel-mir-531	Unigene90941_All	CAGAGTCAATGCGGAACAACTC	-35.7	7	AAGGGTTGTTGTTGTTGTTCTCTACAGTCGCACCAAGTGGGTTGGTACTTGTGTATTTCATCCAAGTTAAGTCTAGGAATATGTGATTCCGAAGGGCAAACCCGATCTACCAGAGTCAATGCGGAACAACTCT
novel-mir-790	CL8347.Contig2_All	GAGGTCAACCGTCTGAGGACT	-106.5	12	ACGCCGGAAACACCCCATCAACGGTGACCTCGAAGGAGAAGACAGAGGGAGAGCCCACGGCGTTTCTTGCATCGGTGGCGAGATTCCCTCGCAACAACGTCGACTTCCCCTCGCCCCTCAAGCTCGAAGTCGAAGAAACTGAAGAGGGCATGAACCAACCCCGCAATATGTGGCAGGTGTATGCAATCGGAGGTTTCTTGATTATGAGATGGATTTGGGCGAGATGGAAGGAGAGGAAGGATAGAGGTCAACCGTCTGAGGACTGATCTTGTTA
novel-mir-790	CL8347.Contig3_All	GAGGTCAACCGTCTGAGGACT	-144.9	12	AAGCAAGGGTTAGCTCGCCGGAGGCCGGTTAGCTCGCCGGAGGCCCGGAGCTCCAATGGCGGCGACGGAGTTGAAGAACGCCGGAAATACCCCATCAACGGTGACCTCGAAGGAGAAGACAGAGGGAGAGCCCACGGCGTTTCTTGCGTCGGTGGTGAGATTCCCTCGCAACAACGTCGACTTCCCCTCGCCCCTCAAGCTCGAAGTCGAAGAAACTGAAGAGGGCATGAACCAACCCCGCAATATGTGGCAGGTGTATGCAATCGGAGGTTTCTTGATTATGAGATGGATTTGGGCGAGATGGAAGGAGAGGAAGGATAGAGGTCAACCGTCTGAGGACTGATCTTGTTA
novel-mir-699	Unigene12794_All	TTTGCACATGGACTAAACTCA	-55	60	CCTATAAAACTTTGCACATGGACTAAACTCATGAACTTACACAAAAATTAGTCCTTGATGAGATTGGCTTCTCAACTGATGATCTACAAAAATTAGTCCATGCACTTTCTTATGTGTAAGTTTATGAACTTAGTTCATGTACAATGTTTTATAGA
novel-mir-366	CL2118.Contig2_All	TAACTCTGACCAATGGCACCT	-58.5	11	AGAGCTCGCGAGGACTCCCTCTGCCGGAGGGGCAGAGACGTGATTTCGGGGGATTCCATGGGCGGTTTGGTTGAGACAGAAACGTGACGTGTCAATCTGCCATTGGTAGCAGTTTGTCCGGCTAACTCTGACCAATGGCACCTTGACAGCTCA
novel-mir-366	CL2118.Contig3_All	TAACTCTGACCAATGGCACCT	-58.5	11	AGAGCTCGCGAGGACTCCCTCTGCCGGAGGGGCAGAGACGTGATTTCGGGGGATTCCATGGGCGGTTTGGTTGAGACAGAAACGTGACGTGTCAATCTGCCATTGGTAGCAGTTTGTCCGGCTAACTCTGACCAATGGCACCTTGACAGCTCA
novel-mir-157	CL680.Contig16_All	CAAGTCCGACGGAAACATCTT	-162	18	CGGTGGTGGCAAAAATGTTTCCGTTGGACTTGCTCAAGTCGCAAAAAAAAATGGGTCGTCTTGTATTCGGCAACTAAAACACGAGATTCACGATGGGGTTTCAAAATTGTGGGATACGCGAGTCCATACTTTCGTCAGCGACCCCATCATGGATCTCGTGTTTCAGTTGCCGAATACAAGATGACCCATCTTTTCTTGCGACTGGAGCAAGTCCGACGGAAACATCTTCGCTACCACC
novel-mir-212	Unigene126598_All	TTTCCAAGATCTGTTTAAGCTCC	-19.16	5	CGCACTGTCTTTTCCAAGATCTGTTTAAGCTCCCTATTAGAAACTTTGACCTAACAACAGGTCTGAGGGTGGTATGGTGTT
novel-mir-452	Unigene129526_All	TTCGGCGCGGCTTCGTCTTGAC	-39.4	5	GGGGTGCGGTGGTGTTCGCGGCGGGGTTCGGCGTCGTGCGAGTCGCGGGTTCGGCGCGGCTTCGTCTTGACAACCGTACCC
novel-mir-1187	CL3800.Contig1_All	GACGCATCGAATCGAACCTAAC	-44.4	5	GTTTCGACAATATTTGGTTCGATTCGTCCGGTCGCCGATTTCGTCGAAATAAACTATTTTTTATTAAAATGGGCGACGCATCGAATCGAACCTAACGTTGTCGAAA
novel-mir-204	Unigene120834_All	TCAATGAGATGCCTTCGGAAT	-45.2	4985	GCTGATGGAGAACTCCAAAGGGATCGCATTGATCTCTCTCCTCCCTTCATCTCTCTACCATGATAGGAAAGAGATCAATGAGATGCCTTCGGAATCCTCTGTTAG
novel-mir-499	Unigene42586_All	AGTGTAAACTCTATGAAGATAC	-55.26	5	CTCGAAGAGAAGTGTAAACTCTATGAAGATACTGGGATGCAAAATATATTCTTGATGAACAATATACTCTACATGGTTCAGAAAGTTAAGGATTCCGAGCTCAGGAGGTTCTTGGGGGACCACTGGATTCGTAAACGGCGTGGTAAAATCCGGCAGAATGCCACGAGCTACCTTAGATCTTCATGGCCGAGAGTATTGTCTTATTTGAA
novel-mir-1118	CL4291.Contig1_All	ACGAGATCGGACGGATGAGGT	-95.1	7	GCCGGCGACGCCCCCCGCGGCCGCCTCCGCCGCCTCGTGACGGAGTTTGGATCTCTTACCGAGCCGATCGAGCGCGTGAAGCGCCTCCTCGCTTATGCCGCCGACCTCCCTGACCTCTCCGAGGCCGATCGGGCCCCGTCGAACCGAGTCATGGGCTGCACCGCCCAGGTCTGGGTCCGCGCCGACATGGACGAGATCGGACGGATGAGGTTCGTCGCCGG
novel-mir-1118	CL4291.Contig2_All	ACGAGATCGGACGGATGAGGT	-96.2	7	GCCGGCGACGCCCCCCGCGGCCGCCTCCGCTGCCTCGTGACGGAGTTCGGATCCCTTACCGAGCCGATCGAGCGCGTGAAGCGCCTCCTCGCTTATGCCGCCGACCTCCCTGACCTCTCCGAGGCCGATCGGGCCCCGTCGAACCGAGTCATGGGCTGCACCGCCCAGGTCTGGGTCCGCGCCGACATGGACGAGATCGGACGGATGAGGTTCGTCGCCGG
novel-mir-1118	Unigene10079_All	ACGAGATCGGACGGATGAGGT	-96.2	7	GCCGGCGACGCCCCCCGCGGCCGCCTCCGCTGCCTCGTGACGGAGTTCGGATCCCTTACCGAGCCGATCGAGCGCGTGAAGCGCCTCCTCGCTTATGCCGCCGACCTCCCTGACCTCTCCGAGGCCGATCGGGCCCCGTCGAACCGAGTCATGGGCTGCACCGCCCAGGTCTGGGTCCGCGCCGACATGGACGAGATCGGACGGATGAGGTTCGTCGCCGG
novel-mir-411	CL6380.Contig3_All	TTACGATCGATCGGTACAGGGT	-34.1	15	CGGTACAGGGTCCCGATTGATCGTAAACCATTGTATGGGTTACGATCGATCGGTACAGGGTCTGATACCC
novel-mir-519	Unigene7036_All	TCTTCTCCATACAAAATCGGAG	-70.6	185	GAGTCTTTCACCGTCTTCTCCATACAAAATCGGAGGGCGAATTCACCGAGATGTTGCTCTGGTGGATTCGGCCTCAGGTTTTATATGGAGAAGACGGCGAAGGACT
novel-mir-353	CL19516.Contig2_All	TCAAATGTGGATAGATCTCGAA	-51.2	1218	TAATAAGAACATTCGAGATTTATTGACACTTGATGATAAATTAAAACATCAAATATTTGATGTTTCAATTTATCATCAAATGTGGATAGATCTCGAATATTTTTATT
novel-mir-353	Unigene7585_All	TCAAATGTGGATAGATCTCGAA	-51.2	1218	TAATAAGAACATTCGAGATTTATTGACACTTGATGATAAATTAAAACATCAAATATTTGATGTTTCAATTTATCATCAAATGTGGATAGATCTCGAATATTTTTATT
novel-mir-521	Unigene70544_All	CGGACTCGCAGCATGATGCTCT	-72.4	7	TGCTCTCCGAGGGAGCTTTGGGTGTTGGTCGCAACGCGAACTCGCAGTATGATGCTCTCCGAGGGAGTCTTGGGTGCTGGCCGCAATGCGAACTCGCAGCATGATGGTCTCCGGGGGAGCCTTGGGTGCTGTCCGCAATGCGGACTCGCAGCATGATGCTCTCCGAGAGAGT
novel-mir-75	CL20709.Contig1_All	AGGTCGGGCGGGGCGCTGTCC	-62	14	CGGTCGGGCGGGGCGCTGTCCGGCCCGGCCCTACCGCAGTGCTCGGCGCTGTCCGCCGCGAGGTCGGGCGGGGCGCTGTCCGGCCCGGCCC
novel-mir-75	Unigene14723_All	AGGTCGGGCGGGGCGCTGTCC	-61.5	14	CGGTCGGGTGGGGCGCTGTCCGGCCCGGCCCTACCGCAGTGCTCGGCTCTGCCCGCCGCGAGGTCGGGCGGGGCGCTGTCCGGCCCGGCCC
novel-mir-1103	CL16585.Contig2_All	TGCGCTGCTGTGCTGTAGACT	-31	7	CAACGGCTGCTATGTACCTGCTGTACCGCAGCAGTTTATGCGCCCGCTGCTATGCTACGCCGCTGCGCTGCTGTGCTGTAGACTCAGACTGTTA
novel-mir-166	CL816.Contig1_All	TTTCAGCCGCAGCAGTAGAGC	-47.9	42	TAGACTGAGGGTTTGGCTTTCCTGTGTGGCCAAACTCAGGTGGCGAACAGGTCCCGGTAGACCAGTCTCTTCCTCAGCAGTTTGGTGAGGTTCAGGAGTTTCAGCCGCAGCAGTAGAGCGGCTCAGTTT
novel-mir-269	Unigene3779_All	CCACCGGATTCATTTGAACTATA	-20.3	6	ACAGATTTACAAGGATAGTTCAAGAAAGATTTATGGTTATATGGATTCATGTTTTTCCACCGGATTCATTTGAACTATAACTAAGTTTG
novel-mir-837	Unigene9168_All	TTCCTCTTCCGATGTAGGCGG	-121.4	13	GAGCGTTGCTGCCGCCTACATCGGAAGAGGAAGATGAGCCGACCACCCCATCGGACCTAGAAGGTGAGCTGCCTCATCATCACCATCTTCAAAATTTTAACATCATGCTCTTTCTTCAAAACGACAGGGGCACTCCTGCGATCCCCTAGGTCCGATGGAGTTGTCGACTCATCTTCCTCTTCCGATGTAGGCGGCAACGGCGCT
novel-mir-137	CL4437.Contig2_All	CGACGTTTCGTCTCTGCAGAC	-162.42	159	ATGGAGATAGCGTCTGCAGAGACGAAACGTCGTGAGATGGTCGATGTAGAGGCTAGGCATAAGAAAGAGAAATGAAAAATAAGAGTACATTAGGCGGGAGGGGGAGTTCAGAGGGAGGAGGAGAAGGAGAAATGTATGACGAGCCCGAAGTGGAGGAACAGCCCACCCCGGCTTGAGGAGCTGCCTTCTCCATTGCTTGGACTGTCTCTTGGAATATATTGAGCAGCTCGTCCCGCTTGGCGTTTGCATCTTCGAGCATCTGCTCGGCCTTCACCCGACCCTTCTGCTCCTGAAGCAGCTTGCCCTCGACCACCTCGCGACGTTTCGTCTCTGCAGACGCCATCTCCA
novel-mir-137	CL4437.Contig2_All	CGACGTTTCGTCTCTGCAGAC	-163	38	ATGGAGATGGCGTCTGCAGAGACGAAACGTCGCGAGGTGGTCGAGGGCAAGCTGCTTCAGGAGCAGAAGGGTCGGGTGAAGGCCGAGCAGATGCTCGAAGATGCAAACGCCAAGCGGGACGAGCTGCTCAATATATTCCAAGAGACAGTCCAAGCAATGGAGAAGGCAGCTCCTCAAGCCGGGGTGGGCTGTTCCTCCACTTCGGGCTCGTCATACATTTCTCCTTCTCCTCCTCCCTCTGAACTCCCCCTCCCGCCTAATGTACTCTTATTTTTCATTTCTCTTTCTTATGCCTAGCCTCTACATCGACCATCTCACGACGTTTCGTCTCTGCAGACGCTATCTCCA
novel-mir-211	Unigene126077_All	GTTTTGAGAATAAGTAGATCC	-102.29	7	ACGTGGATGTACTTATTCTCAAAACGGCCACGTGCTTCATTTGGAAACCAATTCATTTGTGAAATAGAGAAGATTTTGTGCCCTCCGAGGGTTTCAAAATGTTGTGCGACAAAATTTTCTTTATTTCATAAAGGAATTGGTTTAAAATAAAGCGCGTGACCGTTTTGAGAATAAGTAGATCCACG
novel-mir-608	Unigene139782_All	CCTGCCCTGTTCCAACTGAAT	-55	254	GCCGCCTCGGATTCGCTTGGTGCAGGTCGGGACCGCCTCGATCAACGAGCTCGGGTCCTGCCCTGTTCCAACTGAATCGGAGGCGGA
novel-mir-480	Unigene25325_All	CGATGGATTATACGTAGCGCC	-49.5	61	GGGCGCTTGCGGTGCCACACCATAATTCGGTTGTTGTTGAGGAGGAGGATTAGCTTGATAAGAAGACGACGGTTGGTACCCTGAAGGATTCATTTGAGGCCGCCATTGGAAATTAGGGTGCGTCTTCCACGATGGATTATACGTAGCGCCGAAAGTGTTG
novel-mir-848	CL1524.Contig7_All	GCTTGCATTGTGGGAGGACT	-22.1	6	CAGGTAACCGGCTTGCATTGTGGGAGGACTTTGAGTTGAGAGGGTTTTCTCCCTTGGTGCCAGCGCAGCTTATTTT
novel-mir-848	Unigene10267_All	GCTTGCATTGTGGGAGGACT	-22.1	6	CAGGTAACCGGCTTGCATTGTGGGAGGACTTTGAGTTGAGAGGGTTTTCTCCCTTGGTGCCAGCGCAGCTTATTTT
novel-mir-848	Unigene15453_All	GCTTGCATTGTGGGAGGACT	-22.1	6	CAGGTAACCGGCTTGCATTGTGGGAGGACTTTGAGTTGAGAGGGTTTTCTCCCTTGGTGCCAGCGCAGCTTATTTT
novel-mir-848	Unigene5160_All	GCTTGCATTGTGGGAGGACT	-22.1	6	CAGGTAACCGGCTTGCATTGTGGGAGGACTTTGAGTTGAGAGGGTTTTCTCCCTTGGTGCCAGCGCAGCTTATTTT
novel-mir-1172	CL21801.Contig3_All	CCGAATCTTCGCTTTAGCCTGT	-38.9	8	CTTCATGGTTCCGAATCTTCGCTTTAGCCTGTTTTGGGTAATATCATCGATTGCCGAGTACCCGTGGATGACCAAGATGTCTTCTCCCATTGCTGCTTCTTCCGCAACTTCTTTTAGCCGATTAGGATGTGAGGCGGGTATTCTCGATTTTATGAAT
novel-mir-142	CL5147.Contig1_All	CGACGCTGGACTCAGTCGCCT	-33.5	11	ATGGCCGGCTATGGCGCACAATTCTCGCGTCGCACTGACGAGTGACGACGCTGGACTCAGTCGCCTACTGGTCCGG
novel-mir-142	CL5147.Contig7_All	CGACGCTGGACTCAGTCGCCT	-173.7	11	TGACGAGTGACGACGCTGGACTCAGTCGCCTACTGGTCCGGGTTCAGTCGGTTCAGTCCGCCGAGGTACGAGTCCTGGTGCAGGTCACATGTGGCTCGTTGTCGGCGCTTGCGTGGATCCACGTGCGCGTACCGGGGCCGAGGTGTCCACCGAAAAATTCGGCAACACCTCCCCTGTACGGATGACACCCGGGCGACGGCCGACGGGTGGGGGGAACCTCCTGGAGCCCCGCCGGAATGCACCGGCGCTGTCGACGGCGGGGACAGGCGCACATACACAGAGAGAGAGAGAGAGGGGAGCCCGGGTAGCTACCTGGGGCTACCCGGGGTGCCGGCGACCACCCGTCGCCGGCGTCAG
novel-mir-1181	CL336.Contig5_All	TTGGTATCGGAGCATAGGGATA	-31.4	14	CCGTGGGATCACGTCTCTTTTTTTCCGGTTCCGGGGGCGGGGGTGTGACAACTTGGTATCGGAGCATAGGGATATGTTCCTATG
novel-mir-214	Unigene12984_All	CTTGGACACGTGTCGGACACG	-58.44	547	ATGGACACTCCTTGGACACGTGTCGGACACGTCATAAACGTGTCCACTTTTTTTTTAGTATTTGATACGTGTCCAAGCCGTGTCCGATACGTGTCCAAGCCGTGTCTGAGACGTGTCCAA
novel-mir-483	Unigene2801_All	CACGCGGAATCGACTCGGATGA	-36.6	12	GTGGAGGATTTCTCGTCTCGACGGCGATTTCGAGGCAAACGAGTCACGCGGAATCGACTCGGATGAGATCCTCCGG
novel-mir-423	CL8938.Contig4_All	TCTCGTCGGCGAACTTGGTGC	-36.7	7	GTTGGTGTTGGGCCCCGCGTTCGCCATCGACAGAACTCCGGGCCCAGTGTGCTTCCGAATAAAGTTCTCGTCGGCGAACTTGGTGCCGTATATCGA
novel-mir-423	CL8938.Contig5_All	TCTCGTCGGCGAACTTGGTGC	-36.7	7	GTTGGTGTTGGGCCCCGCGTTCGCCATCGACAGAACTCCGGGCCCAGTGTGCTTCCGAATAAAGTTCTCGTCGGCGAACTTGGTGCCGTATATCGA
novel-mir-1119	CL6686.Contig1_All	CCTCCCCTGCAGTCTGAAGCCT	-33	5	GTGATCCTGCGGTGGGGGCTGCAGCGAGGCACCAGCGTCCTCCCCTGCAGTCTGAAGCCTGAAAGGATCA
novel-mir-1119	CL6686.Contig3_All	CCTCCCCTGCAGTCTGAAGCCT	-33.6	5	GTGATCCTGCGGTGGGGACTGCAGCGAGGCACCAGCGTCCTCCCCTGCAGTCTGAAGCCTGAAAGGATCA
novel-mir-1119	CL6686.Contig4_All	CCTCCCCTGCAGTCTGAAGCCT	-33.6	5	GTGATCCTGCGGTGGGGACTGCAGCGAGGCACCAGCGTCCTCCCCTGCAGTCTGAAGCCTGAAAGGATCA
novel-mir-1119	CL6686.Contig5_All	CCTCCCCTGCAGTCTGAAGCCT	-33	5	GTGATCCTGCGGTGGGGGCTGCAGCGAGGCACCAGCGTCCTCCCCTGCAGTCTGAAGCCTGAAAGGATCA
novel-mir-299	Unigene8298_All	TAGTGGACAGATTGACGAAGTC	-34.3	21	TGGAATGAAAGTGAAAACACATAACGATAGATTTCGTTACGGGTTTACTAGTGGGTCGTAGCCGATGTGACGCAATATGGATCATAGTGGACAGATTGACGAAGTCTGCTCATTTC
novel-mir-441	Unigene11577_All	TTGATATATCGTCTTCGGCTCC	-39.9	5	GTCTCTTCATTAGCTGAGGCTCTTGATATGAAACCTCCGGTAATGCCAGACGATGGGCACACAACTAGGCTGAACACTGGAGTTGATATATCGTCTTCGGCTCCTGGAAGGGAA
novel-mir-441	Unigene7077_All	TTGATATATCGTCTTCGGCTCC	-39.9	5	GTCTCTTCATTAGCTGAGGCTCTTGATATGAAACCTCCGGTAATGCCAGACGATGGGCACACAACTAGGCTGAACACTGGAGTTGATATATCGTCTTCGGCTCCTGGAAGGGAA
novel-mir-481	Unigene27186_All	ATTGATATCGTCTCCAATGCTA	-85.5	5	TTGGTGTAAGAAATATTAATTAAGCATGGAGGTGTATCTAGTGTGATCAAATAAAAATAAGTTTGTTTGCTTTCCTTTTCTATGAGAATTGCAACATAACCAGCTTTCTTTCTCGAGGGGTGGGAGAAGGAATTAATTTGAACTTAAATACTCTTATTCGATTATCGTCTATTATCATTGCCAACTATAGGATGGTGCCAAGAAGGTGATCATCTATGCTCCTAGCAAGGATGCTCCCATGTTTGTGATGGGTGTAAACGAGCATGAGTACAAGCTTGACATTGATATCGTCTCCAATGCTAGCTGCACCAC
novel-mir-1111	CL21341.Contig1_All	CTCCTCCTCGTCCTCCATCGC	-161.9	5	GGGTCTGGTTATCGCGGTGGAGGGCGTCGAAGTCGAGGCGGAGGACGTCGTAAGTGGACTTGAGTGCCGTGTAGTCGCGTTCGAGCTGCTTGGTCTTCCATCGGGCCCGCCGGTTCTGGAACCAGACCGCCACCTGGCGGGGCTGGAGACCCAGATCCTGGGCCAGCCGGACCTTCCGTTCGGGGTCCAGCTTGTTCTCCACCTCGAAGTTCTTCTCCAGGGCCCGCACCTGCTCCGTGCTCAGCCGACGCTTCTTCTCCCCACCACCCGAGTGGTGGGACCCTCCGCCGGAGCACAGCTCCTCCTCGCCGCACTCCTCCTCGTCCTCCATCGCGTCCATGATC
novel-mir-1111	CL21341.Contig3_All	CTCCTCCTCGTCCTCCATCGC	-161.7	5	GGGTCTGGTTATCGCGGTGGAGGGCGTCGAAGTCGAGGCGGAGGACGTCGTAAGTGGACTTGAGTGCCGTGTAGTCGCGTTCGAGCTGCTTGGTCTTCCATCGGGCCCGCCGGTTCTGGAACCAGACCGCCACCTGGCGGGGCTGGAGACCCAGATCCTGGGCCAGCCGGACCTTCCGCTCGGGGTCCAGCTTGTTCTCCACCTCGAAGTTCTTCTCCAGGGCCCGCACCTGCTCCGTGCTCAGCCGACGCTTCTTCTCCCCACCACCCGAGTGGTGGGACCCTCCGCCGGAGCACAGCTCCTCCTCGCCGCACTCCTCCTCGTCCTCCATCGCGTCCATGATC
novel-mir-1180	CL2958.Contig1_All	TTGGTGAAGGAGTGACTGATATC	-78.4	9	ACTCCAATGTTTCCTCGAATTTTCGGCCATGAAGCCGCGGGGTATGTTTGTTATTCTTCGCATGACATTTTGTATTATCTTTGTTAAGTCTAAATAGGGAGATCTGCATGTCATTATGTATATTGTATGAACCATGTTTCTGTGGATGCATTGACAAGTTTGAGAAATCTATTGATCAGTCACCGCAAATGACAGTTATCTTTTAAACTCTCAATGTGATGCTTTCTCTTTGTAATCAGTGTTGGAAAATGTATAATCTTTAACAGGATTGTTGAGAGCGTTGGTGAAGGAGTGACTGATATCCAGGTTGGAG
novel-mir-32	CL14801.Contig2_All	GAAGAGTGACTTGAAAGACT	-24.4	31	ACTGAGTTCGAGAACACCGTCGCTCAGGCACTCTTCGATTTAGAGAACACCAACCAGGAGCTGAAGAGTGACTTGAAAGACTTGTACATCAG
novel-mir-255	Unigene29578_All	CATCGCGCTGTAGTCCTCCCGGG	-54	5	CGACGTCCAGCATCGCGCTGTAGTCCTCCCGGGAGGGAATCTGGTCGACCCCAAGGGGCACCATTGGTTCCCCATCGGCGAACTGCAGCAGCGTAGGGACCGTCC
novel-mir-458	Unigene136512_All	TCGAGTCGAGGGCGAGTGTAGCT	-53.12	8	TCGGGGGTATCTTGACTCTCGCTCCTGGCTTGCTCGGGAACGCTCTGGTACGCGACGTACTATGCCTTAAGTCGTTAACGGGACTTGCTATCTCGGCTCCTGTCGAGTCGAGGGCGAGTGTAGCTCGAGCCCTCG
novel-mir-74	CL20669.Contig6_All	CGGTGACTGCATGTGCATTAGC	-61.5	29	AGCAGCTCCTCTATTTCAGGATGGAAGGCAGTAAGCCTTTTATCCTGCTCTGTATATGGGAAGTAAATGGTCATGTCAGCACCAGGGAAGACAATGTTAAACTTTGGATTAAAGACGTCTATCCAATGAACCACTCGATAGAGTCCTTATTAGCGGTAGCGGCGACGGTGACTGCATGTGCATTAGCAACGAGTTGT
novel-mir-120	CL3379.Contig7_All	TATTTGGTCAATTTATCGAGC	-61.95	115	AATTTTGAAAAGCTCGATAAATTAAGCAAATATTTGTACGATTAAAGAGATGATTTGAAAGTAAATGCAGCAATAGCAATAGAGAAGGGAAATGCAGCAATACGTTCAAATCATCTCTCTTATCCTATAAATATTTGGTCAATTTATCGAGCTTTATAAAAT
novel-mir-343	CL16687.Contig16_All	TTTATGGGTGTGTTGATCTGC	-85.2	5	CGTCTTCATCTTTATGGGTGTGTTGATCTGCATGTGAAAGAGTTTTATAGTCCTTTGCCATTTGTCGATTTGGGAATCTTGAGCCAAAGAAGATCCAGAATCGAAGGAGTTGTGGGGGTGGTAGGGACGTGCGTCGGCGGCGGAGGAAGAGATTCGATCGAAGGGGGCAGTTGCCACAAAAATGGCGGCAGCTCCGATTAGGAAAAAGATGAAGATAAGAGGCTCATTGAGGAAGAGGACT
novel-mir-282	Unigene57304_All	AATTGGGTCGCGAGACTGGTCCC	-32.32	7	TGAATGTGTGAATTGGGTCGCGAGACTGGTCCCAATGTGTTCGTGTCGTTCCCGCGATGTTCGGGGACTATTCGTTTTCCGTATTCGGAATCCGTTCGG
novel-mir-365	CL21166.Contig2_All	GCCGACGATCGGAGCACATGC	-68.4	20	TCGGTGGATGCCGACGATCGGAGCACATGCGGGATGTTCGGACGTCGATCGGAGGCTCGTCGGGTACACGGCGGAAGGTTGATGGCGATGGTACGATGGGCGGGGGATGCCGACGATCGGAGCACGTGCGGGATGCTCGGACGTCGGTCGGAGGCTCGCCG
novel-mir-479	Unigene24520_All	CGGGATGCAGAGCTCGGGCAC	-141.99	855	CCGTGATGGTCGGGATGCAGAGCTCGGGCACTCCGAGCTCGAGGCCTCTATCTATTTACATTCACCCCGAGCTGGAGGCCGCAATTCGGTGAGAGCTCGAGGCCATGATCCGATGAGATCTGGTTTACCACAGCCTCATGCTCCGATTTGAGTTCTACTCACTCCGAGCACTCCGATCTGAGTGGCCCAGCCTCGTGCCCCGAGATCCGAGCGTTCCAATCTAGTTCACCACAGCCTCGTACCCCGAGTTCAGCTCGTCCCTAGCGCTCCGATCTGAGTGCCCCAGCTCTGCGGGCCCCAATCTGAGTACCCGAGCTTTGCACCTCGACGGTCACGA
novel-mir-1185	CL3720.Contig11_All	TTTGTCGGCACCGTGATCTTGT	-26.49	6	CCTCGTGAGGGATTTCGCGCCGAAGAAGGTGTCCCAATTTGTTCCGATCGACATGTTTGTCGGCACCGTGATCTTGTTCGTATGGGA
novel-mir-95	CL22107.Contig2_All	GTAAATGGACCTTTATGAGCCT	-21.9	12	TGATGTTGTTAGAATTTCATATAGACCTTTATGGCCTTGGCCTGTAAATGGACCTTTATGAGCCTCTAAAATATC
novel-mir-95	CL22107.Contig4_All	GTAAATGGACCTTTATGAGCCT	-21.9	12	TGATGTTGTTAGAATTTCATATAGACCTTTATGGCCTTGGCCTGTAAATGGACCTTTATGAGCCTCTAAAATATC
novel-mir-95	Unigene4405_All	GTAAATGGACCTTTATGAGCCT	-21.9	12	TGATGTTGTTAGAATTTCATATAGACCTTTATGGCCTTGGCCTGTAAATGGACCTTTATGAGCCTCTAAAATATC
novel-mir-95	Unigene4405_All	GTAAATGGACCTTTATGAGCCT	-21.9	12	TGATGTTGTTAGAATTTCATATAGACCTTTATGGCCTTGGCCTGTAAATGGACCTTTATGAGCCTCTAAAATATC
novel-mir-95	Unigene6498_All	GTAAATGGACCTTTATGAGCCT	-21.9	12	TGATGTTGTTAGAATTTCATATAGACCTTTATGGCCTTGGCCTGTAAATGGACCTTTATGAGCCTCTAAAATATC
novel-mir-284	Unigene5778_All	CCTCATCGTGTAGTAATGCTG	-33.46	90	TGGTCCTCCTCCTCATCGTGTAGTAATGCTGAACAATACTTTAAGCCATTCAAGAATAGTTAGCAATGTTATGGACCAAGCAAAGGCATTGCTTCACAGTGTATGGAGAATTAACTGTGAGAACGAAATGATAACATGGATGGGACTT
novel-mir-1164	CL20600.Contig11_All	CATGCTTTGAGTGATGGATCCT	-42.2	5	TGGATCTTGCTCTTGGGTTCGCCGAGCTATAAGACAGGCATCACAGCTGCTGTCAGTCTCGATCGGCAGGCTCTGCATGTTAGAGGTGCTTAGTGATCCATGCTTTGAGTGATGGATCCTGGTTAGATCT
novel-mir-1164	CL20600.Contig3_All	CATGCTTTGAGTGATGGATCCT	-42.2	5	TGGATCTTGCTCTTGGGTTCGCCGAGCTATAAGACAGGCATCACAGCTGCTGTCAGTCTCGATCGGCAGGCTCTGCATGTTAGAGGTGCTTAGTGATCCATGCTTTGAGTGATGGATCCTGGTTAGATCT
novel-mir-1164	CL20600.Contig5_All	CATGCTTTGAGTGATGGATCCT	-42.2	5	TGGATCTTGCTCTTGGGTTCGCCGAGCTATAAGACAGGCATCACAGCTGCTGTCAGTCTCGATCGGCAGGCTCTGCATGTTAGAGGTGCTTAGTGATCCATGCTTTGAGTGATGGATCCTGGTTAGATCT
novel-mir-1164	Unigene45835_All	CATGCTTTGAGTGATGGATCCT	-42.2	5	TGGATCTTGCTCTTGGGTTCGCCGAGCTATAAGACAGGCATCACAGCTGCTGTCAGTCTCGATCGGCAGGCTCTGCATGTTAGAGGTGCTTAGTGATCCATGCTTTGAGTGATGGATCCTGGTTAGATCT
novel-mir-407	CL5059.Contig3_All	TCGGAGCGTCGTATGGGCAGC	-149.8	523	TGCTTTCACTCGAAGAGCTCCGGCTCCTCGACGACGTGCTCCGGCTCCTCGACGATCGCCTCGGCGGCGCGCGGCCGGCGGTGCCGGAGCTCCGGGGATCGGCGGCGGTGGTGGCGGCCGCCGTGGCGCTGCAGCACCGCAGCGTGGCGCGCCACGTGGACCGGCTGTTGGATCTTGTGGTGCGGCTGTTTCTCGTGGCGGACGCGGCCGGTGCTCCGACGGCGGCGCGGCGGCTCGGAGCGTCGTATGGGCAGCTGGTGGAGGT
novel-mir-196	Unigene115196_All	GAGATTTTCGATCGATCGGA	-71.3	17	ACTTCAGTATTTCCGATCGATCGAAAATCTAACCAGTGGATTTCGATCGATCGGACCAGGGCTCAAAGCACAACTCCAGTTTTCTGATCGATCGAAATCTCACCCCGAGATTTTCGATCGATCGGATATCCTGAAG
novel-mir-196	Unigene15251_All	GAGATTTTCGATCGATCGGA	-93.2	9	ATCTCAACCCGAGATTTTCGATCGATCGGAGTCGAGCTCCAGGCACAGATCAAGTTTTCGATCGATCAAAATCTCAACTCGAGATTTCCAATCGATCGAAAGGATGGCTCCAGACGCAGATCAAGTTTCCGATCAAACGAAATCTCAACCCGAGATTTTTGATCGATCGGAAGGGCAGCTCCAGGCTCAGTTCAGAGTTCCGATCGATCGAAATCTCAACCCGAGATT
novel-mir-146	Unigene229_All	GACCAGATCCGGGTGCGGGC	-59.94	16	CTCCTCCGAGGACCAGATCCGGGTGCGGGCTCTCAATCCCGTCGGGGATCTCAGTTTCTCAGGAACATAATTCTGTACCAGCTGCCCAATCTAGTGGGACCCATCACCCGCATCGAGATCTGGCCCTTGACGGAGA
novel-mir-146	CL5598.Contig4_All	GACCAGATCCGGGTGCGGGC	-150.4	15	CGGGATTAAGCCCCGCACGGAGATCTGGTTCTCGGTGGAGAATATCCAGAGGAATAGAAAGAAAGAGTCCGGGGTGAGAATATTAGTCATCTCTGTCTCCCATCAGAATTGCAGCAATCCAGAAGGGAGATAGAGATGGCTGATATTCTCACCACGGGCTCATTCTTTCTCCTCCTCTTGATATTCTCCTCCAAGGACCAGATCCGGGTGCGGGCTCTCAATCCC
novel-mir-340	CL16184.Contig52_All	CGGTTGAGGCCATTTTTGCGCTG	-29.2	5	AAGATCAACTGCAGGGGGGTGAGAAGCTTCAGGTCGTGGGGATCTGAAGCGGTTGAGGCCATTTTTGCGCTGATTTGGTATT
novel-mir-1177	Unigene6283_All	TGCTTGGTGCATTGTTCGGTGCC	-34.1	7	AGCGCGTAGGCGGTTGCCGATCCTTGGCGGAGTGCGAGGTAGCTGCTTGGTGCATTGTTCGGTGCCGCTCATGTGC
novel-mir-1177	CL2523.Contig1_All	TGCTTGGTGCATTGTTCGGTGCC	-107.5	6	GCGAGATAGTTGCTTGGTGCATTGTTCGGTGCCACTCATTCACAACAAACACATCACCGAAAATAAAACTGTAAAGTTGGTTCAACAATATTCATGCTCCCTTGGCTTAAAAGAAGGCATAACAACCACTCATTTTCCTGCTTCCGTTTGCAATTCGAGTCTTTCGCGCCCCGTCTTCTCTTGCAAGCAAACTTGCTGAGTGGGAGTCGAGCACGGAGATAAGGGCACTGCAGTTGTGCTTCCTTGATTTCTCCAATCCAGACCAAAACAATTGAGTCGGGAAGCAGATTAGTGCATTGATCTCGGTGCTCTGGTGCTGGAGATGCAAGGCGACGATCTGACGG
novel-mir-164	CL7914.Contig10_All	CTGAGAACTCCAAAGGACGCCT	-33.8	27	CGATCGCCAGCTGAGAACTCCAAAGGACGCCTACGCATATTTGCATAGCTCTTTTGGCGGCTCTGAGCGATGACTAACCTTTCTCGAATCAACTTGACTTTCTCAGCGGTCT
novel-mir-1105	CL1729.Contig1_All	ACATTGTGCTGAACCTTGGTAC	-40.42	9	CAATAATCTTGAAACCAAGGTATGGTATGGTGTTTATCCTTGCGGCTCCAAATTCTAATTGGCTCCATGTAAATAAATTCCAATGTTACATGACCAATGAAGGATACATTGTGCTGAACCTTGGTACAGAATTATTT
novel-mir-1105	CL1729.Contig2_All	ACATTGTGCTGAACCTTGGTAC	-40.42	9	CAATAATCTTGAAACCAAGGTATGGTATGGTGTTTATCCTTGCGGCTCCAAATTCTAATTGGCTCCATGTAAATAAATTCCAATGTTACATGACCAATGAAGGATACATTGTGCTGAACCTTGGTACAGAATTATTT
novel-mir-205	Unigene12255_All	CATCTTCAGAACTAGTTTTTC	-56.5	9	CGATGACAAGCGAAAAACTAGTTCTGAAGATTCTTTGCAAACATGTACTAAACATACTCTTGTCAACTATCATATGGCTGATTCTATGCTTAGTATTTGCCGGCATGGCATCTTCAGAACTAGTTTTTCTCACGTCATC
novel-mir-1120	CL8020.Contig1_All	GAGGATGCGGGGTTAGACAAT	-66.7	14	CTCAGCATTCGAGGATGCGGGGTTAGACAATGATAAGGCTATAAGGGAAACCGGCCACAGATTTCGGGAAACCATTCTTGCGCTGGGAGGTGGAAGATCACCACTGAAGGTGTTTGTCGATTTCCGAGGTCGTGAACCTTCACCTGAACCCTTACTTAGGCACAATGGTCTATTGCCCGCCACTGCAGCTTCTGCTTGAT
novel-mir-1120	CL8020.Contig11_All	GAGGATGCGGGGTTAGACAAT	-67.8	13	CTCAGCATTCGAGGATGCGGGGTTAGACAATGATATGGCTATAAGGGAAACCGGCCACAGATTTCGGGAAACCATTCTTGCGCTGGGAGGTGGAAGATCACCACTGAAGGTGTTTGTCGATTTCCGAGGTCGTGAACCTTCACCTGAACCCTTACTTAGGCACAATGGTCTATTGCCCGCCACTGCAGCTTCTGCTTGAT
novel-mir-764	CL22317.Contig3_All	CCATGGATGACTTTGGGGGCT	-51.2	8	GATGATGTTCGAGTGCAACCAAGGCATCATGAAGTCCAAAATGCAAGTTGCAGGCCCAAAGAGTGCCTTTCTGTCAGCCTGGGGATGCAACGTGGACGACCATGGATGACTTTGGGGGCTTCTTCATCAT
novel-mir-764	Unigene7229_All	CCATGGATGACTTTGGGGGCT	-50.1	8	GATGATGTTCGAGTGCAACCAAGGCATCATGAAGTCCAAAATGCAAGTTGCAGGCCCAAAGAGTGCCTTTCTGTCAGCCTGGGGATGCAACGTGGACAACCATGGATGACTTTGGGGGCTTCTTCATCAT
novel-mir-113	CL2982.Contig1_All	CGAAGACCAAGAGAAGACAACT	-35.7	8	TGCAGGTCATGATTTTTATTGTTTTCTGGATGGTTATTCGGGATATAACCAAGTCCCGGTTTTTCCCGAAGACCAAGAGAAGACAACTTTTACCTGCC
novel-mir-136	CL4346.Contig2_All	TAAAGGAGAAGGAACAAAGATC	-49.29	11	CGGGGTGCGGAGCTTCTTTCTTCAACAATGGAGGAAATCCCTCGAGATTACAATAGAGATCTCTCAATCTCTTAATCCCTTTTTTGAGGAATTACAATGGAGGCATATCAATTTTATTTTTTTCTTTTAACCTTAAAAGGGTTTCAACAAATCACTTATAAAGGAGAAGGAACAAAGATCAAAACACCCC
novel-mir-1113	CL21648.Contig3_All	CGACGTCGACAGCTCTGAGCTCG	-88.1	9	ACCTCCCATTCGACGTCGACAGCTCTGAGCTCGCCGATCTCTTCATGAGTGCCGGAACTGTTGAGATGGTAGAGGTTATTTATGACAAGCTAACAGGGAAAAGTCGAGGGTTTGGGTTTGTGACGATGTCAACAGTTGAGGAAGTCAAAGCAGCGGTTCAGCAGTTTAATGGTCATGAAATATCTGGAAGAGCGCTGAGGGTGAACTCGGGTCCGCCTCCTCGTAGAGACGAGCTTCCATCGAGAGAATTCCGGGGCGGTGGGGGGG
novel-mir-427	CL9332.Contig1_All	TTTCATCTGATTCTGAGGCCT	-33.1	7	GCCTCTCAAAAGGATGTCTCTCAGGAAGAAGGTGAAAAAGATGGCAACGAAGCTTTACATGCAGCAGTTTCATCTGATTCTGAGGCCTCTCGAGAGGA
novel-mir-427	CL9332.Contig10_All	TTTCATCTGATTCTGAGGCCT	-33.1	7	GCCTCTCAAAAGGATGTCTCTCAGGAAGAAGGTGAAAAAGATGGCAACGAAGCTTTACATGCAGCAGTTTCATCTGATTCTGAGGCCTCTCGAGAGGA
novel-mir-427	CL9332.Contig2_All	TTTCATCTGATTCTGAGGCCT	-33.1	7	GCCTCTCAAAAGGATGTCTCTCAGGAAGAAGGTGAAAAAGATGGCAACGAAGCTTTACATGCAGCAGTTTCATCTGATTCTGAGGCCTCTCGAGAGGA
novel-mir-427	CL9332.Contig5_All	TTTCATCTGATTCTGAGGCCT	-33.1	7	GCCTCTCAAAAGGATGTCTCTCAGGAAGAAGGTGAAAAAGATGGCAACGAAGCTTTACATGCAGCAGTTTCATCTGATTCTGAGGCCTCTCGAGAGGA
novel-mir-427	CL9332.Contig6_All	TTTCATCTGATTCTGAGGCCT	-33.1	7	GCCTCTCAAAAGGATGTCTCTCAGGAAGAAGGTGAAAAAGATGGCAACGAAGCTTTACATGCAGCAGTTTCATCTGATTCTGAGGCCTCTCGAGAGGA
novel-mir-427	CL9332.Contig7_All	TTTCATCTGATTCTGAGGCCT	-33.1	7	GCCTCTCAAAAGGATGTCTCTCAGGAAGAAGGTGAAAAAGATGGCAACGAAGCTTTACATGCAGCAGTTTCATCTGATTCTGAGGCCTCTCGAGAGGA
novel-mir-427	CL9332.Contig8_All	TTTCATCTGATTCTGAGGCCT	-33.1	7	GCCTCTCAAAAGGATGTCTCTCAGGAAGAAGGTGAAAAAGATGGCAACGAAGCTTTACATGCAGCAGTTTCATCTGATTCTGAGGCCTCTCGAGAGGA
novel-mir-427	CL9332.Contig9_All	TTTCATCTGATTCTGAGGCCT	-33.1	7	GCCTCTCAAAAGGATGTCTCTCAGGAAGAAGGTGAAAAAGATGGCAACGAAGCTTTACATGCAGCAGTTTCATCTGATTCTGAGGCCTCTCGAGAGGA
novel-mir-414	CL701.Contig27_All	TCAAAACCTCCCACAGATCGT	-62.1	5	TTTGACCACCAACAGTAAACAACTGGCATTTGTGGGAGATAATTTGGCTACTAATCCTCCAAAATTCAGTAGATAGAACTCAGCATTTCTTCACATCGATCCCTTTTTCGCGAATTGCCGAGGTGAGAGGCTTCCACAACTTGTTGTGGGTGTGATATTGTTAGGTAGGACCTGGTCAAAACCTCCCACAGATCGTAGAGGTCAAT
novel-mir-414	CL701.Contig8_All	TCAAAACCTCCCACAGATCGT	-62.1	5	TTTGACCACCAACAGTAAACAACTGGCATTTGTGGGAGATAATTTGGCTACTAATCCTCCAAAATTCAGTAGATAGAACTCAGCATTTCTTCACATCGATCCCTTTTTCGCGAATTGCCGAGGTGAGAGGCTTCCACAACTTGTTGTGGGTGTGATATTGTTAGGTAGGACCTGGTCAAAACCTCCCACAGATCGTAGAGGTCAAT
novel-mir-106	CL22771.Contig5_All	CGTGGAGAGGACCCTGGAGCC	-75.16	5	CTTCATCCCTTTCGCGAATCACCTCCTCACAAGAATCCATGGCTTCTCCACCGCAAAGATCCAAAACTCATTTATCGTCCAGTATCTTGGCGACAAATGTGGGTTTTCATCAGACGAGGCGATCAAGGCATCAAGAGGCCTCACCCACATCAAATCCCCTTCGCGGCCCGATTCTGTCATCCGATTCCTCAAAGACACCGGCTTGAACGATTCCCAGATCAGAACCCTAGTTTCCAGGTGCCCCACGACGCTCTGCGCTAGCGTGGAGAGGACCCTGGAGCCCAAGATGAAA
novel-mir-1199	Unigene110029_All	TTTGAACCGGACCCCGCACCC	-39.3	5	TTGGGAACACCCTTGGTTGTTGGGTTTGGGTGCAAACCCAACCCAACCCAAACTCAAAACCCCTCTACTTGCTGTCCTTTGGTTTGGGTTTGAACCGGACCCCGCACCCTCTTTTCTCA
novel-mir-778	CL370.Contig1_All	CAAGGATGTTTTGGTAGAGTTCT	-28.6	21	TGTGGTGGTTTTGTCACAGGAGAACTTTAATCAGATTGTCCTTGATGAAAGCAAGGATGTTTTGGTAGAGTTCTATGCACCATG
novel-mir-778	CL370.Contig10_All	CAAGGATGTTTTGGTAGAGTTCT	-28.6	21	TGTGGTGGTTTTGTCACAGGAGAACTTTAATCAGATTGTCCTTGATGAAAGCAAGGATGTTTTGGTAGAGTTCTATGCACCATG
novel-mir-778	CL370.Contig4_All	CAAGGATGTTTTGGTAGAGTTCT	-28.6	21	TGTGGTGGTTTTGTCACAGGAGAACTTTAATCAGATTGTCCTTGATGAAAGCAAGGATGTTTTGGTAGAGTTCTATGCACCATG
novel-mir-778	CL370.Contig7_All	CAAGGATGTTTTGGTAGAGTTCT	-28.6	21	TGTGGTGGTTTTGTCACAGGAGAACTTTAATCAGATTGTCCTTGATGAAAGCAAGGATGTTTTGGTAGAGTTCTATGCACCATG
novel-mir-429	CL98.Contig10_All	TATGAGTCGCTTCTTTTATGAG	-69.2	12	CATTTGGACGACTTATAAGTTTAGACGACTCATAAAAGAGGTTATAAAAAGTACCCTTACAATTACCCCCTTCCCTTTTGAGGGGACGTTTGAGTTCCCTCGGGAGGGAAGAACTCTTTGAAAACATGCTATGAGTCGCTTCTTTTATGAGTCGTGTAGAT
novel-mir-526	Unigene79014_All	TTACCGATCGTGAGAAGACCCA	-74.3	17	GCTTACCGATCGTGAGAAGACCCACACGAGAAGCTTAAGGAAATTGATATCAAACCATCGCAAGGCCGAAAGCAAAAGTTTTATGCTCTTGATCTAACCCATTGGAAGCTTCTTGGGTATCCTATCTAGTTAGGGGTGCTCGGTCGTTCCTCTCTTGAAGGTGAACGATGTCTGCCTGATTCCCTTAGATAGTGATACGCTAGAAGCTTATCTTGCTGGTGCTTACCGATCGTGAGA
novel-mir-153	CL6512.Contig2_All	ATTGGGTCATGTAGCGGGCGC	-87.42	28	GAGCTAGTCGGCGGCGGCGATAGCAGACTCAGGCTTCGCCCGTTTCCTTCCTTCCTCCTCTTTAAGCCGGCAAGTGAGATCGACCATGTCTTCTCCAACCAGCGACAAGATCGAGCACAGATTGGGGCAACGCGAGACTCCTATCGTCTCTCCTCTTCCTCTATGAACGGCGTTGGAAATCGGATCGAATCCCTCTGCATCCGGCGATGGAGCTTATTGTTGTGCAAGAGGAGAGCATTGGGTCATGTAGCGGGCGCCGAGATGGTT
novel-mir-222	Unigene13476_All	TTGAAGATCGGACGCCATGTC	-87	11	AGGTTTGGAGTTGAAGATCGGACGCCATGTCGAGGCCGATGAGGAGGGCCTCATATTCGGCCATGTTGTTGGTGGCGGAGAAGTTGAACCAGACGAACTTGTTGATGATGGTGTTTTCTGGCGTGACGATTAGGACCCCGGCGCCCATTCCCTTGCTGTTGGCCGATCCGTCGACGAAGATCTTCCATACACCTGGCCGGTTCGACGGGAGGCTCTCGTCTTCATCTTGGAGCCG
novel-mir-222	Unigene15810_All	TTGAAGATCGGACGCCATGTC	-29.5	10	GGATCATGCGTTCGTCTATCACCCTGTATGTGCCATTAATTTGGTTAACAACCATTTGAGAGTCACTATATACCTCGAAGGTTTGAAGTTGAAGATCGGACGCCATGTCGAGGCCGATG
novel-mir-1190	CL47.Contig12_All	ATGATCGTTGCGTGGAGGATG	-34.6	8	CACGAGCGTAAGGTTCTGCAGACACTCCACGACGACGATGATAAGCATGATCATTGCGTGGCTCACAAGGATGATCGTTGCGTGGAGGATGTGCCCGTGTA
novel-mir-1190	Unigene11396_All	ATGATCGTTGCGTGGAGGATG	-35.5	8	AGCATGAGCGTAAGGTTCTTCCGACACTCCACGACGACGATGATAAGCATGATCATTGCGTGGCTCACAAGGATGATCGTTGCGTGGAGGATGTGCCCGTGTA
novel-mir-1190	Unigene5023_All	ATGATCGTTGCGTGGAGGATG	-34.6	8	CACGAGCGTAAGGTTCTGCAGACACTCCACGACGACGATGATAAGCATGATCATTGCGTGGCTCACAAGGATGATCGTTGCGTGGAGGATGTGCCCGTGTA
novel-mir-1099	CL14024.Contig3_All	CAGTCTCGGAGAGAAAGCCT	-49.45	11	CTCTGACTCTAAACAAGACCACACAAAAGGCTTTTTCAATGAAGACTGTACTTCAAACCATTCACATCATAGTCAGCGTACTGATAATGGAGATTCAGAAAGGGATACTTCCCTGTCAACTGGAAGTGAATCTCATCCTTTTATCAGTCTCGGAGAGAAAGCCTCAGATCAGGC
novel-mir-308	Unigene9499_All	ACTTGACTGTCGAAGGGTCCT	-30.8	21	ACTTGTAGTGACTTGACTGTCGAAGGGTCCTAAGTTGGAAACAACCCGGGGCTTTCTTTACTGGTTGCAGTGGCGACAAGG
novel-mir-514	Unigene59008_All	CTCTCGTCTCCTGTGTGTGGGC	-39.62	13	CTAGTGTTTCGGCTGCAGCGAGAGAGACGAGGGAGCAGAGACTTTGACTCAGAGAGACGATGGGGAGAGAGATTCGTTGACTGAGAGAGCCTCTCGTCTCCTGTGTGTGGGCCAACCATTGA
novel-mir-398	CL3388.Contig5_All	CCATGAGCTGCAGACGGCGCC	-64.5	5	ACTTCCAGAATACCTCAGTTTCGGCGCAGTCTGCACTTCATGGACTCGCCGTCGACACCGAGGTACAGCAGAAACGACATCCCCAGTGGGTGGTTGGGTCCATGAGCTGCAGACGGCGCCGAAACGGAAG
novel-mir-398	CL3388.Contig8_All	CCATGAGCTGCAGACGGCGCC	-75	5	TCTCGGGGAGGGGGCCGATGCTGCGGGTGCGACGGTCGTGGATGTTGACGAGGGCGCAGGACTCCCCGTCGAGGCCGAGGTGCAGCAGAAACGGCATCCCCTTTGGCCGGTTGGACGAATCGAGGGACGAAGCGGCGGCCGCGGCCCATGAGCTGCAGACGGCGCCGAAACTGAGG
novel-mir-7	CL112.Contig24_All	CGGATGCGAATTTGATGGTAGCC	-46.35	7	GTCACCAGGGCGGATGCGAATTTGATGGTAGCCACTTTTTAAATCAATTTTCGAAAAAATTTGAGCTCCGGCCATCATATCAAGCATGTCATCTAAACGAGGGATAGGAAACCTATATTTAACCGTGATTTTATTAATGGCACGACTATCGACACACATTCGCCAAGTCCCGTCCTTCTTTGGGGTGAG
novel-mir-81	Unigene12635_All	GAGATTTTCGATCGATCGGAA	-53.6	24	AGCTCTAGGTCCTTCCGATCGATCGAAATCTCATTCAGAGAGTTTCGATCGATCGAACCAGTAGCATAGACGGAGCCCCAGGCTTTCATCAATCGGAATCTCATCCCGAGATTTTCGATCGATCGGAAATGACAGGGT
novel-mir-81	Unigene122522_All	GAGATTTTCGATCGATCGGAA	-29.5	21	ATCTCAACCCGAGATTTTCGATCGATCGGAAGGGTGGCTCCAGGCTCAGTTCAGGGTTCCAATCGATCAAAATCTCAACCCGAGATT
novel-mir-81	CL21220.Contig1_All	GAGATTTTCGATCGATCGGAA	-56.3	19	CGTTACTAGGGGTGCGATCGATCGAAATCTCAACTCGAGATTTTCGATCGATCGGGATCGGCTCCAGGCGAGGTATCAGGTTTTCGATCAATCGGAATCTCAACCTGAGATTTTCGATCGATCGGAATTGGTCAACA
novel-mir-81	CL21220.Contig3_All	GAGATTTTCGATCGATCGGAA	-53	19	CGTTACTAGGGGTGCGATCGATCGAAATCTCAACCCAAGATTTTCGATCGATCGGGATCGGCTCCAGGCGAGGTATCAGGTTTTCGATCAATCGGAATCTCAACCTGAGATTTTCGATCGATCGGAATTGGTCAACA
novel-mir-1107	CL19171.Contig11_All	CCGGATGGTACTTGTAGCTTTC	-34.2	5	AGGGCCAAGACCGGATGGTACTTGTAGCTTTCGAGAAGGCCCTCCAGCCAGGGCAGAAAGTTATAGCCTCGCTCGTCAAGCGCCCG
novel-mir-475	Unigene20347_All	TCTTTTCACTTCTGTAGGCCT	-39.3	36	AAGAAGAGAGTCTTTTCACTTCTGTAGGCCTTCTTTATCTTTCTGATAGATATGAGAGAGCTGACCCCGATAGATAAAGGCATCCATCTCTTGACCTCTACTTTCACTTTACACCGGGCTTTGTTGGATGTGAGATTGCTTCCTTCTC
novel-mir-305	Unigene93800_All	ATTCGGCACACAAAAACTCTT	-43.8	9	CTGGAATTTGGAGACGCGCTTCCAAAAACAAACAGGGTTGGTGCTGGTTGAATTAACACAGGAGACGCGCCCCAGAGGATTGGAGACGTGTATCCAATGATCAGGCAGGCTCTTAGTTTTTGTTTCTTTCTCTCCCTCAGTTAAGTTATACTCGAATTTCTTCTAGACGAATTCGGCACACAAAAACTCTTCAAAATTTTC
novel-mir-98	CL22221.Contig1_All	CGAGGTGGACATCAATCAAG	-144.3	9	GTATCAAGGCCGAGGTGGACATCAATCAAGTGGTAGAATGCCATCATAATAATATAATGGTAGACATAATAGGGGTAGTGAAAGCATGACAAGCGAGCGTGACTCTTCTGTCAGTCACTGGTCTTGGTTTCACGTCGATCAAAATTGGTCGACAGAAGGGCCACGCTCGTATGCTATATGCTTTCACTACCCCTACTACGCCCACTATTATATTGTTGTAATGGCATTTCATCTCTTGGATGATGTTCACCTCGACTCTGGTAA
novel-mir-99	CL22273.Contig4_All	AAGGAGAATCCTGAATACCGAG	-23.53	11	CGTCATTTTGAAGGAGAATCCTGAATACCGAGATGATCATTAATGCAACCTTTGTTCAGGATTCTTTTAAATTATGATA
novel-mir-99	CL22273.Contig5_All	AAGGAGAATCCTGAATACCGAG	-22.93	11	CGTCATTTTGAAGGAGAATCCTGAATACCGAGATGATCATTAATGCAACCTTTGTTCAGGGTTCTTTTAAATTATGATA
novel-mir-402	CL373.Contig1_All	CATCCGGACTCCGATAGGCACGA	-26.72	5	GGACCCCTCAGAAAATTATCAAACTGCCCCTGGGAGTCCGAGATCAATATCTCTCACATCCGGACTCCGATAGGCACGAATAAGGTGTC
novel-mir-402	CL373.Contig5_All	CATCCGGACTCCGATAGGCACGA	-27.92	5	ATTACCAAATTGCGCCTGGGAGTCCGAGATCAATATCTCTAACATCCGGACTCCGATAGGCACGAATAAGGTGGC
novel-mir-39	CL16.Contig3_All	CGCCTAGAATCTGAGCGCCT	-76	14	AAAAGGCTAGCAAAATCTTCTGCCAGGCGCCTAGATTACTTCTGGGTGCCTAGTTCTACTCAGGGCGCCTAACACTCTTTAGAGCGCCGAGATTTCTCTAAAGCGCCCAGACTCTCTGCTGACTCTCAGGCGCCTAGAATCCTGAGCGCCTAGTTTCTCTGCAGACTTTCCAGCGCCTAGAATCTGAGCGCCTAAGAACCTTT
novel-mir-338	CL16.Contig3_All	CGCCTAGAATCTGAGCGCCTA	-76.1	8	AAAAGGCTAGCAAAATCTTCTGCCAGGCGCCTAGATTACTTCTGGGTGCCTAGTTCTACTCAGGGCGCCTAACACTCTTTAGAGCGCCGAGATTTCTCTAAAGCGCCCAGACTCTCTGCTGACTCTCAGGCGCCTAGAATCCTGAGCGCCTAGTTTCTCTGCAGACTTTCCAGCGCCTAGAATCTGAGCGCCTAAGAACCTTTC
novel-mir-229	Unigene13825_All	TTGACCTGAGACTCCGGCGTGG	-150.82	5	TTCTTCCTCGTTGCAGGCCGGAATCGGGGTCGACGCCGCCCGATTCGGTGTTGCTGGTTGCCGCCGGCGGTGCAGGTGAGGAGGGGGTCAACGCCAAGCTTTCCCTCCCCACTTTCTCTTGCTCTTGGACGCCGTGAATGGCGAGGGAAGGCTCGCGACCACCTTGGCCGACCCCCCCTTTGCACCAGCGGCGGCTGGAGGGTCGACGCCAAGCTTCCCGACCTCCTCTACGGCGTCCGGCGTCGGTTGCGGCCACCAGGAGGATGGTTGTTGTTGACCTGAGACTCCGGCGTGGCTTCGGAGAT
novel-mir-361	CL20674.Contig1_All	ATCGACTGGAAGGAGACGCCT	-50.4	5	GTTGGGTCCCTTCGAAGGCCTGTTCCCCTTCAGTAGCAATGCCGTCTCCCTCCCTCGATCCAATCTCGCCGGAGAGGCATCAGCGTTCGCCGGAGCTCGGATCGACTGGAAGGAGACGCCTGAGGCTCACG
novel-mir-361	CL20674.Contig10_All	ATCGACTGGAAGGAGACGCCT	-54.8	5	GTTGGGTCCCTTCGAAGGCCTGTTCCCCTTCAGTAGCAATGCCGTCTCCCTCCCTCGATCCAATCTCGCCGGAGAGGCATCGGCGTTCGCCGGAGCTCGGATCGACTGGAAGGAGACGCCTGAGGCTCACG
novel-mir-361	CL20674.Contig5_All	ATCGACTGGAAGGAGACGCCT	-55	5	AGTGGCAATGTCGTCTCCTTCCCTCGATCCAATCTCGCCGGCGAGGCATCGGCGTTCGCCGGAGCTCGGATCGACTGGAAGGAGACGCCTGAGGCTCACG
novel-mir-361	CL20674.Contig6_All	ATCGACTGGAAGGAGACGCCT	-55	5	AGTGGCAATGTCGTCTCCTTCCCTCGATCCAATCTCGCCGGCGAGGCATCGGCGTTCGCCGGAGCTCGGATCGACTGGAAGGAGACGCCTGAGGCTCACG
novel-mir-361	CL20674.Contig8_All	ATCGACTGGAAGGAGACGCCT	-50.4	5	GTTGGGTCCCTTCGAAGGCCTGTTCCCCTTCAGTAGCAATGCCGTCTCCCTCCCTCGATCCAATCTCGCCGGAGAGGCATCAGCGTTCGCCGGAGCTCGGATCGACTGGAAGGAGACGCCTGAGGCTCACG
novel-mir-1162	CL205.Contig3_All	GAAGATTCAAGAGGCCTGTAAC	-19.22	12	AGGTAATCTAGAAGATTCAAGAGGCCTGTAACGATCAACACAACATAAAGACGTATGAGCTGACTTGAGTTTTTGGCATTTAACCA
novel-mir-1162	CL205.Contig5_All	GAAGATTCAAGAGGCCTGTAAC	-19.22	12	AGGTAATCTAGAAGATTCAAGAGGCCTGTAACGATCAACACAACATAAAGACGTATGAGCTGACTTGAGTTTTTGGCATTTAACCA
novel-mir-1162	CL205.Contig5_All	GAAGATTCAAGAGGCCTGTAAC	-19.22	12	AGGTAATCTAGAAGATTCAAGAGGCCTGTAACGATCAACACAACATAAAGACGTATGAGCTGACTTGAGTTTTTGGCATTTAACCA
novel-mir-83	CL21331.Contig1_All	TGTCTGAGATCGAGGTCTGCTC	-62.7	19	TGAGGAAAAACTGAAGCAATAGGCGAGATCGACCTCTTTCAGAAAACCCACCAGCACGAAGTAGGGACGTGGATAGCCCTCGCAGCCGAGCAGAGACATACTAACATGGTTAAGTTGTGGGAGCAGCAGACGTCAGTGCTAGAGACGTTAGGAGGACAGGCAACCGTGATGTCTGAGATCGAGGTCTGCTCGCAGGTCCTC
novel-mir-316	CL12102.Contig3_All	TAGATGATCGTTCACAGTTTGTC	-26.6	7	ATTAGAGTAGTAGATGATCGTTCACAGTTTGTCCCTTGGACGGGACGGCTGGAATGGTTCTGAGATTATCTGAC
novel-mir-752	CL205.Contig2_All	CATAAAGAGATTCGTTGTTCCT	-25.5	23	ATCTGTTTATCATAAAGAGATTCGTTGTTCCTGACCCTGCTTCACATTAATTGTTATTTGAACAAGTCAAAGTTCTGTCTTGGTCTGCGTGGGGATAGCATTTCTCTTCTGCATGTCCATGGAG
novel-mir-752	CL205.Contig4_All	CATAAAGAGATTCGTTGTTCCT	-28.4	23	ATCCGTTTATCATAAAGAGATTCGTTGTTCCTGACCCTGCTTCACATTAATTGTTATTTGAACAAGTCAAAGTTCTGTCTTGGTCTGCGTGGGGATAGCATTTCTCTTCTGCATGTCCATGGAG
novel-mir-752	CL205.Contig4_All	CATAAAGAGATTCGTTGTTCCT	-28.4	23	ATCCGTTTATCATAAAGAGATTCGTTGTTCCTGACCCTGCTTCACATTAATTGTTATTTGAACAAGTCAAAGTTCTGTCTTGGTCTGCGTGGGGATAGCATTTCTCTTCTGCATGTCCATGGAG
novel-mir-752	CL205.Contig5_All	CATAAAGAGATTCGTTGTTCCT	-28.4	23	ATCCGTTTATCATAAAGAGATTCGTTGTTCCTGACCCTGCTTCACATTAATTGTTATTTGAACAAGTCAAAGTTCTGTCTTGGTCTGCGTGGGGATAGCATTTCTCTTCTGCATGTCCATGGAG
novel-mir-752	CL205.Contig5_All	CATAAAGAGATTCGTTGTTCCT	-28.4	23	ATCCGTTTATCATAAAGAGATTCGTTGTTCCTGACCCTGCTTCACATTAATTGTTATTTGAACAAGTCAAAGTTCTGTCTTGGTCTGCGTGGGGATAGCATTTCTCTTCTGCATGTCCATGGAG
novel-mir-752	Unigene7601_All	CATAAAGAGATTCGTTGTTCCT	-28.4	23	ATCCGTTTATCATAAAGAGATTCGTTGTTCCTGACCCTGCTTCACATTAATTGTTATTTGAACAAGTCAAAGTTCTGTCTTGGTCTGCGTGGGGATAGCATTTCTCTTCTGCATGTCCATGGAG
novel-mir-535	Unigene9971_All	CGGGGGTAGAGCACTGTTATGGC	-81.72	21	AGACCCGAAACCAGGTGATCTACCCATGGCCAGGATGAAGGTGCGGTAACACGCCCTGGAGGTCCGAACCCACTAATGTTGAAAAATTAGGGGATGAGCTGTGGGTAGGGGTGAAAGGCTAAACAAACCTGGAAATAGCTGGTTCTCTCCGAAAACTATTTAGGTAGTGCCTCAAGTATCACCATCGGGGGTAGAGCACTGTTATGGCTAGGGGGTCA
novel-mir-1115	CL22669.Contig1_All	CGCTTGAGACTGCTTGGGGACT	-72.5	6	AGAGGTCCATCGCTTGAGACTGCTTGGGGACTATCAACATTCCACTCGCATGGGCTTTGTTGAGTTTGTAAGGGCTGAAAGTGCGATCGCTGCTCTCAACTGCAGCGGCATGGTACTGAAATCCTTGCCGCTAAGGATAAGCCCTTCAAAGACTCCAGTGTGCTCTCGGGCTTCACCTCG
novel-mir-1115	CL22669.Contig3_All	CGCTTGAGACTGCTTGGGGACT	-72.5	6	AGAGGTCCATCGCTTGAGACTGCTTGGGGACTATCAACATTCCACTCGCATGGGCTTTGTTGAGTTTGTAAGGGCTGAAAGTGCGATCGCTGCTCTCAACTGCAGCGGCATGGTACTGAAATCCTTGCCGCTAAGGATAAGCCCTTCAAAGACTCCAGTGTGCTCTCGGGCTTCACCTCG
novel-mir-1115	CL22669.Contig5_All	CGCTTGAGACTGCTTGGGGACT	-62.5	6	AGAGGTCCATCGCTTGAGACTGCTTGGGGACTATCAACATTCCACTCGCATGGGCTTTATTGAGTTTGCAAGGGCTGAAAGTGCGATCACTGCTCTCAACTGCAGCGGCATGGTACTGAAATCCTTGCCGCTAAGGATAAGCCCTTCAAAGACTCCAGTGTGCTCTCGGGCTTCACCTCG
novel-mir-1115	CL22669.Contig6_All	CGCTTGAGACTGCTTGGGGACT	-72.5	6	AGAGGTCCATCGCTTGAGACTGCTTGGGGACTATCAACATTCCACTCGCATGGGCTTTGTTGAGTTTGTAAGGGCTGAAAGTGCGATCGCTGCTCTCAACTGCAGCGGCATGGTACTGAAATCCTTGCCGCTAAGGATAAGCCCTTCAAAGACTCCAGTGTGCTCTCGGGCTTCACCTCG
novel-mir-1115	CL22669.Contig7_All	CGCTTGAGACTGCTTGGGGACT	-72.5	6	AGAGGTCCATCGCTTGAGACTGCTTGGGGACTATCAACATTCCACTCGCATGGGCTTTGTTGAGTTTGTAAGGGCTGAAAGTGCGATCGCTGCTCTCAACTGCAGCGGCATGGTACTGAAATCCTTGCCGCTAAGGATAAGCCCTTCAAAGACTCCAGTGTGCTCTCGGGCTTCACCTCG
novel-mir-1115	CL22669.Contig8_All	CGCTTGAGACTGCTTGGGGACT	-72.5	6	AGAGGTCCATCGCTTGAGACTGCTTGGGGACTATCAACATTCCACTCGCATGGGCTTTGTTGAGTTTGTAAGGGCTGAAAGTGCGATCGCTGCTCTCAACTGCAGCGGCATGGTACTGAAATCCTTGCCGCTAAGGATAAGCCCTTCAAAGACTCCAGTGTGCTCTCGGGCTTCACCTCG
novel-mir-1115	Unigene42263_All	CGCTTGAGACTGCTTGGGGACT	-62.5	6	AGAGGTCCATCGCTTGAGACTGCTTGGGGACTATCAACATTCCACTCGCATGGGCTTTATTGAGTTTGCAAGGGCTGAAAGTGCGATCACTGCTCTCAACTGCAGCGGCATGGTACTGAAATCCTTGCCGCTAAGGATAAGCCCTTCAAAGACTCCAGTGTGCTCTCGGGCTTCACCTCG
novel-mir-96	CL22111.Contig2_All	CATGGATCTCATGAACCGAGT	-34	15	CGGTTTTTCCCACTCGATATGGGTACTATGAATTTTTAGTGATGCCCTTTCGGGCTTACTAATGCCCCTGCAGTTTTCATGGATCTCATGAACCGAGTATTTAAATCA
novel-mir-96	CL22111.Contig3_All	CATGGATCTCATGAACCGAGT	-34	15	CGGTTTTTCCCACTCGATATGGGTACTATGAATTTTTAGTGATGCCCTTTCGGGCTTACTAATGCCCCTGCAGTTTTCATGGATCTCATGAACCGAGTATTTAAATCA
novel-mir-286	Unigene13453_All	TTGGACTCCTTGGACTGGGAA	-77.42	36	CTCTCAAAACACAGTTGAAATTGGAGTTCAAATGAAACAGTGTAAGATGCAAACCACGTGTTCAAATTGCTGTGAGATCTTGATAGATCTGGAGGCAGTTGAATCTAAGACGAAAAGTGTTGATTGCAGTTCGAAAAAGGGTTTCCAGGAAGTAGTGAAAAGTGTACAAGGACCAAAGTCGATAAAGACTGAGATTAGGAAACAGAAGTTTGACTGAGATAGGCTTCGAAAAGAGGCATGTGGCAATGGTGCCAAGAGAGAAATAAGCAAGGAAAGATTGGACTCCTTGGACTGGGAAGCAGTGAGGA
novel-mir-286	Unigene5886_All	TTGGACTCCTTGGACTGGGAA	-61.6	14	TCAAAACACAGTTGAAATTGGAGTTTAAATGAAACAGTGTAAGATGCAAAGCACGTGTTTAAACTCTTGATCTGGAGGTAGTTGATTTTAATAAAAAAAGTGTTGATTGCAGTTTGAAAGAGGATTTTCTGAAAGTAGTGAAAAGTGTACCAGAGCCAAAGTTAGTAAAGGTTGAGACTAGGAAACAAAAGTTTGACTGGGATAAGCTGTGTAAAAAGGTAGGTTGCAATGGCCCCAACAAGAGAGAAAGAAGCAAGGAAAGATTGGACTCCTTGGACTGGGAAGTAGTGAGG
novel-mir-1234	Unigene93140_All	TCTTCCTTTGGCTTGTATGAAC	-31.8	5	TGGATTGCTGAATTGAATCATCAGCTGAAGGAGGACAATGTGGTATTGGTATATAATGCTTAGCCTTCACCTTGCATCTTCCTTTGGCTTGTATGAACCAAAAGTCCT
novel-mir-716	Unigene38175_All	CACTTGTCTACTGAATCCACCT	-20	7	CAGACAACCGTAGAAGTGGATCCACAGATTAGTGATCTGCAATATCACTTGTCTACTGAATCCACCTCCAATGTTTA
novel-mir-318	CL12420.Contig1_All	GATTGTCGAGATGTTGAGGAAGG	-33.01	5	TGGAGTGCATGGGCTGTTGTGTGAACGCTCCGATGATTACTGTAGCTGACTACTCCAAAGGTTCAGAAGGATACACGTACAATTATTACGAAGATGTCACTCCGAAGCGAGTGGTTGAGATTGTCGAGATGTTGAGGAAGGGAGAAACTCC
novel-mir-318	CL12420.Contig2_All	GATTGTCGAGATGTTGAGGAAGG	-33.01	5	TGGAGTGCATGGGCTGTTGTGTGAACGCTCCGATGATTACTGTGGCTGACTACTCCAAAGGTTCAGAAGGATACACGTACAATTATTACGAAGATGTCACTCCGAAGCGAGTGGTTGAGATTGTCGAGATGTTGAGGAAGGGAGAAACTCC
novel-mir-1203	Unigene121115_All	TATGACAGGATCGGAGGCTTTCC	-58.73	9	TGAAGCAGCAACCCTAGCTTTTCGATCTTCGCATATTTGAGTTCCGGGCCCTTTAGAGTTCGGCTTATGAAATAGACAGGTCTTTTCGTTCCTTCATCATCCCAGATTAGCACTGCAACCACGGTCGTTTCTGTCGTGGAGAGATATAACCCCAGTTCTGCTCCTGGAAGTGGATATGACAGGATCGGAGGCTTTCCCAAGGCTTCT
novel-mir-1104	CL16604.Contig1_All	TCAGGTCGAACTTTTTAAATT	-72.6	6	ATCAAATATGAAATTTAAAAAGTTCGACCTGAAACTTTAAAACGTAAAACAAAAACACTAGGTCTCCACTTTACCGTTCTTCTCTTCAAAGAAGATTGGCAACCAAAATCTGAGCCTGTCTCCTCTCCAAGTGCTTCGTAAATTTTTTGGTGATTAACCTAGAATTTTTATCATACGTTCCAAAATTTCAGGTCGAACTTTTTAAATTTTATACTTGA
novel-mir-462	Unigene142419_All	TTATTTGTGACACTTTGACCT	-24.3	18	CATGATAGTTTTATTTGTGACACTTTGACCTCATTTAGTTTTCAAAATCGAATTTCGTTTACCCTCCGCTATTTAAATGAACAAAATGGGTTCACATGGAGTTTAAATGAAACTTCATA
novel-mir-775	CL3388.Contig5_All	CGCCGTCTGCAGCTCATGGAC	-65.2	756	ACTTCCGTTTCGGCGCCGTCTGCAGCTCATGGACCCAACCACCCACTGGGGATGTCGTTTCTGCTGTACCTCGGTGTCGACGGCGAGTCCATGAAGTGCAGACTGCGCCGAAACTGAGG
novel-mir-267	Unigene36468_All	CATTGGATCATGTAGCGGGCGCC	-34.4	16	CAGCTCGCCTCGGGCTGACACATGGCAGATGGCGACGGCTAGAGGGTAATGTTATAATAGGTGGGGCATTGGATCATGTAGCGGGCGCCGAGGTAGTTA
novel-mir-865	CL3328.Contig12_All	CGAGCATGCTCAAAAATCTGGC	-54.3	30	ATGATTGGTGAAGGCATGCTTGATTTTTGAGCGTACTCATGTAATATATGAGCATGCTCAAAAATACACGAGCATGCTCAAAAATCTGGCATGCCCTCATCAATGTATCA
novel-mir-865	CL3328.Contig8_All	CGAGCATGCTCAAAAATCTGGC	-47.5	21	GGTGAAGGCATGCTTGATTTTTGGGCATACTCATGTAATATATGAGCATGCTCAAAAATACACGAGCATGCTCAAAAATCTGGCATGCCCTCAT
novel-mir-865	CL3328.Contig9_All	CGAGCATGCTCAAAAATCTGGC	-47.5	21	GGTGAAGGCATGCTTGATTTTTGGGCATACTCATGTAATATATGAGCATGCTCAAAAATACACGAGCATGCTCAAAAATCTGGCATGCCCTCAT
novel-mir-468	Unigene17067_All	TCTCACTCTGGATTGCACCCG	-58.69	14	GAGCGCCTGGGGGAATGATGATCCTTGGTAGAGTGGCTAGCCGCTCCCTCCTTGGAGCATATGTAAAATCAACAGATAGCAATAAAATAAATTGTTCCTGTCTAAATAAGAAGGCCACTTTTCGTTCTAGTCAGATTGAAGACGGTGATATCATTTGCTATCAAAAGTCTCTCACTCTGGATTGCACCCGTCAGTCGGCT
novel-mir-464	Unigene15474_All	CGGTTCAAAGTAAATTTGGGGC	-93.9	5	CAGACACGCACTAAGTGCGGGTGCGGCTCGGGTGCGGCCCGGGTGCGTGCCGAGTGCGGCATGGGTGCGACCCGATTGAAAAGAGAGAAAAAATACAGATGGGTGTGACAGGGTGCGGCTCTGGTGCGGTTGGGTGCGGTTTGGGTACGGTCCGGTGCGGCTCGGTGCAAAAGAGTGCGACCCGATTTCTTTGATATGGTGTTAAACCTGCTCATTAAGCTGTTAATTTTTTCATACCGGTTCAAAGTAAATTTGGGGCTTGTGGTCTT
novel-mir-876	CL783.Contig11_All	CCATGTCGAGCTCGGAGCGCC	-39.09	7	CAGCTCTGATCTGGATCTCCTCCGCCGTTCTCTTCTACCTCGCGTTCCGATCCGCCATGGAGAATTCCAACCCCTTCCATCTCGAATCATCCATGTCGAGCTCGGAGCGCCGATCACAGTT
novel-mir-876	CL783.Contig3_All	CCATGTCGAGCTCGGAGCGCC	-39.09	7	CAGCTCTGATCTGGATCTCCTCCGCCTTTCTCTTCTACCTCGCGTTCCGATCCGCCATGGAGAATTCCAACCCCTTCCATCTCGAATCATCCATGTCGAGCTCGGAGCGCCGATCACAGTT
novel-mir-876	Unigene4133_All	CCATGTCGAGCTCGGAGCGCC	-39.09	7	CAGCTCTGATCTGGATCTCCTCCGCCTTTCTCTTCTACCTCGCGTTCCGATCCGCCATGGAGAATTCCAACCCCTTCCATCTCGAATCATCCATGTCGAGCTCGGAGCGCCGATCACAGTT
novel-mir-876	Unigene9925_All	CCATGTCGAGCTCGGAGCGCC	-42.99	7	GAGCTGCAGCAGCTCTGATCTGGATCTCCTCCGCCTTTCTCTTCTACCTCGCGTTCCGATCCGCCATGGAGAATTCCAACCCCTTCCATCTCGAATCATCCATGTCGAGCTCGGAGCGCCGATCGCAGTT
novel-mir-1141	Unigene63049_All	TTACAGTAGTTTGGATAGGCTT	-35.1	5	ACTTGTGATTTTACAGTAGTTTGGATAGGCTTGTGTCTAGTCATGGCAGGGTGTTTTGTTAGACCCTGAGTTTCATCTTGTGTTCTAGTTATGGACAAGTTTGACCGTTGGTTACATGATGAGTCTCAGGA
novel-mir-489	Unigene34654_All	CGAGATCCAGACCTCTGTTCG	-65.41	9	AGAGGCCGAAGAAGTTGATGGGGATCTTCGAGAAGCTCGCCCAGGAGTCGATGGGGATCTTCAAGGTGCTGAAGCAGGTCCACCCCGACATCGAGATCAGCAGCAAGGCGATGTGAATCTTCGAGAAGCTTGCCTAGGAGTCCTCCCGGGCGAGATCCAGACCTCTGTTCGCTTCGTCCTC
novel-mir-477	Unigene2333_All	TCGTTAGTCTTTGAGTCGCCT	-35.1	9	AGCTTATAGGTCGTTAGTCTTTGAGTCGCCTAAAATGACAAGGCAAAACCCTAACCTAAAAAGGAGTAATTCAGGCGACTCAGGGTTGACTGGATCCCCTAAAAGAGCC
novel-mir-420	CL8499.Contig1_All	AGGGATAGAGAGGTCGGGCC	-68.6	5	AGGTCGGGTCAGGGATAGAGAGGTCGGGCCACCCCTTCATCTGGGTGCTGAAGAAGCGGGAGCTGACGCCCGAGGTGGAGGAGTTCCTGTCGGGAGGGTTCGAGGAGCGGGTGCAGGACCGCGGCCTGCTCATCAGGGGCTGGGCCC
novel-mir-247	Unigene23243_All	CGAAAAAATGTTGTGAGAACT	-31.99	8	TTAGAGAATGTCATATATTAAATAAGTTTGAACGTCGACGGGTTTTCCATTTCATCTAAAGAGGAAAACGTGAAAGAATTCTGCACAGAATTATTAGATGATTGTCCGCTTTTAGAGAGAAGCGAAAAAATGTTGTGAGAACTGATTGTCTAA
novel-mir-181	Unigene10244_All	TAGAGAGTGGGTTATAGACAGA	-52.8	9	ATCTCTTATTTAGAGAGTGGGTTATAGACAGACCCAAACCAGCGAAGAAGGCTTTAGCAAGAAGGCTCTTCTTGATTTCTCCTCGCCAAGAGCTTAGCAAGACATTTTCAGCTTTAGCAAGAAGACTCTTCTTGATTTCTCCTCGCCAAGAGCTTGCTTATATCTTCAGTAACCACATTGCTCTGGTTATCGAGAG
novel-mir-181	Unigene4286_All	TAGAGAGTGGGTTATAGACAGA	-51.3	9	ATCTCTTATTTAGAGAGTGGGTTATAGACAGACCCAAACCAGCGAAGAAGGCTTTAGCAAGAAGGCTCTTCTTGATTTCTCCTCGCCAAAAGCTTAGCAAGACATTTTCAGCTTTAGCAAGAAGACTCTTCTTGATTTCTCCTCGCCAAGAGCTTGCTTATATCTTCAGTAACCACATTGCTCTGGTTATCGAGAG
novel-mir-223	Unigene13481_All	CGAAAGATTATGAATATGGACC	-65.69	7	AAGAACGCACCGAAAGATTATGAATATGGACCCAATTAATTTGAGTACTTTCTTCATTGACGATCCATTAGAAGACTGGCTTCAAGAGGAACAACCTATTGACCTCAATCAGGAAGATGTTGATACAATTCTAAGCCGTGAAGAAAATATTGAAGCTGAAGAGAACATCGACAATAATCCCCCTCCCCCTCCTCCTGAAGAATCAATAGATATACCATCTGGGTATAATGATAATGCATATGTTCCATCCAGTTGGAATGTGCCAGAAGTTGATGAGCAAGATTTTGTTCCGGAAGCTTTTTA
novel-mir-223	Unigene17084_All	CGAAAGATTATGAATATGGACC	-65.69	7	AAGAACGCACCGAAAGATTATGAATATGGACCCAATTAATTTGAGTACTTTCTTCATTGACGATCCATTAGAAGACTGGCTTCAAGAGGAACAACCTATTGACCTCAATCAGGAAGATGTTGATACAATTCTAAGCCGTGAAGAAAATATTGAAGCTGAAGAGAACATCGACAATAATCCCCCTCCCCCTCCTCCTGAAGAATCAATAGATATACCATCTGGGTATAATGATAATGCATATGTTCCATCCAGTTGGAATGTGCCAGAAGTTGATGAGCAAGATTTTGTTCCGGAAGCTTTTTA
novel-mir-223	Unigene7393_All	CGAAAGATTATGAATATGGACC	-65.69	7	AAGAACGCACCGAAAGATTATGAATATGGACCCAATTAATTTGAGTACTTTCTTCATTGACGATCCATTAGAAGACTGGCTTCAAGAGGAACAACCTATTGACCTCAATCAGGAAGATGTTGATACAATTCTAAGCCGTGAAGAAAATATTGAAGCTGAAGAGAACATCGACAATAATCCCCCTCCCCCTCCTCCTGAAGAATCAATAGATATACCATCTGGGTATAATGATAATGCATATGTTCCATCCAGTTGGAATGTGCCAGAAGTTGATGAGCAAGATTTTGTTCCGGAAGCTTTTTA
novel-mir-223	Unigene9829_All	CGAAAGATTATGAATATGGACC	-65.69	7	AAGAACGCACCGAAAGATTATGAATATGGACCCAATTAATTTGAGTACTTTCTTCATTGACGATCCATTAGAAGACTGGCTTCAAGAGGAACAACCTATTGACCTCAATCAGGAAGATGTTGATACAATTCTAAGCCGTGAAGAAAATATTGAAGCTGAAGAGAACATCGACAATAATCCCCCTCCCCCTCCTCCTGAAGAATCAATAGATATACCATCTGGGTATAATGATAATGCATATGTTCCATCCAGTTGGAATGTGCCAGAAGTTGATGAGCAAGATTTTGTTCCGGAAGCTTTTTA
novel-mir-143	CL5438.Contig4_All	TGTCTCGTGGAACTAGAAGCT	-24.32	20	AGCTGAGCATCTTCTTCTCGGTCAGCCGCGATAACTCCAAGGCCCTCGTAACTCCCCTGTGTCTCGTGGAACTAGAAGCTGAGCCCGGTG
novel-mir-393	CL26.Contig5_All	CGGAGGATACGTAGGCAACCAT	-152.1	23	CCCATGGTGGAGGGGTCGCCTAAGGTCTTTTGGAGACGGCAACGGAGTTTCCGTCGGGGAGGGTTACGACCTCTTCAGAAGATGACGACCGAGTGCCCCATGGGCGGAGGACACTTGGGCCTTCAAAGTCGTTTCGGTGCGAGGCGACGATCTTTGGCGATGGAGGATTTCTCGCCTCGATGGCAATTTCGAGGCGATGTCTTCATCGAAAGACGGATCTCCTTTGGAGGAGACCGATGCCGCTGCGGAGGTCTTCCCTCGCGGGGAGACGAATGCTCGGTGCAGAACTACGGTGGTTTGATTTTCCAGTCGGAGGATACGTAGGCAACCATTGACGGTGGT
novel-mir-759	CL22829.Contig2_All	AATCAACATGGTATCGGAGCC	-70	27	AGTAGTGACAAATCAACATGGTATCGGAGCCAAAGGTCATGGGTTCAAACCCACCGCTTGGACACGTATGCGTTCATCTCCTGTTTCTGTCTCTGTCTCCTGTGAGCGGGACCCGCCATTTGTCACGTGTCAGCGTGAGACGGGCTACACGTGAGGGGGCGTGTTAAAGGCTTGAAGTACCATGTGGGTTCCCTCTCTATC
novel-mir-759	CL47.Contig17_All	AATCAACATGGTATCGGAGCC	-70	27	AGTAGTGACAAATCAACATGGTATCGGAGCCAAAGGTCATGGGTTCAAACCCACCGCTTGGACACGTATGCGTTCATCTCCTGTTTCTGTCTCTGTCTCCTGTGAGCGGGACCCGCCATTTGTCACGTGTCAGCGTGAGACGGGCTACACGTGAGGGGGCGTGTTAAAGGCTTGAAGTACCATGTGGGTTCCCTCTCTATC
novel-mir-459	Unigene13836_All	CTACCTCCGATCGGCGACCCC	-21.7	10	CGACGGTGCAGACGAAGCTCGACGGTGGCGGTTAGGGTTGAATCTACCTCCGATCGGCGACCCCGTTCAACGTC
novel-mir-509	Unigene54345_All	CTTGACGCTGCTGAATCTGACT	-22.8	20	GCCGTTGACCCTTGACGCTGCTGAATCTGACTCTGCTCGTCGCGGAATCCGATCCACCCGTAGCCCTCGATGCCGCGGACA
novel-mir-352	CL1927.Contig8_All	TTCTATAGACTTTGCCTTGGG	-67.7	4972	GATAACACTCTCCCAAGGCAAAGTCTAGAGAATATTTCCGAGTCCATGAGTGGTCATCTTCGTTTAGCATCCACAGGTCCATCTGTCGTATCTCAAACACCTCGGAAATATTCTATAGACTTTGCCTTGGGAGAGCATTAT
novel-mir-419	CL8000.Contig4_All	AATAAAAATACTGTAGAGTGT	-18.6	5	TGTTTTTATAAATAAAAATACTGTAGAGTGTGTTGTGGTTTTTGTAATGAAATTGTTCCTCTTCAGTACTTTTATTGTGTTTGAATT
novel-mir-419	Unigene34664_All	AATAAAAATACTGTAGAGTGT	-18.6	5	TGTTTTTATAAATAAAAATACTGTAGAGTGTGTTGTGGTTTTTGTAATGAAATTGTTCCTCTTCAGTACTTTTATTGTGTTTGAATT
novel-mir-1126	Unigene13709_All	CGGCGACGTCCTCCAGGATGCG	-31	21	AGACCAAGCTCGGCGACGTCCTCCAGGATGCGACATTGAAGCTTCCTGGGGATAAGCCGGTGACGAGGGAGGATGCGGACAGGGTTA
novel-mir-272	Unigene38752_All	GAAGGAAATTCTCTGAGACT	-35.3	14	GCGGTTGGATCGTAAACGTCAACAGTCGCAGAGAAATTTTTTTCAGTGCTTTGTCTTTGGGCCTAAAAATGCCGGAAAATCTAACTTGTTGAATGCATTAATTGGAAGGAAATTCTCTGAGACTTATACACCGA
novel-mir-373	CL21802.Contig2_All	CCAAATGTTGGGATTCGGCTT	-71.6	5	ACAGTAAGCATAGGCAAGGATCCCAATCTTTGAAAAGAAAGGTAAGCAACTGTACCGAAAGGCAAGTAGTCGTAGCTGCCCAGGAAGCGGTATTAAGCAGCTCTGGCAGAACCAGTGGCCGACTATACTCACTGTCTGGGTACTATGGGTAATAGGGTAATGCCGACACAACCAAATCCTTCATAGGCCCAGGATCCAAATGTTGGGATTCGGCTTTGGTGGATTG
novel-mir-373	CL21802.Contig4_All	CCAAATGTTGGGATTCGGCTT	-71.6	5	ACAGTAAGCATAGGCAAGGATCCCAATCTTTGAAAAGAAAGGTAAGCAACTGTACCGAAAGGCAAGTAGTCGTAGCTGCCCAGGAAGCGGTATTAAGCAGCTCTGGCAGAACCAGTGGCCGACTATACTCACTGTCTGGGTACTATGGGTAATAGGGTAATGCCGACACAACCAAATCCTTCATAGGCCCAGGATCCAAATGTTGGGATTCGGCTTTGGTGGATTG
novel-mir-373	CL21802.Contig6_All	CCAAATGTTGGGATTCGGCTT	-71.6	5	ACAGTAAGCATAGGCAAGGATCCCAATCTTTGAAAAGAAAGGTAAGCAACTGTACCGAAAGGCAAGTAGTCGTAGCTGCCCAGGAAGCGGTATTAAGCAGCTCTGGCAGAACCAGTGGCCGACTATACTCACTGTCTGGGTACTATGGGTAATAGGGTAATGCCGACACAACCAAATCCTTCATAGGCCCAGGATCCAAATGTTGGGATTCGGCTTTGGTGGATTG
novel-mir-373	CL21951.Contig3_All	CCAAATGTTGGGATTCGGCTT	-71.6	5	ACAGTAAGCATAGGCAAGGATCCCAATCTTTGAAAAGAAAGGTAAGCAACTGTACCGAAAGGCAAGTAGTCGTAGCTGCCCAGGAAGCGGTATTAAGCAGCTCTGGCAGAACCAGTGGCCGACTATACTCACTGTCTGGGTACTATGGGTAATAGGGTAATGCCGACACAACCAAATCCTTCATAGGCCCAGGATCCAAATGTTGGGATTCGGCTTTGGTGGATTG
novel-mir-373	CL21951.Contig4_All	CCAAATGTTGGGATTCGGCTT	-71.6	5	ACAGTAAGCATAGGCAAGGATCCCAATCTTTGAAAAGAAAGGTAAGCAACTGTACCGAAAGGCAAGTAGTCGTAGCTGCCCAGGAAGCGGTATTAAGCAGCTCTGGCAGAACCAGTGGCCGACTATACTCACTGTCTGGGTACTATGGGTAATAGGGTAATGCCGACACAACCAAATCCTTCATAGGCCCAGGATCCAAATGTTGGGATTCGGCTTTGGTGGATTG
novel-mir-159	CL7233.Contig2_All	CTAGTAAAACATGAATGTCCT	-139.4	22	ATGACAAGCCATCCATGCCAGGACTTTCGTGTTTTGCTAACATAGAATACTCATAGCCTGGTACTTCTGCCAAATTTGATATTTGACAGTCCATTCTTCAAGATCTTTTATTTGTCAGTTGGAGTTTTAACATAGGTTTCAGAATACACTTCTCGTGATGCTAGATCATGTTTCTTTCAGCTTTCAACATTGGACTGAAAAGGCTGCACTGTAATGAAGAAAAGTGTATTTTGAAACCCTATGTTGGAGGTCCAAACAACTATGAAGGATTGGGTAGAATGAAAGACTATCGAATAGCAAGATTGCAGAAAATACCAGCATATGAAGGTCCTATGCTAGTAAAACATGAATGTCCTATCGAGTCAG
novel-mir-350	CL19051.Contig2_All	AGAGAGATTGGAGTCTGTGCCT	-27.7	11	TCAGGGGTTGGACTCCGTTTCTTTCCATCCTCAGGTATTAGGTCGTGGAGCTAGAGAGATTGGAGTCTGTGCCTGCTACAGTTC
novel-mir-370	CL21651.Contig2_All	TTTTTGATCAGATGGATGGATAT	-41.1	37	ACACTGGATCTTTTTGATCAGATGGATGGATATCGAGGTTAGCACTCCACCTATTCTCGATCTCCATCTGATCAAAAAGAGAAGGTGC
novel-mir-1217	Unigene30841_All	TGACTTGAGTGTCGAAGGGCCT	-77.3	37	TTTCGAGCTGATCCTGACTTGAGTGTCGAAGGGCCTTTAGTTGCTATGCAACCAGGAGCTTTTTGCAGGTCCTGCGGGCGATCAGGCCGAGTGTGACCAGGCGATCCAGCTCTCGGATAGCGAAGGAATCAGCGACCAGGACGATGACAACCCCACCAGCACACACATTCATCAAACTCGGGTTATGGGCGGTGAAGAGCCCCCACAATTTTGGCGCTAGAGGAAGGGTCGTGAACC
novel-mir-582	CL405.Contig11_All	CCGGAGAAGCTGTGAGAACTG	-34.26	1113	GTCTGACATGGATGGATTCGAGTTACTTCAACTAGCTTCTCTTGAAACAGATCTTCCTTTTATCCAAATATAGGTTGCATTTGAGGAAATTAAGTCAAGCTAAACAAAATGAATTTCTTCGTGTATGCTCCGGAGAAGCTGTGAGAACTGGCCAACAGAA
novel-mir-1214	Unigene27962_All	CATCGTTGCATGTATAGTCGGA	-37.6	7	ATTCAGTAGCGTCAACCCGATTCTTACTGCAAGATGAGTTCAATATACAGACGACTCAATGTGATAACTGCATCATTGGGTTCATGTTCTGCCTTCAGCAACTCGCATGTATTTTCTCCATCGTTGCATGTATAGTCGGAAGCGATGAGC
novel-mir-30	CL14500.Contig1_All	CGTTGTAGCAGTAGATCGCCT	-102.92	12	AAGGGCATCACGTTGTAGCAGTAGATCGCCTTGCCAACGTGAACGAACGCGATCTTCTCTTGGTTGGGAGGGTACAGGAGAATTTAGTTATATCCCAAGTAGCCGCCCATGAATGGCAGTACCTTGTTCCTTGCTGCTGCATCGACCAGAAAGTCGATTCTTGGCAGGAAAAAGAGATTTTTCGGGCATGTTGCGTTCAAATCTAAATAGTCGATGCAGACGCACCACTTGTCATTCTCTTTCGAACGATGACCGAGTTGGCCCACCAAGTCAAAAAGTCGACTTCTCGAATAAACCCAACGGCATCTAGCTTGGCGACCTCTTCGTCTACAACGGTCACCCTC
novel-mir-368	CL21331.Contig1_All	TGTCTGAGATCGAGGTCTGCT	-60.2	16	GAGGAAAAACTGAAGCAATAGGCGAGATCGACCTCTTTCAGAAAACCCACCAGCACGAAGTAGGGACGTGGATAGCCCTCGCAGCCGAGCAGAGACATACTAACATGGTTAAGTTGTGGGAGCAGCAGACGTCAGTGCTAGAGACGTTAGGAGGACAGGCAACCGTGATGTCTGAGATCGAGGTCTGCTCGCAGGTCCT
novel-mir-224	Unigene13611_All	CGCGCCATCGGAGTCGTCCGT	-46.9	7	GAGTCTCCCGTGCAGGGGCCCACGTAGCTGGTCGCGTCATTGGAGTCGCCCGTGCAGGGGCTTATGCAGTTTTCCCCTTCATTGGAGTTGGCCGCGCAATTGGAGTAGACGTAGCTGGTCGCGCCATCGGAGTCGTCCGTGTCATTGACT
novel-mir-500	Unigene42994_All	CGTGATTGTTCGAGCGTCCAGC	-58.71	6	ATGCTAGATGCGTGATTGTTCGAGCGTCCAGCATTGCGAGCTCGACCCTGATTATTGGTTCTAGAGTGAGAGACGCGTCCACGCCCTCGGAAGCGATTGTTTTGAGCAAGGAAGGCAGTGGAATGAACCTGCGTCTGTGATTGCTGGTTCGCTTGCTCGAGGCGTGATTCAAACTGAAGCAA
novel-mir-971	Unigene72906_All	TGGCTCTGGGGTATTCTTGAAG	-21.5	5	TCTTCAAGTTTGGCTCTGGGGTATTCTTGAAGTACTTGGGACCCCAAGAGGCTCGAGAGATCATAAAGGAAGT
novel-mir-367	CL21188.Contig2_All	AGATCGACAAGTTTCACCTGT	-19.5	5	CTAGCTCAACCATAATAGGGAAACTATTGGACTGATGCAAAAGATTGAAAGCAAAGATCGACAAGTTTCACCTGTATGCTGCTGC
novel-mir-367	Unigene53054_All	AGATCGACAAGTTTCACCTGT	-19.8	5	CTAGCTCAACCATAATAGGGAAACTATTGGACTGATGCAAAAGATTGAAAGCAAAGATCGACAAGTTTCACCTGTATGCTGCTGA
novel-mir-426	CL93.Contig1_All	CTGTCGAAGAGCCGTAGGTTGC	-20.2	5	TCTGGCTTGACTGTCGAAGAGCCGTAGGTTGCATTACAATCGGCGGATTTTCTTGCAGGACTTCAGT
novel-mir-254	Unigene27986_All	GTTGACTATGCTTGCACGCCT	-45.61	12	AGGCTGGAGCCCTTCGCGAGATGCAGGCCAAGGTCGAGAAGGAAATGGGCGCCGTTCAAGAAGATCCTTCTGGTTCTACTGCAACCCAAGCTGAGAAAGAGGAGGTGGATTCTCGTTCAATCTATGTTGGTAATGTTGACTATGCTTGCACGCCTGAGGAAGTCC
novel-mir-1163	CL205.Contig4_All	ACGAATCGGATTTTTTTAGGAAC	-65.3	11	ATCTCATGTTTGCTTTTCGTGAAAAAATACCAATTGAAGTGGAGGGTTTCTTCAAACAACAAGGAGCTGGGTCAACTATTCAATCAAATGATATTGAGCATGTTTCCCATCTCTTCTCGAGAAACAAGTGCAAGTGGAGTATTTCTTTGCAAAATTGTGCTCAATTTCATATGTGGCAATTCCACCAAGATCTCTTCGTTAGTTGGGGGAAGAATCAGCACGAATCGGATTTTTTTAGGAACGTATCGAGAG
novel-mir-100	CL22467.Contig2_All	GAGCTCGGATCTGTCGATCT	-22.4	5	CTAGATTTTTTGGATCTATGGATCTTCAGCTCTGACAGGATCTATGAGCTCGGATCTGTCGATCTTCAGCTCTGA
novel-mir-239	Unigene16631_All	ATTTTCCTATGGACTCTGCCT	-36.1	21	CGGGTAACGCACAGGAAAGGTTGAGTCGGGTAGGACAGCCCTAGAGAAGGACTTTTGTCGACTAATCAAAGGTCTAGCCATACCGATAAATGAATAGAATTTTCCTATGGACTCTGCCTTTTCTCACCT
novel-mir-26	CL1378.Contig1_All	CGGGGGAGGAGAAGACAATTGC	-38.6	9	TTTGGTTCTTTTAAGGGTAGAAAAAATACCTCTACAATTACCCCCTCCTCCCTTGTGGGAACATCTAAGTTACCACGGGGGAGGAGAAGACAATTGCACCTTCCAAG
novel-mir-108	CL22827.Contig11_All	GATGAAGTTGGCAGAAATGGAC	-46.59	10	GACTGATACGGGTCCTCAGCCCACGCTGGCTGATCTCATCCTTAAGAAAATCAGAGAAAAGGATGCCAAGTCAGGAACTTGCAATCTTCGAGAAGCAGTCATTGTTGGAAGCATTATTCAAAAAGTATCCATTCCACCTCTTCATTCAAGCGTAGCGTTGATGAAGTTGGCAGAAATGGACTATTGCGGTA
novel-mir-108	CL22827.Contig1_All	GATGAAGTTGGCAGAAATGGAC	-88.6	9	AACCGAACCTTACCCCCTTCTCGCCTCCCTCAGTCGATGGAGGCAGCGACGAAGACGTTGATGGCTTTGACAGATTCTCTGAAACTCAGAGCCAGTTTGATGATGGCCTGAAGTTCGACCCCTTCCTCAGCTAGATAGGAGCATCATAGATCTCTATGAGGGTCAGGAACTTGCAATCTTCGAGAAGCAGTCATTGTTGGAAGCATTATTCAAAAAGTATCCATTCCACCTCTTCATTCAAGCGTAGCGTTGATGAAGTTGGCAGAAATGGACTATTGCGGTA
novel-mir-108	CL22827.Contig2_All	GATGAAGTTGGCAGAAATGGAC	-39	9	TCTCTCTATAAGCCAGCTGCTTTCTTCAAGGGAATTTTGTTACCACTTTGTCAGTCAGGAACTTGCAATCTTCGACAAGCAGTCATTGTTGGAAGCATTATTCAAAAAGTATCCATTCCACCTCTTCATTCAAGCGTAGCGTTGATGAAGTTGGCAGAAATGGACTATTGCGGTA
novel-mir-108	CL22827.Contig4_All	GATGAAGTTGGCAGAAATGGAC	-75.86	9	AACTGATACGGGTCCTCAGCCCACGCTGGCTGATCTCATCCTTAAGAAAATCAGAGAGAAGGATGCCGAGGTCGCCACTAGTTGGTTCTTCCTGTGTTCATCTAAGTTCGACCCCTTCCTCAGCTAGATAGGAGCATCATAGATCTCTATGAGGGTCAGGAACTTGCAATCTTCGAGAAGCAGTCATTGTTGGAAGCATTATTCAAAAAGTATCCATTCCACCTCTTCATTCAAGCGTAGCGTTGATGAAGTTGGCAGAAATGGACTATTGCGGTA
novel-mir-108	CL22827.Contig5_All	GATGAAGTTGGCAGAAATGGAC	-36.62	9	TCTCTCTATAAGCCAGCTGCTTTCTTCAAGGGAATTTTGTTACCACTTTGTCAGTCAGGAACTTGCAATCTTCGAGAAGCAGTCATTGTTGGAAGCATTATTCAAAAAGTATCCATTCCACCTCTTCATTCAAGCGTAGCGTTGATGAAGTTGGCAGAAATGGACTATTGCGGTA
novel-mir-108	CL22827.Contig7_All	GATGAAGTTGGCAGAAATGGAC	-53.3	9	AGCCAGTTTGATGATGGCCTGAAGTTCGACCCCTTCCTCAGCTAGATAGGAGCATCATAGATCTCTATGAGGGTCAGGAACTTGCAATCTTCGAGAAGCAGGCATTGTTGGAAGCATTATTCAAAAAGTATCCATTCCACCTCTTCATTCAAGCGTAGCGTTGATGAAGTTGGCAGAAATGGACTATTGCGGTA
novel-mir-108	CL22827.Contig9_All	GATGAAGTTGGCAGAAATGGAC	-36.62	9	TCTCTCTATAAGCCAGCTGCTTTCTTCAAGGGAATTTTGTTACCACTTTGTCAGTCAGGAACTTGCAATCTTCGAGAAGCAGTCATTGTTGGAAGCATTATTCAAAAAGTATCCATTCCACCTCTTCATTCAAGCGTAGCGTTGATGAAGTTGGCAGAAATGGACTATTGCGGTA
novel-mir-108	Unigene13741_All	GATGAAGTTGGCAGAAATGGAC	-39	9	TCTCTCTATAAGCCAGCTGCTTTCTTCAAGGGAATTTTGTTACCACTTTGTCAGTCAGGAACTTGCAATCTTCGACAAGCAGTCATTGTTGGAAGCATTATTCAAAAAGTATCCATTCCACCTCTTCATTCAAGCGTAGCGTTGATGAAGTTGGCAGAAATGGACTATTGCGGTA
novel-mir-108	Unigene39720_All	GATGAAGTTGGCAGAAATGGAC	-54.93	9	TTCCCAATTTTGTTTCGGTAACCGATCTGGTCATACGATAAACTTAGCAATCCATTACTATTCAGAAACAAAAGATGGAACACTTTGCTTTTTTTTACATGCTCATTTTGGTATAATTTTGAGAAATTTGTTCTTGAATTTGCAGTCAGGAACTTGCAATCTTCGAGAAGCAGTCATTGTTGGAAGCATTATTCAAAAAGTATCCATTCCACCTCTTCATTCAAGCGTAGCGTTGATGAAGTTGGCAGAAATGGACTATTGCGGTA
novel-mir-108	Unigene6162_All	GATGAAGTTGGCAGAAATGGAC	-36.62	9	TCTCTCTATAAGCCAGCTGCTTTCTTCAAGGGAATTTTGTTACCACTTTGTCAGTCAGGAACTTGCAATCTTCGAGAAGCAGTCATTGTTGGAAGCATTATTCAAAAAGTATCCATTCCACCTCTTCATTCAAGCGTAGCGTTGATGAAGTTGGCAGAAATGGACTATTGCGGTA
novel-mir-108	Unigene6519_All	GATGAAGTTGGCAGAAATGGAC	-40.02	9	AGCCACCACCAGCTGCTTTCTTCAAGGGAATTTTGTTACCACTTTGTCAGTCAGGAACTTGCAATCTTCGAGAAGCAGTCATTGTTGGAAGCATTATTCAAAAAGTATCCATTCCACCTCTTCATTCAAGCGTAGCGTTGATGAAGTTGGCAGAAATGGACTATTGCGGTA
novel-mir-71	CL20481.Contig3_All	CCATTCTACTAAATTAGACATG	-173.6	6	AGGTCGAAAGACATGTCTAATTTAGTAGAATGGTCGTGGGAGGATCCAGCAATGGCGTGTCTATATTTTCTGAAGATCAGCAAGTGTCTGAGGGTTTAGGCCCTCGATCGACTTTAAGCTATCCGCGCTATCCTTTAATAGAGTGGTTAAGGATTTGGCATGGCCAAGCCCTCCCAGAAGCGAGCGAAGTTTTGGGCACTTGCTGATTTTCAGAAAATATAGACAAAGTATTGCTGGATCCTCCCACAACCATTCTACTAAATTAGACATGTCTTTCAACC
novel-mir-1130	Unigene18642_All	TTTATTCATTTCAGATCCGGCC	-31.71	11	ATTCTATTTTTTTATTCATTTCAGATCCGGCCGAAATAGGGTTTGTTTTATTTATATATTGTTTTATTTATATATTCTATTATATATGATATATGTTAAATTATTCCTCTTTCTGCTCCTTGGAATTGGAATGAAAAGATCGAAC
novel-mir-1130	Unigene9220_All	TTTATTCATTTCAGATCCGGCC	-31.71	11	ATTCTATTTTTTTATTCATTTCAGATCCGGCCGAAATAGGGTTTGTTTTATTTATATATTGTTTTATTTATATATTCTATTATATATGATATATGTTAAATTATTCCTCTTTCTGCTCCTTGGAATTGGAATGAAAAGATCGAAC
novel-mir-520	Unigene70494_All	CTCGAGGCGTTGGCGAAGTCAC	-31.8	12	AGGCATCGTCGATCCTGAGTGGTGCTCGAGGTGCTCGAGGGATTGCTCGAGGCGTTGGCGAAGTCACGATTTGAGTT
novel-mir-523	Unigene7117_All	CAACAAGTGGTATCGGAGCTT	-22.9	10	ATCTCAGATTAGGTTTGGATTCCGTTTGTTAACCTAGTCGTTGGAGGGGATTTTCCGCAACAAGTGGTATCGGAGCTTTGGTTTTGGA
novel-mir-385	Unigene15603_All	TCCTCGAATCTTCTGAAACCT	-74.6	22	CTGCACTCTCTCCTCGAATCTTCTGAAACCTTTTCTCTCTCCGGTGGCGAGGCAGATCGGACGGCCTTAGGGCAACCGCTGCAGCCATTATAGGATGGGGTTTAGGGTTTCGGGGGAGACGAGGAGGGAGGGGGT
novel-mir-385	Unigene16767_All	TCCTCGAATCTTCTGAAACCT	-74.7	22	CTGCACTCTCTCCTCGAATCTTCTGAAACCTTTTCTCTCTGCGGTGGCGAGGCAGATCGGACGGCCTTAGGGCAACCGCTGCAGCCATTATAGGATGGGGTTTAGGGTTTCGGGGGAGACGAGGAGGGAGGTGGT
novel-mir-385	Unigene8716_All	TCCTCGAATCTTCTGAAACCT	-73.4	22	CTACACTCTCTCCTCGAATCTTCTGAAACCTTTTCTCTCTGCGGTGGCGAGGCAGATCGGACGGCCTTAGGGCAACCGCTGCAGCCATTATAGGATGGGGTTTAGGGTTTCGGGGGAGACGAGGAGGGAGGGGGTAT
novel-mir-385	Unigene9617_All	TCCTCGAATCTTCTGAAACCT	-69.3	22	CTGCACTCTATCCTCGAATCTTCTGAAACCTTTTCTCTCTCCGGTGGCGAGGCAGATCGGACGGCCTTAGGGCAACCGCTGCAGCCATTATAGGATGGGGTTTAGGGTTTCGGGGGAGACGAGGAGGGAGGGGGT
novel-mir-385	CL22751.Contig5_All	TCCTCGAATCTTCTGAAACCT	-65.4	21	CTGCACTCTATCCTCGAATCTTCTGAAACCTTTTCTCTCTGCGGTGGCGAGGCAGATCGGACGGTCTTAGGGCAACCGCTGCAGCCATTATAGGATGGGGTTTAGGGTTTCGGGGGAGACGAGGAGGGAGGGGGT
novel-mir-461	Unigene14145_All	TGAGCAACCAGGACTCTGCCT	-44.2	11	AGGTAGGTGGTGAGCAACCAGGACTCTGCCTTGCTGCTGTCGATCGAAAACTTAATCGGGGGGAGGCCGGAGATGGTTCTCGCCACCGAAGAGGCCG
novel-mir-295	Unigene74271_All	CACGGACGCGTCGACTAGCACG	-22.6	11	CGAACGGATCACGGACGCGTCGACTAGCACGGGTGAGAGTTTGTTATGACACAGTGCAGGCGAAGGACTTTGGTGAGTTCCTTCT
novel-mir-502	Unigene44243_All	CATTGTAAAACCTGGATGCTC	-81.4	8	AGGTGAAGAGCATTGTAAAACCTGGATGCTCCCAGGATGTCCTCAAAGCAGCTTTGAGTTCCATGGCTTCTGTGACCGAGGTTCTATCGGTGATGACATCCTCCTCATTCAGCAGCCAATCCCCCCTCTGAGTTTAACAATCTATCGGACGTGGATTTGTTCGCATGCCTCGAGTTCCTCCAAGATATTTAGTTTTTGCATAGATAAAGGTTGTGCAAAATTTACAATTAGTTGTGCTGGGTGATTTGGTGCAAGGACATCATTCAGTTTACAATCTCTATTTATTGTGGCCA
novel-mir-1147	CL12102.Contig1_All	TCGTACAACTGTATCCTTTAAC	-32.1	13	AGTTCAAGGAAACAGTAGTACGAGCCTATAGAACAGATCCTGTTCAAGTAAGGTCGTACAACTGTATCCTTTAACA
novel-mir-1114	CL21651.Contig4_All	TCTGATCAAAAAAAGATGGTG	-40.4	8	GCAGACATCGACACTGGCTCTTTTTGATCAGATCGATTGATATCGAGGTTAGCACTCCACTTATCCTCGATCTCCATCTGATCAAAAAAAGATGGTGCTGATGCCTG
novel-mir-265	Unigene35711_All	CTGGATCGACTGAAACTGCCT	-52.5	15	ACAGCTAGTCCTTAGGGCAACTTTCAAAGTCCGGCCACGTCCCCTCTTTCACGTTTACGCCTAGGCCCTCGATTTGCCTCTAGCCTTACGCTAGCCTTTCCCCGTAGGAAGCCTTACCTAGTGGGTCTTTCCGTTGCGGCTGGATCGACTGAAACTGCCTTGACTACTGG
novel-mir-1097	CL13318.Contig1_All	TCGGCTGGCGGCTCACCCGGC	-52.1	7	CCCGGCCCGACAAGAGCTCGGTCGAGAGCCAGGTCGCGCAGAAGCAGGAGTTCGTCGAGCAGAGGCGGGCAGCCGTTGAGAGGTACCTGAATCGGCTGGCGGCTCACCCGGCGATCGGGCGG
novel-mir-291	Unigene67611_All	CTCTTCTTCTGAACCGGAGCT	-29.6	14	AGGGGTAGTGTAGCGTCCTTCGGGTGGAAGACGTACAACACCGCCTCTTCTTCTGAACCGGAGCTAGACTGGTCC
novel-mir-92	CL21989.Contig1_All	TAAAGATCTTTTGTCGGTGCC	-59.4	10	TCTGGGTTCGTTCTGAGGAGATCTACAGGCAACCGTCGTATGTGTTGATTGCGACGAGGGTTCTTTGGGAAGACCGGGGGCACTGAATGGAGAGTCTTGTGTAATCATTGAGATCGATTGTCGAGGTATTCTTGTATCGTTTCTCTGTGCTGATAAATAAAGATCTTTTGTCGGTGCCGTGAACGTAG
novel-mir-511	Unigene55347_All	TTAAGTATCCTCCCGCTCCTGT	-21.1	5	TTTCAATTAGAGTTGCTGGGTGGGCTTCATTTGAATAGCTTACAAAAGTTGATTTTGTTGATTGTTAAGTATCCTCCCGCTCCTGTAATGACGAAG
novel-mir-493	Unigene38566_All	TTTTTCGCTTGTCCTGTTGCT	-167.7	33	GAGCTGGATAAGCAGCAGGACAAGTGAAAAAATGAGCGGAAAAAGCAAGAGAAGGAGCGAAAAAAGCGAGAGAAGGAGCGGCACAAGGAGCTGCTTAACCTGCGTCGTCGTCGGAGGTAGTTCTCATCTGACCCTCCTCTCGGAGGAGGGTTACCTCCGACGACGAAGCAGGTTAAGTAGCTCATTGTGCCCGCTCATTCTCTCATTTTTTTCGCTTCATTTTTCGCTTGTCCTGTTGCTTTTCTCGCTG
novel-mir-251	Unigene25969_All	CACTGGAGTCTGCTGAAAGAG	-80.5	41	TGGAGTCTGTTGAAAGAGAGATCCAAGTGTCTCGGTGGAGGAACATAGCAACACATGCTTCACAAAAGCAAGAGAGAAAATTGTATGAGCATCTGGAAGCAATACAACAAGCTCAAATATGGGAGTTGGAGTCGACACTGGAGTCTGCTGAAAGAAAGATCCAAGCGTCTCGGTGGAGGAACATAGCAACACATGCTTCACAAAAGCAAGAGAGAAAATTGTATGAGCATCTGGAAGCAATACAACAAGCTCAAATATGGGAGTTGGAGTCGACACTGGAGTCTGCTGAAAGAGAGATCC
novel-mir-1174	CL21974.Contig5_All	TTTATTTTTGCGTCGTTTCGA	-74.9	7	TGAGTCAAATAACGTCGAAACAATACAGAAATTGACACACTCGTGAAAATGTTTGTAAAAAAATATTTTGTAAATAAGAAAAAAATAATTTTATTTTTAAATTATTTTAGATCAAAATGAGTTAATTTTGATTTAAAAAAATTTAAGAACAATTGTCGTTTGTTTTTTGATTTATGATTTTTTTTTCACAAATATTTTCATGATATTAAGTCGGGGTTTGTTTATTTTTGCGTCGTTTCGACGTGTTGTTC
novel-mir-1136	Unigene79257_All	GACGATCTGTCGGATGAGGA	-39.64	9	CGGGAACTCTCCAGTATTTTTCCTCCTCGATTCGCAGATCGCCATGCCCGCCGCCCAAAGCCCTAGCGTCTCCGCCCCGAAGAAGAAGGACGAACCGAGGAAGGATGACGATCTGTCGGATGAGGATTTGGCCCTC
novel-mir-1136	Unigene37407_All	GACGATCTGTCGGATGAGGA	-39.34	8	GGGAACTCTCCAGTATTTTTCCTCCTCGATTCGCAGATCGCCATGCCCGCCGCCCAAAGCCCTAGCGTCTCCGCCACGAAGAAGAAGGACGAACCGAGGAAGGATGACGATCTGTCGGATGAGGATTTGGCCCTC
novel-mir-408	CL5398.Contig1_All	GGAAGACGTCATCACTTATGAAC	-55.6	7	CTTGCGAGATATTCACTTGTGAAATTGATGTTATCCTGAAGACTTTGGTAGAGGACGAGGAACTAATGGACATACTTTTCTCCTTTCTGGAGCCAAACCATACACACAGTTCCTTGTTGGCTGGGTACTTCAGCAAGGTTGTTGTATGTCTAATGTTGCGGAAGACGTCATCACTTATGAACTATGTCCAAA
novel-mir-408	CL5398.Contig2_All	GGAAGACGTCATCACTTATGAAC	-55.6	7	CTTGCGAGATATTCACTTGTGAAATTGATGTTATCCTGAAGACTTTGGTAGAGGACGAGGAACTAATGGACATACTTTTCTCCTTTCTGGAGCCAAACCATACACACAGTTCCTTGTTGGCTGGGTACTTCAGCAAGGTTGTTGTATGTCTAATGTTGCGGAAGACGTCATCACTTATGAACTATGTCCAAA
novel-mir-408	CL5398.Contig3_All	GGAAGACGTCATCACTTATGAAC	-55.6	7	CTTGCGAGATATTCACTTGTGAAATTGATGTTATCCTGAAGACTTTGGTAGAGGACGAGGAACTAATGGACATACTTTTCTCCTTTCTGGAGCCAAACCATACACACAGTTCCTTGTTGGCTGGGTACTTCAGCAAGGTTGTTGTATGTCTAATGTTGCGGAAGACGTCATCACTTATGAACTATGTCCAAA
novel-mir-771	CL2297.Contig6_All	GTTGAATCTTTGCAGTTGGAACC	-44.2	8	AGCAATCGGAGTTTCCTGCCTTGGATTTCACTTTCCAATCAGCAAATTTTTGACTCGTGCAGATGCCATGGAAGGGATCCATTCAAAAGTTGAATCTCTGCAGTGGGAACCAATAGATGCCATGGAAGAGATCCAGTCAGAAGTTGAATCTTTGCAGTTGGAACCAAAAGATGCC
novel-mir-771	CL2297.Contig7_All	GTTGAATCTTTGCAGTTGGAACC	-43.4	8	AGCAATCGGAGTTTCCTGCCTTGGATTTCACTTTTCAATCAGCAAATTTTTGACTCGTGCAGATGCCATGGAAGGGATCCATTCAAAAGTTGAATCTCTGCAGTGGGAACCAATAGATGCCATGGAAGAGATCCAGTCAGAAGTTGAATCTTTGCAGTTGGAACCAAAAGATGCC
novel-mir-771	CL2297.Contig8_All	GTTGAATCTTTGCAGTTGGAACC	-44.2	8	AGCAATCGGAGTTTCCTGCCTTGGATTTCACTTTCCAATCAGCAAATTTTTGACTCGTGCAGATGCCATGGAAGGGATCCATTCAAAAGTTGAATCTCTGCAGTGGGAACCAATAGATGCCATGGAAGAGATCCAGTCAGAAGTTGAATCTTTGCAGTTGGAACCAAAAGATGCC
novel-mir-1191	CL5742.Contig1_All	CTACGTGGACCCCTGAACTGCCT	-55.76	8	TCTGTGGACTCTGGGGTCACCTGTCAGGTAAATTCATCCCTGCCTTGGGCTAAGCCCATGGAGTCTTCGCTTGTGGCCCTTCGAGCTCCAGATTCTCTACCCTCTGAGCTTCTCTCTGCAAATTCCTCCCAACCGATTGCCCTTCAAATGTTACCCCCTAGTGAGTCATCAACTCTACCAATTGTGAACTCTCAAAAACCTACGTGGACCCCTGAACTGCCTCAGCTACTCG
novel-mir-193	Unigene111716_All	TAGGGATCAGGTCTTGGGAACC	-30.8	6	TTGAAGCTTCTCTCAAAGAACCTTGATCTCTGGATCAACCTTCTTGATATCTTTTTTTTTTGGCTTGTCTTCAACAAAGGAGATGGATTCCTTATATAGGGATCAGGTCTTGGGAACCGAACCATCAC
novel-mir-571	CL22809.Contig5_All	GCGACCCCAGGTCAGGCGGG	-98.1	892	TGGCCGAGGGCACGTCTGCCTGGGTGTCACAAATCGTCGTCCCCCCATCCTCTCGAGGATATGGGACGGAAGCTGATCTCCCGTGTGTTACCGCACGCGGTTGGCCAAAATCCTAGCTAAGGATGCCAGGAGCGTCTTGACATGCGGTGGTGAATTTAATTCTCGTCATATAGTCAGACGTTCCGGTCCAAAAGCTCTTGATGACCCAAAGTCCTCAACGCGACCCCAGGTCAGGCGGGATCACCCGCT
novel-mir-571	Unigene5328_All	GCGACCCCAGGTCAGGCGGG	-101.4	892	TGGCCGAGGGCACGTCTGCCTGGGTGTCACAAATCGTCGTCCCCCCATCCTCTCGAGGATATGGGACGGAAGCTGATCTCCCGTGTGTTACCGCACGCGGTTGGCCAAAATCCGAGCTAAGGACGTCAGGAGCGTCTTGACATGCGGTGGTGAATTTAATTCTCGTCATATAGTCAGACGTTCCGGTCCAAAAGCTCTTGATGACCCAAAGTCCTCAACGCGACCCCAGGTCAGGCGGGATCACCCGCT
novel-mir-387	CL22809.Contig5_All	GCGACCCCAGGTCAGGCGGGA	-98.8	56	TGGCCGAGGGCACGTCTGCCTGGGTGTCACAAATCGTCGTCCCCCCATCCTCTCGAGGATATGGGACGGAAGCTGATCTCCCGTGTGTTACCGCACGCGGTTGGCCAAAATCCTAGCTAAGGATGCCAGGAGCGTCTTGACATGCGGTGGTGAATTTAATTCTCGTCATATAGTCAGACGTTCCGGTCCAAAAGCTCTTGATGACCCAAAGTCCTCAACGCGACCCCAGGTCAGGCGGGATCACCCGCTG
novel-mir-387	Unigene5328_All	GCGACCCCAGGTCAGGCGGGA	-102.1	56	TGGCCGAGGGCACGTCTGCCTGGGTGTCACAAATCGTCGTCCCCCCATCCTCTCGAGGATATGGGACGGAAGCTGATCTCCCGTGTGTTACCGCACGCGGTTGGCCAAAATCCGAGCTAAGGACGTCAGGAGCGTCTTGACATGCGGTGGTGAATTTAATTCTCGTCATATAGTCAGACGTTCCGGTCCAAAAGCTCTTGATGACCCAAAGTCCTCAACGCGACCCCAGGTCAGGCGGGATCACCCGCTG
novel-mir-349	CL1894.Contig10_All	CGAGAGTTGCATGGTAGGATG	-21.5	7	CGGAAGCAATCGAGAGTTGCATGGTAGGATGAAAGCTAATTCATACCAAGCAACATGTCGACACCATCTA
novel-mir-180	Unigene101162_All	AGGATGGAGGACAACGGGGCA	-61.9	5	TTTCACGGTGTTACTCTATTGTTCTTCATCCTCAAGTGGTGTGCATTTGAATCCCGATGCATACCACTTGAGGATGGAGGACAACGGGGCAACACTACGAA
novel-mir-1157	CL18615.Contig2_All	TATTCGTACGCGATTCAGGCC	-18.6	10	AACAACAAACTCACTGTGTGAGTGGGGGCGAAATACACTTTAAAGACAGCGTATTCGTACGCGATTCAGGCCTAGTTTCTGT
novel-mir-1102	CL14358.Contig3_All	CTTCGGATTGCTCAAGGAGCT	-40.3	7	GATCTACTCGTACATGGAGAACGGGAGCTTGGACTACTGGCTTCATGAGAAATTCGAAGGTGGGTCCACGCTGGACTGGAGCAAGAGGCTTCGGATTGCTCAAGGAGCTGCGAGGGGAT
novel-mir-488	Unigene32347_All	CCGCTAGTCGTCCATGACACCC	-34.91	16	AGGTTGGTTGGCGGAGACTAGCGGGGCTGGGCGTTCTTCCCGGATATACCCCCCGCTAGTCGTCCATGACACCC
novel-mir-1215	Unigene28807_All	TTGGTCTGATATGTATATAAG	-34.3	5	AACTGGCCGGATCTTGCGGTACTCATGAGGCAATGAGTAGGTACCATGTCTCATAACTTTCTTGTATTGACGCAATAAAATCAAGAAAGCATATTTTCTCATTGGTCTGATATGTATATAAGGTGTGGAAGT
novel-mir-1189	CL3909.Contig1_All	CTCCGTCGTCGACGCGCAGCGCC	-55.91	5	CGGACTCGTCCTCCGTCGTCGACGCGCAGCGCCGCCCCTCGCCGCCGCCGCCGCCGCCGGAGAAACGCATCCCCTTCACACTGGATCTGAACCTCCCCCCTCCCCCTGAGATCGCCTGATTCATCGACGCTGGATCTGATCTTTATTTACAGATTATGGGCGGGAGGA
novel-mir-309	CL10.Contig2_All	GCCATGGCACGATACTCGGACTC	-73.2	6	AGCGGTAGTGGCCATGGCACGATACTCGGACTCAATGAAAGACTTAGAAATTTTGTATTGTTTTTTGTTACGCCAGGAGATAAGTGAATCACCAAGAAATAAGCAGAACCGAGTAGTAGAGCTGCGAGTATCACTGTCGCCTCCATAGTCTGCATTGGAGTAAGCACGCAGTGCAAGAGAAGAGGTGGAGGGCATGAACAAGGACCGGGTCATGGTGCCACGGAGATAGCGAATAATTCGTATGATTGTCGCA
novel-mir-312	CL11099.Contig5_All	CTTTTGAGATCATGTGTGACGC	-117.02	58	TTGGGAGAAGTGTCACTTCATGGTCAAGGAAGGGATTGTTCTTGGACACAAAGTTTCTGAGAAAGGAATTGAAGTGGACAAAGCCAAGATAGATGTCATGGTTGGTCTAGCTCCACCAAGAACAGTGAAGGATATAAGAAGCTTTCTGGGTCATGCCGGTTTCTATAGAAGATTCATCATGGATTTCTCTAAGATAGCTAGACCATTGACCAGGCTGTTATGCAAAGAAGCTGCATTTCAGCTTCGATGAGGAGTGTATGGAAGCTTTCAAAAACCTGAAGAATGCACTCATCAGTGCTCCAATTGTCCAGCCACCTGATTGGGATCTCCCTTTTGAGATCATGTGTGACGCCAGTGACTAT
novel-mir-1170	CL21306.Contig1_All	CAGGTCTTGATTCTCTTCGCC	-31.6	5	TAGTGTAGAGCAGGTCTTGATTCTCTTCGCCTACTGATTGTAACAGATCGTGCAGAGGTCAAGTTCAGGATCTGCTTGAGCTT
novel-mir-826	Unigene49007_All	CTGCATCGTCTCCTTGGCCTC	-63.4	33	ACACACACTCCTGCATCGTCTCCTTGGCCTCCTTCGAGATCTTGGCATTTGGTGGAAGGATCTGCTTCATGATCCGACCCACGTTCGCAATCGGAAGCAGCCGATCCTGCTCCTTGATGCTGGATCCATCGCCTGAGGCCGCCCCGATGGCAGTTGCTGGAGCTCCGTGG
novel-mir-49	CL17826.Contig1_All	CCAACTATCGTGGGCGGTGCAC	-32.4	11	ACGAGAACGGTGAATTGCATCCCTGATAGTTTAGCGTTGGGCGAAAAATAAAGCAACCGAGGGTCTTCCTTCTCTTTACCAACTATCGTGGGCGGTGCACGGCCGATCGA
novel-mir-446	Unigene125127_All	CTGCAGATATTCTAGGCGCCT	-43.61	12	GGGCCCTCTGCTCATTCTAGGCGCCTGCAGTCAGTCTAGGCGCTATCAGACAGTCTAGGCGCTTTCAGACTTTCTAGGCGCCTGCAGATATTCTAGGCGCCTGCAGTCAGTC
novel-mir-1221	Unigene5012_All	CGGCTATTTCCATCTGGATCACC	-41.4	6	GGCGCCTCCTCGGCTCATCCGATGGAAGCAACTGGAGAAGATGATATCAACCGCGCTCCCGGTATCTATCAAGATCCGGTGAATATCTTGGCCGGCTATTTCCATCTGGATCACCAGGGCTTCGC
novel-mir-410	CL6210.Contig2_All	CGATTGAATCTGATTGCCGCC	-26.8	177	TCCTTTTTGGAGCGACATGGGCACGTCAGATTCTCTCTCTCTCTCTCTCTCTCTCTCTCTCTCTCGTCTCTCGCTGAAACCCTAGCTCTCGATTGAATCTGATTGCCGCCGTTCTTCGGG
novel-mir-1220	Unigene39857_All	CACTAGGACAATCTTTGTTAG	-48	6	CGGGGAAGACTCTTGTTAGAGTATTTACAAGAATGTCACTAGTGCAATTCTTTGTTTGTTTTCTTTTAGATCGTCCAAACTCTAAGGGTTTGCAAGTTGCAACCACCTCGAGTTCGCGAGGGGGTGTTATAATATTTACCAGAATGCCACTAGGACAATCTTTGTTAGTCATTTACCT
novel-mir-21	CL12834.Contig4_All	AAGCACTGAGAGTCTCTGAATC	-24.4	6	TGGAGCTGCTGTTCAGAGGCAAAAGGTTGCAGATCATGCCGATGGGATTGAAGCACTGAGAGTCTCTGAATCTGATGATCCT
novel-mir-1112	CL21520.Contig1_All	CAAGAATCAACCTGACGCACCC	-34.4	10	TGGAAGCCGTCAAGAATCAACCTGACGCACCCCAAACTAATGATACGAATGCGGTTCAAGCCGAGTCAAGCCCTAGCGACGTACTTCGCGAAGATATCTGGGACACCCTAGCCAATAATCCTGATTTAACCCCTGACGTTAGAACTGGTCTTGAAGATCCGA
novel-mir-491	Unigene357_All	GATTAGATCGTGGAGACCGAG	-65.5	9	TGTGAACAGATCGCTCGATCTCTAGATCTAGATCGCAGGCAAAGAATAGCACAATTCACAGATTACAAACTCAGAAAAGGCATAATCGAATTGAGGTTTGGAATCGATCGGAACGAATTCAAAAAATTGGGAAATTTTGGGGTGGGGGAAGCTGTCTCTCACCTGTCCTGTGGGGACGATTAGATCGTGGAGACCGAGCGAGAACGCG
novel-mir-491	Unigene359_All	GATTAGATCGTGGAGACCGAG	-65.1	9	TGTGAACAGATCGCTCGATCTCTAGATCTAGATCGCAGGCAAAGAATAGCACAATTCACAGTTTACAAACTCAGAAAAGGAATAATCGAATTGAGGTTTGGAATCGATCGGAACGAATTCAAAAAATTGGGAAATTTTGGGGTGGGGGAAGCTGTCTCTCACCTGTCCTGTGGGGACGATTAGATCGTGGAGACCGAGCGAGAACGCG
novel-mir-219	Unigene132912_All	CGAGGATGGAGTGATCGACTC	-99.3	76	CAGAGGAAGATGAGTTGATCACTCTATCATCGCCCTCTTCTCTCCCTTATCATTTTTTAAATAAAGATGATAATGCAAATCCAAGGAGGAAGTGTTCCTGTTGCCTCCGCCTTTCTTGCTGCCTTCATTCATCGGCACTGGTTTTGTATTATCATTTAAAAAATGAGAGAGGGCGAGGATGGAGTGATCGACTCATCTTCCCTT
novel-mir-70	CL20460.Contig4_All	CCTGGTGCTGCTGATGGTAGG	-161.7	62	CAGAGCATGACCTACCATCAACAGCACCAGAGTTACTTCGACCAGGCTCCGTTCTTCTAGTCTCTGGTAGATGAGCAGCACGAGATCAGGAGAGCTCAGGTGACAATGGCGGCGCAGATTCATGAGCAAGGATAGGTGCATGCTTAGATTCTCCAAAAGATCAAGGACCTCCATGCTCACCCACCCCCATAGAAGAAGCTCTCGAACATTCTCCTGGTACACGGTCTGATATCGCCAGAGACTAGAAGAATGTAGCCTGGTCGGAGTAACCCTGGTGCTGCTGATGGTAGGTCGTGCCCTC
novel-mir-823	Unigene38937_All	GTGATGTAGGGTTCATGGACGCC	-59.7	9	TGAGGCCCGCGGGAGTCCCGGGAGAGGTGTGCGTGCGGGGCCCCAACATCACGAGGGGGTACAAGAATAATCCCGAGGCCAACAAGGCGGCGTTCTTGTTCGGGTGGTTCCACACGGGTGATGTAGGGTTCATGGACGCCGACGGGTATC
novel-mir-823	Unigene38938_All	GTGATGTAGGGTTCATGGACGCC	-56.7	9	TGAGGCCCGCGGGAGTCCCGGGAGAGGTGTGCGTGCGGGGCCCCAACATCACGAGGGGGTACAAGAATAATCCCGAGGCCAACAAGGCGGCGTTCTTGTTCGGGTGGTTTCACACGGGTGATGTAGGGTTCATGGACGCCGATGGGTATC
novel-mir-823	Unigene38939_All	GTGATGTAGGGTTCATGGACGCC	-59.7	9	TGAGGCCCGCGGGAGTCCCGGGAGAGGTGTGCGTGCGGGGCCCCAACATCACGAGGGGGTACAAGAATAATCCCGAGGCCAACAAGGCGGCGTTCTTGTTCGGGTGGTTCCACACGGGTGATGTAGGGTTCATGGACGCCGACGGGTATC
novel-mir-116	CL3328.Contig8_All	CGAGCATGCTCAAAAATCTG	-44.1	23	TGAAGGCATGCTTGATTTTTGGGCATACTCATGTAATATATGAGCATGCTCAAAAATACACGAGCATGCTCAAAAATCTGGCATGCCCTC
novel-mir-116	CL3328.Contig9_All	CGAGCATGCTCAAAAATCTG	-44.1	23	TGAAGGCATGCTTGATTTTTGGGCATACTCATGTAATATATGAGCATGCTCAAAAATACACGAGCATGCTCAAAAATCTGGCATGCCCTC
novel-mir-399	CL3388.Contig5_All	CCGTCTGCAGCTCATGGACCC	-70.9	6848	CGATTACTTCCGTTTCGGCGCCGTCTGCAGCTCATGGACCCAACCACCCACTGGGGATGTCGTTTCTGCTGTACCTCGGTGTCGACGGCGAGTCCATGAAGTGCAGACTGCGCCGAAACTGAGGTATTCTGGAA
novel-mir-371	CL21651.Contig6_All	TCTGATCAAAAAGAGAATGTG	-60.6	1356	GCAGACATCGACACGGGCTCTTTTTGATCAGATGGATGGATATCGAGGTTAGCACTCCACCTATCCTCGATCTCCATCTGATCAAAAAGAGAATGTGCTGATGTCTG
novel-mir-371	Unigene2569_All	TCTGATCAAAAAGAGAATGTG	-58.2	1356	GCAGACATCGACACGGGCTCTTTTTGATCAGATGGATGGATATCGAGGTTAGCACTCCACCTATTCTCGATCTCCATCTGATCAAAAAGAGAATGTGCTGATGTCTG
novel-mir-371	CL21651.Contig8_All	TCTGATCAAAAAGAGAATGTG	-46.8	1315	GCAAACATCGACACTGGATCTTTTTGATCAGATGGATGGATATCGAGGTTAGCACTCCACCTATTCTCGATCTCCATCTGATCAAAAAGAGAATGTGCTGATGTCTG
novel-mir-371	Unigene6257_All	TCTGATCAAAAAGAGAATGTG	-99.24	1275	TCGATCTCCATCTGATCAAAAAGAGAATGTGCTGATGTTTGAGAACTGGACTTCAAAGAATGAACTGCTGGAACCTAAAGCAGATGATTTGGATTTGGTTGCTTGAGTGCTTAACCTGAATGAGAATCCAGAAGACGCTGATGATGTGCTAAAATTGGTGCATTGCAGCGGTGCACTCTCAACTCCAGCTATGGTAGCTTGAGAACCAAAAATATGGTGCATATGTAGCAGGTGTAAATGAGCTGGAAAGTGAGTAGTTGCTCAGACTCAGAGTGGTGGACCCCTCCAAACCAATTACTGCACGGTCACTTGTTGACAAGCACGATGAAGTGTCAA
novel-mir-439	Unigene111495_All	CTGTGGAGACTGTCTTGATCTC	-68.95	13	AGAGGGGGGTCTCGGAGTTGACAGGTCTCCCTCGGGAGGAGAATCTTGGAATCGACATACCACCCTCGGAAAGAGGGTCTCGGAGTCAGTAGGCCACCCCCCTCTGAGTTAGCACGGTCTGGTGCTCTGACGAGCGCTCCTCTGTGGAGACTGTCTTGATCTCGCCTTCGTCA
novel-mir-1226	Unigene67046_All	CATGTGCCCATCTCCTCCATC	-43.91	5	TGGTGGGTTGTGCAAGATGGAGAAGCAGGGCACGTGCATTACCATCTATCTCTCTCTCTCACTCTCTTAGATGAGTTCTTCATGTGCCCATCTCCTCCATCAAGCCCTCCC
novel-mir-163	CL783.Contig12_All	TTGAATACATCTTGTAGGATT	-24	70	AGTTGTCCAGAGGTCGTCCTTTAACAAGTTTGTTGACTTCGATGTGCTTTTCGAGTTTTAACTTGTTGAATACATCTTGTAGGATTTTGTACATTT
novel-mir-163	CL783.Contig1_All	TTGAATACATCTTGTAGGATT	-23.3	65	AGTTGTCCAGAGGTCGTCCTTTAACAAGTTTGTTGACTTCGATGTGCTTTTCGAGTTTCAACTTGTTGAATACATCTTGTAGGATTTTGTACATTT
novel-mir-163	CL783.Contig5_All	TTGAATACATCTTGTAGGATT	-23.3	65	AGTTGTCCAGAGGTCGTCCTTTAACAAGTTTGTTGACTTCGATGTGCTTTTCGAGTTTCAACTTGTTGAATACATCTTGTAGGATTTTGTACATTT
novel-mir-37	CL1578.Contig2_All	AGTTGTAGATACGAAGGCCCCC	-52.7	6	AGAATATGCCCTTAAAAAGGAGGTCTCGTTCTTCAGCTCTTGAACAGAATACACAAGATTCAATCAGTGTTTTGGAAGTCTCAGAAAGTATGCATAGGAGGAACAGAAGGAAACAAGTATCAGTTGAGACTACCACAGTGGAAGATGGTTTTAAGTCTGCATTAGCAAATCAAGAAGAGTACTTAGAGGCCAACGAAGTTGTAGATACGAAGGCCCCCCACATAATCA
novel-mir-37	CL1578.Contig3_All	AGTTGTAGATACGAAGGCCCCC	-52.7	6	AGAATATGCCCTTAAAAAGGAGGTCTCGTTCTTCAGCTCTTGAACAGAATACACAAGATTCAATCAGTGTTTTGGAAGTCTCAGAAAGTATGCATAGGAGGAACAGAAGGAAACAAGTATCAGTTGAGACTACCACAGTGGAAGATGGTTTTAAGTCTGCATTAGCAAATCAAGAAGAGTACTTAGAGGCCAACGAAGTTGTAGATACGAAGGCCCCCCACATAATCA
novel-mir-37	CL1578.Contig4_All	AGTTGTAGATACGAAGGCCCCC	-52.2	6	AGAATATGCCCTTAAAAAGGAGGTCTCGTTCTTCAGCTCTTGAACAAAATACACAAGATTCAATCAGTGTTTCGGAAGTCTCAGAAAGTATGCATAGGAGGAACAGAAGGAAACAAGTATCAGTTGAGACTACCACAGTGGAAGATGGTTTTAAGTCTGCATTAGCAAATCAAGAAGAGTACTTAGAGACCAACGAAGTTGTAGATACGAAGGCCCCCCACATAATCA
novel-mir-230	Unigene13903_All	TCGACATCCATCTGATCAAAA	-81.3	4805	GCACCATTTCTTTTTGATCAGATGGGTATCGAGGATAACACTTCAGAAAATAATCAAATGAATGTCAAGGTCATGCTATCCTCGATATTCATATGATCATTTCCTATAGTGTTATCCTCGACATCCATCTGATCAAAAAGGAACGGTG
novel-mir-230	Unigene4218_All	TCGACATCCATCTGATCAAAA	-51.9	4653	ACACTGTCTCTTTTTGATCACATGGATATCGAGGATAACACTCTAGAAAATAATCAAATGGATGTCGAGAATATGATCATTTCCTATAGTGCTATCCTCGACATCCATCTGATCAAAAAGAAACGATG
novel-mir-776	CL3582.Contig5_All	GCGGCGGCGGTCAATCGTACG	-26.2	7	AGCAATTACGGCGGCGGCGGTCAATCGTACGGTCAAGGGAGCAAGTACGGTGGCAGCGGCGGCGGGCAATCGTA
novel-mir-118	CL336.Contig7_All	TCCGGACCTCATCATAGTGAG	-47.4	28	CGGACCTCATCCTGAAAAGAGTTCTCACTATTCTGATGAGTTCCGGACCTCATCCTGAAAAGAGTTCTCACTATTCTGATGAGTTCCGGACCTCATCATAGTGAGTCTCAGGCCT
novel-mir-1210	Unigene21275_All	CAAGCTAAAGAATGAAGAGACT	-18.04	9	GATGCTGATAGTGGTCTCTCTTATTGAGTTTGTGAAACCCACAAAAAAACTTCGTCAAGCTAAAGAATGAAGAGACTTTGAGGGATA
novel-mir-356	CL19839.Contig2_All	CGAGACGACTTCTTTTTAGCCG	-19.4	6	TGATGCAGATCGAGACGACTTCTTTTTAGCCGTTCATGGCAGAGAGGACATTTTAGATCTGACTCT
novel-mir-194	Unigene112216_All	TTTTGGTTCGATTGTTTTTTTA	-23.4	11	AAGAGTTTGTGGCGAAGGACAAGGAATCAGAACAAGCAGCTAAAAGACGTAAAATCGTTTGAAGGTACAAATACAAAAGTTTCAAAGGCATTTTGGTTCGATTGTTTTTTTAAATAAGTGCT
novel-mir-135	CL425.Contig5_All	CGTGGATTGGGCTGAGAAGCT	-36.2	11	TTGAACGTGTCGTTGGCTTCCTCAGCTCTCTCCGCGAGCAAGAGCAATATCGTGGATTGGGCTGAGAAGCTCTACGGGCAG
novel-mir-135	CL425.Contig6_All	CGTGGATTGGGCTGAGAAGCT	-36.2	11	TTGAACGTGTCGTTGGCTTCCTCAGCTCTCTCCGCGAGCAAGAGCAATATCGTGGATTGGGCTGAGAAGCTCTACGGGCAG
novel-mir-1237	Unigene99714_All	CGACACCCTTACGTCCTTCAGC	-51.64	9	CCTTGCAGTACGACACCCTTACGTCCTTCAGCATACGACAGCATTCACCCAACTCTCCAAGTGTTGTCTCCCATATTCTGCATGCAAAAATATATGGAAAGTAAATTGTCGAACATGCAATGCAAGTAGATCAAAAAATAATGATCAAATATCAAACGCGTGCGGGTGAAGGTGTGTATGTGTGTGTGTGTGTGAGA
novel-mir-527	Unigene80917_All	TCTCGAGCTGCTCTATGATGCT	-44.3	23	AGCTTCTCGAGCTGCTCTATGATGCTTGAAACCGCTTTGCTGCTTCTGCATCCGTGTCCTCTTAAAATAGCCTCTAATTGTGTAATCTTCTTGTCAAGGCTACTTATCTTTCGATAAGTCTAGCGGTCCAATCCATTTATTCGAAAAATGTTTTTCAATGCAGTGGAGCATATATTGAGCTCCTTAGTCGCG
novel-mir-63	CL19532.Contig1_All	TGGCATTGAAGAACAAGACCCT	-92.1	7	GCCGATACTTTGGCATTGAAGAACAAGACCCTCAACTGCTCCGAAGGTGGTTATCTTGTTCCTCAGAGGAGTGATGGATTAGATGAATCTGGGAGAAACTCAGATGCCTCGACAAAGCGTAGCTCAGTATCTTTCCGAAACATGATCAGAGATGAAGCCCCAATGTCTGACTATCAAGAGGACGCCATTACCTCGTTCGCCACACTACTTGCTGCATCGCCCTCGATGTCTCCAGTGCGCCCGCTTGGAGTCTGATGCTGAAAAAAGACCGATTCCGAGCCCAGGTCTTGTATTTTTCTATGTTGGACTAGATACCACAGTTTTGTGATGGA
novel-mir-63	CL19532.Contig2_All	TGGCATTGAAGAACAAGACCCT	-96.2	7	GCCGATACTTTGGCATTGAAGAACAAGACCCTCAACTGCTCTGAAGGTGGTTATCTTGTTCCTCAGAGGAGCGATGGATTAGATGAATCTGGGAGAAATTCGGATGCCTCGACAAAGCGTAGCTCAGTATCTTTCCGAAACATGATCAGAGATGAAGCCCCAATGTCTGACTATCAAGAGGACGCCATTACCTCGTTCGCCACACTACTTGCTGCATCGCCCTCGATGTCTCCAGTGCGCCCGCTCGGAGTCTGATGCTGAAAAAAGACCGATTCCGAGCCCAGGTCTTGTATTTTTCTATGTTGGACTAGATACCACAGTTTTGTGATGGA
novel-mir-63	CL19532.Contig3_All	TGGCATTGAAGAACAAGACCCT	-96.2	7	GCCGATACTTTGGCATTGAAGAACAAGACCCTCAACTGCTCTGAAGGTGGTTATCTTGTTCCTCAGAGGAGCGATGGATTAGATGAATCTGGGAGAAATTCGGATGCCTCGACAAAGCGTAGCTCAGTATCTTTCCGAAACATGATCAGAGATGAAGCCCCAATGTCTGACTATCAAGAGGACGCCATTACCTCGTTCGCCACACTACTTGCTGCATCGCCCTCGATGTCTCCAGTGCGCCCGCTCGGAGTCTGATGCTGAAAAAAGACCGATTCCGAGCCCAGGTCTTGTATTTTTCTATGTTGGACTAGATACCACAGTTTTGTGATGGA
novel-mir-445	Unigene12132_All	TTTTGAGCTGCTGACGCGCGGG	-43.6	7	TCGGCGGGCCCCGTGGGATCAGTTGCTGGCCCACTTGAGATCTCTCGTCTCTCAGTCATTTTGAGCTGCTGACGCGCGGGGCCCAGTGGG
novel-mir-178	Unigene10098_All	TCATGATCGATCGTGAGGCCT	-50.24	10	AGATAGGATAAGGAATTTGCTTAAAAACCTTAATTCCTGCCTAATTTTGATGAAAATTGGGGGCTCATGATCGATCTTGACCTCCTCTGACTTTCACGATCGATTGTGAGGTCTTCATGATCGATCGTGAGGCCTGGTTCCTGCA
novel-mir-1200	Unigene110945_All	TGAGGGCTGGTCGCTTGGCGAT	-50.8	10	TGGTCGAGCGCCTTGTCGGGCGGCCTCCTTAGAGATTGTACTGGCGGCGGGAGAGGGAGACGGGGAGTGCTGGCCACTGATGCTGAGCTTGCTGCTCTATGAGGGCTGGTCGCTTGGCGATCAACTCGGGC
novel-mir-43	CL16776.Contig5_All	CTACAGATCCCTCTCCGACGGCG	-137.96	5	AGTCTGACGGCTACAGATCCCTCTCCGACGGCGAGCAAGTCGAGTTCTCCGTCTCCGACGACGGCGGCCGCGTCAAGGCCGTTGACGTTACCGGCCCCGACGGATCCAACGTCCAGGGCCGCGCTGGCGGCGGCGGCGGCGGTGGCAGCGGCGGCGGGGGAGGAGGTTACGGCGGAGGCGGAGGGTATGGCGGCAACGGCGGCGGGAGAAGTGGAGGCGGTGGTTACAGCGGCGGAGGCGGTGGAAGGTATGGCGGCGGCGGCGGAGGAGGATATGGCGGCGGCGGCA
novel-mir-238	Unigene16319_All	TCCAGAACAAGAACTCGTCCT	-73.2	8	ATGCTGAATGTCCAGAACAAGAACTCGTCCTACTTCGTCGAGTGGATCCCAAACAACGTCAAGTCGAGCGTATGTGACATCCCCCCGAGGGGGATCTCGATGGCATCCACTTTTGTTGGGAACTCCACATCGATCCAGGAAATGTTCCGGCGAGTGAGTGAGCAGTTCACTGCTATGTTTAGAAGGAAGGCGTTTTTGCACTGGTACACAGGGG
novel-mir-238	Unigene8413_All	TCCAGAACAAGAACTCGTCCT	-73.6	8	ATGCTGAATGTCCAGAACAAGAACTCGTCCTACTTCGTCGAGTGGATCCCAAACAACGTCAAGTCGAGCGTATGTGACATCCCCCCAAGGGGGATCTCGATGGCATCCACGTTTGTTGGGAACTCCACATCGATCCAGGAAATGTTCCGGCGAGTGAGTGAGCAGTTCACTGCTATGTTTAGAAGGAAGGCGTTTTTGCACTGGTACACAGGGG
novel-mir-1151	CL13516.Contig1_All	TTAAAAATCTAAATTGAACTC	-104.3	10	TGGTTAGCATAGGATTTAGTTTAGATTTTTAATAAGAGAGAAAGTACAAGAGAGAGCCGTCTTCACATGGGTACATTTATAGTGGACTCTCTCCTTTTATTTGATGGCTCCGATCACTTCATCAAATCCAAATGGAGGAGAGGGGGGACTCAGCTATAAATGTACTCATGTGGACCTCTTTTTTCTCTTATTAAAAATCTAAATTGAACTCTATGCTAGTC
novel-mir-1151	CL13516.Contig2_All	TTAAAAATCTAAATTGAACTC	-107.61	10	TGGTTAGCATAGGATTTAGTTTAGATTTTTAATAAGAGAAAGTACAAGAGAGAGAGAGCGTCTTCACATGGGTACATTTATATTCCACTCTCTCCTTTTATTTGACGGCTGGGATCACTTCATCAAATCCAACAGTGCCATTCGAATGGAGGAGAGGGGGGGATCAGCTATAAATGTACTCATGTGGAGCTCTTTTTTCTATCTCTTATTAAAAATCTAAATTGAACTCATGCTAGTCC
novel-mir-327	CL14011.Contig2_All	ATTTGAAGACTTCTAGGCATG	-56.7	23	AAATCAATGGATTTGAAGACTTCTAGGCATGTCATCTATAGTCTTCAATTTAACGATTAAAAATCGACGAATAGTAATGAATTAAACATGAAGACCACAAATGGCACGTCTAGAAGTTTTCAAATCCATTGATCT
novel-mir-390	CL2384.Contig1_All	TTTTTGGTGGGTGTAAATAAC	-83.77	14	ATGGGGCGTGTTATTTACACCCACAAACAAACTAAGGGCCCCCAAATTCAACTACACCAAACTGATAATGCTCTAAAATATCGGTTGTATGCGATCGAAAACAACTAAAAATAGAGCAAAAAAATTTTGTCGGAGGACAACCATTTTCATTTTGGGTGCCCTTAGTTTTTTTGGTGGGTGTAAATAACACGACCCTTA
novel-mir-390	CL2384.Contig2_All	TTTTTGGTGGGTGTAAATAAC	-83.77	14	ATGGGGCGTGTTATTTACACCCACAAACAAACTAAGGGCCCCCAAATTCAACTACACCAAACTGATAATGCTCTAAAATATCGGTTGTATGCGATCGAAAACAACTAAAAATAGAGCAAAAAAATTTTGTCGGAGGACAACCATTTTCATTTTGGGTGCCCTTAGTTTTTTTGGTGGGTGTAAATAACACGACCCTTA
novel-mir-1122	CL872.Contig1_All	CTCTGTCCGCCATCGCCGGATC	-44.5	5	CTCTTCATCTCTCTGTCCGCCATCGCCGGATCGGCGGCCGAGGATCCGATGATCCGTCAGGTGGTGGACGGAGGCGGCAATGAGGTGC
novel-mir-1122	CL872.Contig2_All	CTCTGTCCGCCATCGCCGGATC	-41.3	5	CTCTTCATCTCTCTGTCCGCCATCGCCGGATCGGCGACCGAGGATCCGATGATCCGTCAGGTGGTGGACGGAGGCGGCAATGAGGTGC
novel-mir-1122	CL872.Contig3_All	CTCTGTCCGCCATCGCCGGATC	-44.5	5	CTCTTCATCTCTCTGTCCGCCATCGCCGGATCGGCGGCCGAGGATCCGATGATCCGTCAGGTGGTGGACGGAGGCGGCAATGAGGTGC
novel-mir-1122	CL872.Contig4_All	CTCTGTCCGCCATCGCCGGATC	-44.5	5	CTCTTCATCTCTCTGTCCGCCATCGCCGGATCGGCGGCCGAGGATCCGATGATCCGTCAGGTGGTGGACGGAGGCGGCAATGAGGTGC
novel-mir-54	CL1851.Contig12_All	GTTTTTTCATGGATCTATAGCT	-30.1	5	AAATCCTATTGTTTTTTCATGGATCTATAGCTTTTGCTTACAAAGATCTATTTTTTTTAAGGAAACAAGCGTTCTTGCTGTAAATCTTGAAAAGACAACCGAGATAGGATGA
novel-mir-54	CL1851.Contig13_All	GTTTTTTCATGGATCTATAGCT	-28.5	5	AAATCCTATTGTTTTTTCATGGATCTATAGCTTGAGCTTACAAAGATCTATTTTTTTTTAAGGAAACAAGTGTTCTTACTGTAAATCTTGAAAAGACAACCGAGATAGGATGA
novel-mir-54	CL1851.Contig14_All	GTTTTTTCATGGATCTATAGCT	-28.4	5	AAATCCTATTGTTTTTTCATGGATCTATAGCTTGAGCTTACAAAGATCTATTTTTTTTTTAAGGAAACAAGCGTTCTTACTGTAAATCTTGAAAAGACAACCGAGATAGGATGA
novel-mir-54	CL1851.Contig15_All	GTTTTTTCATGGATCTATAGCT	-84.5	5	AAATCCTATTGTTTTTTCATGGATCTATAGCTTGAGCTTACAAAGATCTATTTTTTTTTAAGGAAACAAGCGTTCTTACTGTAAATCTTGAAAAGACAACCGAGATAGGATGATGGAGGTGGCGCTTGAGGAGCCTTTGATATGGCCAGATCTATAGATTTCTGTCGAGTTCTATTCCAAATCAGTGAAATTTTATTTTCATTTTTAATCTTTCCTTGATTTCCTCTGATACGATCATGGTTCTTATAGATCTGATTGAAATATATTTGCCTTTTTTTTTTGGAAATTGGGGTTCTTGTTGTAGATCATGAAGAGACAACCAAAATG
novel-mir-54	CL1851.Contig16_All	GTTTTTTCATGGATCTATAGCT	-28.8	5	AAATCCTATTGTTTTTTCATGGATCTATAGCTTGAGCTTACAAAGATCTATTTTTTTTTAAGGAAACAAGCGTTCTTACTGTAAATCTTGAAAAGACAACCGAGATAGGATGA
novel-mir-54	CL1851.Contig3_All	GTTTTTTCATGGATCTATAGCT	-26.2	5	AAATCCTATTGTTTTTTCATGGATCTATAGCTTGAGCTTACAAAGATCTATTTTTTTTTTAAGGAAACAAGCGTTCTTATTGTAAATCTTGAAAAGACAACCGAGATAGGATGA
novel-mir-54	CL1851.Contig5_All	GTTTTTTCATGGATCTATAGCT	-84.5	5	AAATCCTATTGTTTTTTCATGGATCTATAGCTTGAGCTTACAAAGATCTATTTTTTTTTAAGGAAACAAGCGTTCTTACTGTAAATCTTGAAAAGACAACCGAGATAGGATGATGGAGGTGGCGCTTGAGGAGCCTTTGATATGGCCAGATCTATAGATTTCTGTCGAGTTCTATTCCAAATCAGTGAAATTTTATTTTCATTTTTAATCTTTCCTTGATTTCCTCTGATACGATCATGGTTCTTATAGATCTGATTGAAATATATTTGCCTTTTTTTTTTGGAAATTGGGGTTCTTGTTGTAGATCATGAAGAGACAACCAAAATG
novel-mir-54	CL1851.Contig7_All	GTTTTTTCATGGATCTATAGCT	-84.5	5	AAATCCTATTGTTTTTTCATGGATCTATAGCTTGAGCTTACAAAGATCTATTTTTTTTTTAAGGAAACAAGCGTTCTTACTGTAAATCTTGAAAAGACAACCGAGATAGGATGATGGAGGTGGCGCTTGAGGAGCCTTTGATATGGCCAGATCTATAGATTTCTGTCGAGTTCTATTCCAAATCAGTGAAATTTTATTTTCATTTTTAATCTTTCCTTGATTTCCTCTGATACGATCATGGTTCTTATAGATCTGATTGAAATATATTTGCCTTTTTTTTTTGGAAATTGGGGTTCTTGTTGTAGATCATGAAGAGACAACCAAAATG
novel-mir-533	Unigene95001_All	TTAGTCGCGATTCATATTCAGA	-55.4	7	GAGGTCTCGGTCTGGATCTGAATCGCGACTAACTCGTGTTCCTTTGGTGCCCCACGATTTTAGGTTAGTCGCGATTCATATTCAGACCGAGATCGA
novel-mir-55	CL18511.Contig2_All	TTGGAGAATCTCGAGGACGAGA	-35.8	11	TGTTTGAGAGTTGGAGAATCTCGAGGACGAGATTGGTCCAATTGGGGTAGGATGTAATGACCGTGTTTTTCGAATAATTAATAAAGATCTTTTCCATATATTTAATCCTATTTAATTATGTTGTTGAGTAGTTTTCAAGTTCTCAGAAT
novel-mir-40	CL16184.Contig17_All	CGTTGATTCTGAGCTCGAGGGA	-46.52	6	TATGAGGTTTCGTTGATTCTGAGCTCGAGGGAGGAATCCATGAGGGCCTGGAATAACAGTCTGGAATCGAAGTGTTTGACACTCGAGGCCCAAAACTCGTCCCTCAAGACCAGATACAGCGAGATGGAAGG
novel-mir-40	CL16184.Contig24_All	CGTTGATTCTGAGCTCGAGGGA	-47.32	6	CACGAGGTTTCGTTGATTCTGAGCTCGAGGGAGGAATCCATGAGGGCCTGGAATAACAGTATGGAATCGAAGTGTTTGACACTCGAGGCCCAGAACTCGTCCCTCAAGACCAGATGCAGCGAGATGGAAGGGAAGTTCGAG
novel-mir-620	Unigene27761_All	GAAGAATGTAGCCTGGTCGGA	-28.2	5	ACATGAGTTGCCCTGATCTCGCGCTGCCCATTTTCCAGACGCTGGAAGAATGTAGCCTGGTCGGAGTAGCCCTGG
novel-mir-620	Unigene27762_All	GAAGAATGTAGCCTGGTCGGA	-72.84	5	AAAAGGTTATGCTCTTGGTAGGCGGTTCGTACATCGAGACAGAGCTGTTGAAGTATATCTGAGGTATTCTCTGGGGTGGGTGAGCACGGAGGTTCCTCAACTCCTATAAAATCTAGGAATGCACTTGTCCCTGCTGGTGAATCTGCTCTTGTATCCCCACATGAGTTGCCCTGATCTCGCGCTGCCCATCTTTCAGACGCTGGAAGAATGTAGCCTGGTCGGAATAGCCTTGG
novel-mir-185	Unigene106206_All	CAAGGAGCTGCTTAACTTGCT	-86.3	19	AGGAGCGACACAAGGAGCTGCTTAACTTGCTTCGTCGTTGGAGGTAGCTCTTATCGGACCCTCCTCTCGGAGGAGGGTTACCTCCGACGACGAAGAAGGTTAAGTAGCTCATTGTGCTCGCTCGT
novel-mir-162	CL7695.Contig2_All	CGGACTAAGTTGGATGACAAGG	-18.2	5	CTTCGGGTCTTTGGGTGTGTTTGATTTGTCCAAGACCGACGTCCCTCCCGGACTAAGTTGGATGACAAGGCAATTCGGTG
novel-mir-125	CL3704.Contig4_All	TCGACTAGCTCTTCATGACCT	-36.2	23	AAGGAAGCAAGGGATGAAGGCTTTCTCGAGGTCTATTGCCAAAATAGTCCAGCTGGGGAAATCAATCCATGTCGTCGACTAGCTCTTCATGACCTTGACTTCTCT
novel-mir-235	Unigene14681_All	CAACAGTAGAGCTCCAGGTGT	-45.24	23	ATGCATCTCCCAACAGTAGAGCTCCAGGTGTCGGATGTGGAGCAGCAGGCATACTCTTATTTGGCATGCTTCTTATGCTTCCTCTATCTATAGCCGATATGAAAGCATCATGGAGTTCACTTGGAATCTGAGGTGCTG
novel-mir-161	CL7514.Contig2_All	CAGAGCCAAGAGTTAAATTTT	-64.6	13	TAGAGTTTAGCAGAGCCAAGAGTTAAATTTTTGTTTCGAGTTTGACCTTTGATTTTAGTCAAGATCTTGTTTGATCAAAACCAAAAGGCAAACTTAAAGCAAAAATTTAACTCTTGGTTCAGCTAAACTTCA
novel-mir-1077	Unigene10896_All	TCAGTGTGTTCGTCTTTTAAC	-68	95	TCAAAAGTGTTCAGTGTGTTCGTCTTTTAACACTTAACCATGCTTTCCCAGTAAACTTTTTCATCTTAAAAAACTCTCATAGCACACTTAAACGATTTTAAAAAATAAACTTCGTAAGTCTTCGTTTTTTAATAATTTAAATATGCAATAAGAGTTTTTTAAAATGAAAAAAAATTCTGAAAATACAGGACCGTTAAGTGTTAAAAAGAAAAGACACTCGGCACTTTTGAA
novel-mir-1077	Unigene6118_All	TCAGTGTGTTCGTCTTTTAAC	-71.8	95	TCAAAAGTGTTCAGTGTGTTCGTCTTTTAACACTTAAACAGTAATACTTTTTCGGTCAGTATTTTAGGCTAAAAAAACTCTCATTGCATACTTTTGAAACTAAAGCTTCGTAAGTTTTAATTTTTACCTAGTTTAAGAATACAATTAGAGTTTTTTAAAATGAAAAAGCTTAATAGAAAAATATGATTGTTAAGTGCTAAAAGGCGAACACACTCAACACTTTTTA
novel-mir-1201	Unigene11121_All	CACCAAATTGAAGCTCTACATT	-28.7	8	TTTGAGATATCACCAAATTGAAGCTCTACATTGTTCTCTTGAAATAGGCCAAGGGATAGACGATTCTCTCGGGGGAAAGGATCAATTGTTGACTCGGTGGTTGGAGTGTATCTTACT
novel-mir-404	CL4263.Contig1_All	TCGGATGATGTGGCTATAAGT	-61.9	19	AATGAAGAGCTCGGATGATGTGGCTATAAGTTTTGTTTTGTGCCGAATTTTAGTAGTCGTGTCATATGTAATAAAGATATGATCATCTGGGACATGATCCAGGGACACCATTTACCATGTACATCGAAATTATGCATAAAATAATATTTCTAGCCACGCCATCCAAGTTCTTTAAT
novel-mir-404	CL4263.Contig1_All	TCGGATGATGTGGCTATAAGT	-96	19	AATGAAGAGCTCGGATGATGTGGCTATAAGTTTTGTTTTGTGCCGAATTTTAGTAGTCGTGTCATATGTAATAAAGATATGATCATCTGGGACATGATCCAGGGACACCATTTTTGGACTCTCTTTTTGACATCAGTTTTCTTTAATGTGCATAAAGGTTTTATTTTTTGCCCATTTTTTGCGGGGTTGATCACCTTGCTATAGATAGCATGTACACCGAAAATCGGCACAAAATAACATTTCAAGCCATGTCATCCAAGCTCTTTAAT
novel-mir-404	CL4263.Contig2_All	TCGGATGATGTGGCTATAAGT	-98.6	19	AATGAAGAGCTCGGATGATGTGGCTATAAGTTTTGTTTTGTGCCGAATTTTAGTAGTCGTGTCATATGTAATAAAGATATGATCATCTGGGACATGATCCAGGGACACCATTTTTGCACTCCCTTTTTGACACTTGTTTTTTTTAATGTGCATAAAGGCTTTATTTTTTACCCATTTTTTGCAGGGTTGATCACCTTGCTATAGAAAGCATGTACATCAAAATTCGGCACAAAATAACATTTCTAGCCATGTCAACCAAGCTCTTCAAT
novel-mir-404	CL4263.Contig2_All	TCGGATGATGTGGCTATAAGT	-96.1	19	AATGAAGAGCTCGGATGATGTGGCTATAAGTTTTGTTTTGTGCCGAATTTTAGTAGTCGTGTCATATGTAATAAAGATATGATCATCTGGGACATGATCCAGGGACACCATTTTTGCACTCCCTTTTTGACACTTGTTTTTTTTAATGTGCATAAAGGCTTTATTTTTTACCCATTTTTTGCAGGGTTGATCACCTTGCTATAGAAAGCATGTACATCAAAATTCGACACAAAATAACATTTCTAGCCATGTCATCCAAGCTCTTCAAT
novel-mir-331	CL1430.Contig3_All	AGAAGAAGAGGATGAGGAGACTC	-80.9	5	GCGAAGTGGAAGAAGAAGAGGATGAGGAGACTCAAAAGGAAGCGACGAAAGATGAGGCAGAGATCGAAGTAGGTTGCCGCAGACGAGGCGGTGTCATTATTGCACTCTTTCATCACTGGAACGGGAGCCCTGTGGCTTCAGCAACTCCTTTACCATTGCTGTATTATTTGTTAACGAATGAATGAAACCTCCTCTACTGTTTAGAATGTGCAAAGACACTTGGTGTTTCAGGCACTTGAGAATTTGAACAAAATGGCGTTTATTATCCTGTCTTTTGTTTTACTTCTG
novel-mir-94	CL22050.Contig1_All	CGAAGACCCTCTGCAACGCCT	-108.92	6	CCCATGGGGGCGAAGACCCTCTGCAACGCCTGCGGCGTCCGTTTCAAGTCCGGGCGGTTGCTCCCGGAGTACCGGCCGGCCTGCAGCCCGACGTTCGTTAGCCACGTGCACTCCAACAGCCACCGGAAAGTACTGGAGATGAGGCGGAAGAAAGAGGAGCAGCACCACCTCGGTCCGGTCTACCCGGTCCCCATATATTAAACCGGAACGAACCCGGTCCGGGTGTAGATTTTCGTAATTTAGGGGTAGGCAGCAGCAGTAGGGCTTGCTTTTCCCGTGCT
novel-mir-94	CL22050.Contig2_All	CGAAGACCCTCTGCAACGCCT	-108.92	6	CCCATGGGGGCGAAGACCCTCTGCAACGCCTGCGGCGTCCGTTTCAAGTCCGGGCGGTTGCTCCCGGAGTACCGGCCGGCCTGCAGCCCGACGTTCGTTAGCCACGTGCACTCCAACAGCCACCGGAAAGTACTGGAGATGAGGCGGAAGAAAGAGGAGCAGCACCACCTCGGTCCGGTCTACCCGGTCCCCATATATTAAACCGGAACGAACCCGGTCCGGGTGTAGATTTTCGTAATTTAGGGGTAGGCAGCAGCAGTAGGGCTTGCTTTTCCCGTGCT
novel-mir-1232	Unigene91318_All	TTAGAGATTTCGAAATGAGCC	-36.2	5	AGGTTAGAGATTTCGAAATGAGCCCAATTTTGGTGAGCTTGGGCTCATGATGAGGAGATCATCTTCACAAAATTTGAGCTCATTTGGATATCATTTGATGC
novel-mir-47	CL17021.Contig2_All	CGAGGATTTTTTATTTTGGTCT	-37	8	AAGGTTCCCGGTTTCGGGAAAGAAAATTCGGTCTGGTCATTTGGTTTAGACTTTTTTGGCGAAGGAAGGAATTCCCCATCCTCACAAGAGCGAGGATTTTTTATTTTGGTCTGGGGGTCCAT
novel-mir-234	Unigene14354_All	TCACCCGCCCTTTAGGAACTG	-116.7	35165	CCCAGTTCCTTAAGGGCGGGTGGTCCTCCTTTGTCTCTTCGGTTCGGGTTGCATCGGGGTTGGCATGGCGCGAACCACTGGTGCAACCCGAACCGAAGAGACAAGGAGGATCACCCGCCCTTTAGGAACTGAG
novel-mir-97	CL22190.Contig1_All	CGACTTATAAGTTCTAGCGACT	-18.2	10	TAAGTTCTAGCGACTTATAAGTTCTAGCGACTCATAAGCCCCTAGCGACTCATAAGTTCTAGCGACTCA
novel-mir-1146	Unigene6234_All	CAGTGTTGAAATGAAAGATTC	-64.9	8	TCGGTACAGTGTTCTTTCGTTTCTAGCTGGTGGTTTGCGGCGGTGTTGCAGTGCGCCAGGTCGGGTCGCGCGGGCGCGGTCCGAGTTCTCACTTCAGAGTTTAGCAGGAGGTTTCAGAGGATAAATGTAATAAAAATATAAGAGGCTTCAATGTAAAATATATCAAGCGACAGTGTTGAAATGAAAGATTCAATGTACATG
novel-mir-1146	CL11950.Contig19_All	CAGTGTTGAAATGAAAGATTC	-20.6	7	TATCAAGTGGCAGTGTTGAAATGAAAGATTCAATGTACATTGATGAATTATAATAATACAGGTGAATGGATTTATCTTTTTATGCTTCCGCGTTGAAT
novel-mir-1146	Unigene5286_All	CAGTGTTGAAATGAAAGATTC	-18.3	7	TATCAAGTGGCAGTGTTGAAATGAAAGATTCAATGTACATTGATGAATTATAATAATACAGGTGAATGGATTTATCTTTTTATGCTTCCGCGTTGTTT
novel-mir-809	Unigene15507_All	CGGATTGTCGAGATCGGCGTC	-37.3	8	TGGTATGGGACGGATTGTCGAGATCGGCGTCGTCTCTGGCGGAGTCCAGCCATGGCGGTAGCCGAATTCTCGCCGGAGCCGATTCATATGT
novel-mir-128	CL380.Contig1_All	GCTGCGGACAACAAGCTCCT	-170.51	10	ACGGGAGATAGCTGCGGACAACAAGCTCCTCGACAAGTTAGACCTGGTGAGAATTCCGTCGGCCCCTCGAGCGATGACTCAGATCGAGGTGACATTCGGCATCGACGACAACGGAATTGTGACGGTGTTGACGAAAAACAAGACCACCGGCAAGGAGCAGCAAATCACCGTCACAATCCCGTTGTCGTCGATGTCGAATTTCTCTGAGACATCGCTCGAGGAGCCGACAAAATTTCCACCAAATCCAACTCGCCGAGAAGCTTGTTGTCCGCAACCATCTCCCAC
novel-mir-134	CL4158.Contig4_All	ACCTGGGGGACCAACTCTGACAT	-28.1	11	TTATAGGCAAACCTGGGGGACCAACTCTGACATGAGCAGTGATGTGTCAGAAGTGTCAGAGCTTGATGTCGCTGTAGTTGATGCTTATCC
novel-mir-376	CL21894.Contig4_All	TCGGATGCTGCCAGAGTGTTC	-96.1	65	TCTCTCGTCAGAACACTCCGGCAACATCCGACACTTTCGCGAGCGAGAGCTCTCTTTCGATGAAACAAAACTAATCGTAGAATGAGAGCTCTTGCTCGCGAAAATATATCATCGAATGAGAGCTAGTTCGCGAAAGTATCGGATGCTGCCAGAGTGTTCTCACGAGAAA
novel-mir-68	CL20111.Contig2_All	ATCGAGTTGTTCTGTGAACT	-63	6	CTCGGATAAAGTTGCTACGGAACCGCCGGGAGATTCAGCTAAAGCAGATGCGGAGGGACATCGCAAAGCTACTCGAGAACGGGCAGGAGGCAACTGCTCGCATTCGGGTGGAGCATATTATTCGTGAAGAGAACATGATGGCAGCGCAGGAGATCATCGAGTTGTTCTGTGAACTGATATCCGTC
novel-mir-68	CL20111.Contig4_All	ATCGAGTTGTTCTGTGAACT	-63	6	CTCGGATAAAGTTGCTACGGAACCGCCGGGAGATTCAGCTAAAGCAGATGCGGAGGGACATCGCAAAGCTACTCGAGAACGGGCAGGAGGCAACTGCTCGCATTCGGGTGGAGCATATTATTCGTGAAGAGAACATGATGGCGGCGCAGGAGATCATCGAGTTGTTCTGTGAACTGATATCCGTC
novel-mir-68	CL20111.Contig1_All	ATCGAGTTGTTCTGTGAACT	-66	5	CTCGGATAAAGTTGCTACGGAACCGCCGGGAGATTCAGCTAAAGCAGATGCGGAGGGACATCGCAAAGCTACTCGAGAACGGGCAGGAGGCAACTGCCCGCATTCGGGTGGAGCATATTATTCGTGAAGAGAACATGATGGCGGCGCAGGAGATCATCGAGTTGTTCTGTGAACTGATATCCGTC
novel-mir-68	CL20111.Contig3_All	ATCGAGTTGTTCTGTGAACT	-66	5	CTCGGATAAAGTTGCTACGGAACCGCCGGGAGATTCAGCTAAAGCAGATGCGGAGGGACATCGCAAAGCTACTCGAGAACGGGCAGGAGGCAACTGCCCGCATTCGGGTGGAGCATATTATTCGTGAAGAGAACATGATGGCGGCGCAGGAGATCATCGAGTTGTTCTGTGAACTGATATCCGTC
novel-mir-391	CL2519.Contig1_All	TGCATATAACAAGTTTGGTC	-52.2	7	GAATGCATGTGAGCAACACTTTTTATTAGTGCAAGTTGGCCGGATGAATGGATGTGAAATACATGTCAACAACTTGACTGCATGCGTATAAAGATGACTCCTCCAAATGAATACACATCAAAGATCGGAGGCATGAGTGAACATGTCTTTGAACAGATAGGAGACATGCATATAACAAGTTTGGTCGAATGCATGA
novel-mir-1161	CL20012.Contig2_All	TACTCGGGTCGAGCTCCTCCT	-76.9	11	GCTCCTCCCAAGGAGGAGCTCTACTCTGGCCGAGCTCTTCTCAAGGAAGAGCTTTACTTTGGCCAAGATTCTCCCAAGAGAGCTCTACTCGGCTCAAACTCCTCCTGATGAGGAGCTCTACTCGGGTCGAGCTCCTCCTGAGGAGGATT
novel-mir-425	CL922.Contig6_All	CCGCTGAGCTCACTCTGGCCT	-59.8	6	CAGGGGCTGACCGCTGAGCTCACTCTGGCCTCGCAGGGCGGGCCAGAGTGGGTGCGAGCTGGAGCTGCCATAGCTTATGGCTAGAGCAATGGGAGGGGGCCCCAG
novel-mir-425	Unigene10466_All	CCGCTGAGCTCACTCTGGCCT	-59.8	6	CAGGGGCTGACCGCTGAGCTCACTCTGGCCTCGCAGGGCGGGCCAGAGTGGGTGCGAGCTGGAGCTGCCATAGCTTATGGCTAGAGCAATGGGAGGGGGCCCCAG
novel-mir-425	Unigene13175_All	CCGCTGAGCTCACTCTGGCCT	-59.4	6	CAGGGGCTGACCGCTGAGCTCACTCTGGCCTCGCAGGGCGGGCCAGAGTGGGTGCGAGCTGGAGCTGCCATAGCTTATGGCTAGAGCAATGGGAGGGGCCCCGG
novel-mir-425	Unigene16359_All	CCGCTGAGCTCACTCTGGCCT	-59.8	6	CAGGGGCTGACCGCTGAGCTCACTCTGGCCTCGCAGGGCGGGCCAGAGTGGGTGCGAGCTGGAGCTGCCATAGCTTATGGCTAGAGCAATGGGAGGGGGCCCCAG
novel-mir-425	Unigene7144_All	CCGCTGAGCTCACTCTGGCCT	-59.8	6	CAGGGGCTGACCGCTGAGCTCACTCTGGCCTCGCAGGGCGGGCCAGAGTGGGTGCGAGCTGGAGCTGCCATAGCTTATGGCTAGAGCAATGGGAGGGGGCCCCAG
novel-mir-425	Unigene9638_All	CCGCTGAGCTCACTCTGGCCT	-59.8	6	CAGGGGCTGACCGCTGAGCTCACTCTGGCCTCGCAGGGCGGGCCAGAGTGGGTGCGAGCTGGAGCTGCCATAGCTTATGGCTAGAGCAATGGGAGGGGGCCCCAG
novel-mir-425	Unigene9677_All	CCGCTGAGCTCACTCTGGCCT	-59.8	6	CAGGGGCTGACCGCTGAGCTCACTCTGGCCTCGCAGGGCGGGCCAGAGTGGGTGCGAGCTGGAGCTGCCATAGCTTATGGCTAGAGCAATGGGAGGGGGCCCCAG
novel-mir-11	CL11835.Contig1_All	CAAGACATCGTTCGCTCTGACGG	-35.9	6	GATCTTATGACTGATAGTTCAGCGACGCAGAGCAAGGACTTCATGTGCAATAGCGTATCGCGGAAGGATAGCTGTAGAAGCAAGACATCGTTCGCTCTGACGGTAATGGGAGG
novel-mir-432	Unigene103736_All	CAGAGGGTAGGATTGTCGAATC	-54.4	10	CTAGCTGCATCAGAGGGTAGGATTGTCGAATCTTGTTCGCGTGGGTGGCTGCTCGACCTGCCGGATACAGTGTCGAAAGTCTTTTGGATCTATGAGGCGGAGGAGTAAAGCTCACTCTTTCGGAGGGATGCGCACCTCTATCTTCGCGGCTCC
novel-mir-1140	Unigene51526_All	GAGACTTGAGAACATGGAGCACG	-51.37	21	ATTTGTGCAATATGTGTTCTTCGATTATGTTTGCTCTTGCATTTGCATTCTTAATTTTATATGCAATATGTTTTCTTGGTGAATATTGTGTTAGGTAATGGTAGGTTACTAGTATTTAAGTATGCGGTTCTGTTTTTCCGAGATTTACTCTTTTTTTTCATGATTAATTTGCGATGTAGGCTGCAGGAGACTTGAGAACATGGAGCACGATG
novel-mir-1117	CL4049.Contig1_All	CGCGGATCTCGAGCTTCGGCGCC	-35.5	16	TCTCTTTCTCTCTCTACAATGGTTATGGCCGCCGCCGCTCGAACTTCGGCGATCCAACCCGCGTCGCGGATCTCGAGCTTCGGCGCCTTGGAAGACA
novel-mir-1117	CL4049.Contig2_All	CGCGGATCTCGAGCTTCGGCGCC	-35.5	16	TCTCTTTCTCTCTCTACAATGGTTATGGCCGCCGCCGCTCGAACTTCGGCGATCCAACCCGCGTCGCGGATCTCGAGCTTCGGCGCCTTGGAAGACA
novel-mir-48	CL1744.Contig1_All	CCACTGTTTAAAAACTCGAAAA	-63.1	5	ATGCCCATTACCACTGTTTAAAAACTCGAAAAGACAGTCGGACCGAGTTGACTCGACTCGGTCAATTTGAGTCGGGAAACTTGGACTAGTCAGACCGAGCCAGCTGAATTACTTGAACACGGTTTCACTCTCGAGTCGAGTTCGAGTTTTTGAACAATGGGTCATT
novel-mir-48	CL1744.Contig3_All	CCACTGTTTAAAAACTCGAAAA	-62.7	5	ATGCCCATTACCACTGTTTAAAAACTCGAAAAGACAGTCGGACCGAGTTGACTCGACTCGGTCAATTTGAGTCGGGAAACTTGGACTAGTCAGACCGAGCCAGCTGAATTACTTGAACACGGTTTAACTCTCGAGTCGAGTTCGAGTTTTTGAACAATGGGTCATT
novel-mir-48	CL1744.Contig4_All	CCACTGTTTAAAAACTCGAAAA	-64.5	5	ATGCCCATTACCACTGTTTAAAAACTCGAAAAGACAGTCGGACCGAGTTGACTCGACTCGGTCAATTTGAGTCGGGAAACTTGGACTAGTCAGACCGAGCCAGCTGAATTACTTGAACACGGTTTAACTCTCGAGTCGAGTTCGAGTTTTTGAACAATGGGCCA
novel-mir-48	CL1744.Contig5_All	CCACTGTTTAAAAACTCGAAAA	-62.7	5	ATGCCCATTACCACTGTTTAAAAACTCGAAAAGACAGTCGGACCGAGTTGACTCGACTCGGTCAATTTGAGTCGGGAAACTTGGACTAGTCAGACCGAGCCAGCTGAATTACTTGAACACGGTTTAACTCTCGAGTCGAGTTCGAGTTTTTGAACAATGGGTCATT
novel-mir-48	Unigene27711_All	CCACTGTTTAAAAACTCGAAAA	-62.7	5	ATGCCCATTACCACTGTTTAAAAACTCGAAAAGACAGTCGGACCGAGTTGACTCGACTCGGTCAATTTGAGTCGGGAAACTTGGACTAGTCAGACCGAGCCAGCTGAATTACTTGAACACGGTTTAACTCTCGAGTCGAGTTCGAGTTTTTGAACAATGGGTCATT
novel-mir-1138	Unigene4219_All	CACGGTCGTTCGGGTGACACT	-148.69	19	AAGAGGGCCGCACGGTCGTTCGGGTGACACTTCACAGAGGCCTTCTCGTTCTCGTGGGAGAGGGAGGATATGAGTAGAGAGGCGGAGGAGAATATGAACATGAGGAAGAGGTTCGTGGTGAAAATATCAACAATCTCTGTTGGATTGGTGAATGATTGAGTCATGAATGACTTCTTCCAAATATATAATCGATTCATCATTTATAATAAATAAATAATACATATAAATGATGAATTGACTTTATATATTTGGGAAAAATCATTCATGGCTCAACACCACCCTTGTGGAGTGCCATCCGAATGACCGTGCGACCCTCAT
novel-mir-669	CL19171.Contig18_All	CGGACTCGCAGCATGATGCTC	-62.9	5	GGCCGCGATGCGGACTCGCAGCATGATGCTCTCCGGGGGAGCCTTGGGCGCTGGGGCGTTCGGAGCCTCACAGCGTGATGCTCTTCGGAGGAGTCTTATGTGCTGGCCGCAATGCGGACTC
novel-mir-1116	CL2712.Contig7_All	CTTGGCGGACAATAACAAACT	-39.02	28	AGTATGCATTCTTGGCGGACAATAACAAACTCCCTGTGATCATCTCCTCCTTGCTAAACAAGGACCAAGAGGAGAGTTTGTTAGCTGTCCTGAGAAGGCATAAG
novel-mir-870	CL4862.Contig1_All	CTCCGTCGACATTATGTTCTT	-61	16	ATGGGGGAAGCTCCGTCGACATTATGTTCTTGCATTGCTTCCACAACCCGCGGATCCCTGCAAAAGTGTTAAGACCTTTGGGTGCAACGCTTACTGGATTCTCCATAGATAAGTCTCGGATGGAATGAGAGGTCGACGTCAACGTAATAGCAGATCCAATCACGCTATGTCAGAGATTCATAGTAGTCAAAGCGGAGTCCCCTTA
novel-mir-57	CL18682.Contig3_All	TTGCGACTTCCATAGAACGAGT	-25.5	24	TCAGCTGAAGTTGCGACTTCCATAGAACGAGTAGTAAGGAGCACTCGGCTCTTGTTCTTTGCGTCCGGCAGTACCTCTCTTGCTAGCAGCTCC
novel-mir-275	Unigene41953_All	CGGTGTATCTCAGAAGCAGCCT	-62.6	5	GCGCATCCTGAGACTGCTTCTGGAAATCCGTGAGCTAGCAAGCCAGCTCAACCTGGTGGTCGTCTTCCAGTCTGGCTAGTTGACTTTCTCTCTCTTGTAAGGTTGTCTTTCTCTCGCAGTGTTGCATCTTTCTCTTGTAGTACTGCCCGGAGTCGGTGTATCTCAGAAGCAGCCTCCTGATGTTT
novel-mir-332	CL14324.Contig2_All	CTAAAGAATACCGTGTGCCCG	-19.6	19	TCGCCTTTTACTAAAGAATACCGTGTGCCCGCCACATCAAGCAGCATACGCTAATTTTTGGAGGGTCC
novel-mir-1106	CL18371.Contig12_All	CTTCTCTGAGTAGGATTGCCT	-92.5	6	ATGCGAGAGAATGGGCTATTTTATTGCAGATTTGCATGTGTAGAAGATATGAATAGAGTCATCAAAAATGGGCCATGGTACATGGAAGGTAAATTGGTGGTTGTGAAGAAATTTGTCGGCGCCACTAACTGTGAAGAGACCATGCTTTCGAGCATTCCAATTTGGGTGAAATTACCTTGCCTCCCGGTGCAATGGTGGTCTATATCGGGAGTGAGCAAAGTGGTAAGTGTGATTGGTCATCCTCTCTATTTTGATGTGCCATCTGCTTCTCTGAGTAGGATTGCCTATGCTCGCTG
novel-mir-1106	CL18371.Contig13_All	CTTCTCTGAGTAGGATTGCCT	-91.6	6	ATGCGAGAGAATGGGTTGTTTTATTGTAGATTCGCTTGTGCAGAAGATATGAATAGAGTCATAAAAAATGGGCCATGGTACATGGAAGGGAAATTGGTGGTTGTGAAGAAATTTGTTGGCGCCACTAACTGTGAAGAGACCATGCTTTCGAGCATTCCAATATGGGTGAAATTACCTTGCCTCCCGGTGCAATGGTGGTCTATATCGGGAGTGAGCAAAGTGGTAAGTGTGATTGGTCATCCTCTCTATTTTGATGTGCCGTCTGCTTCTCTGAGTAGGATTGCCTATGCTCGCTG
novel-mir-256	Unigene29658_All	TCGACATCCATCTGATAAAAA	-45.6	15	ACACCGTCTCTTTTTGATCACATGGATATTGAGGATAACACTCTAGAAAATAATCAAATGGATGTTGAGATCATGCTAGATCATTTTTTATAGTGCTATCCTCGACATCCATCTGATAAAAAAAAACGGTTC
novel-mir-1213	Unigene27741_All	TACACGGACAAGATTTATGATT	-33.52	12	TTGCTGGTTGCTGCTACTCCTCGTGTATAAATTTGAGTCAAATGTACAGTTGAAATAATTTCGTGATACCGGGTGGTTGCTGGTTGTTTTTTTACTTGAGTCAGCAATGCATTCTGATGGATGATCACGTACACGGACAAGATTTATGATTTCCCCAGTTG
novel-mir-102	CL22613.Contig2_All	CAACGATCTGCCACCACCCGAC	-124.8	5	GACCGGAGTCGGGGGTGCAGATCGAGCACCGAATCCGGCGGCGCCCCCATCTTCAACACCTCCGGCAGCCAAGCGCCCTTCTCAGGCACCGAATCCGGCGGCGCCCCCATCTTCAACATCTCCGGCGGCAGCATCTCTTCTCCCTCGAGCTGCAGACCTCAGCTGGCGAGATTTCTGCAACGAACTTCATCGACCGGCGAGCGCCCTCTCCACCTTCGATTCATCACCGGCGAACTGCCCGGTTGCAGGCACCACCACCCGTCGAGCCCGCCAGTTCTCTCTCCTCTCCGACGAGCCCGGGTGCGATCGGCAACTCCTCAACGATCTGCCACCACCCGACGATCCCGGGT
novel-mir-1160	CL19528.Contig4_All	CCATCGGACCTAGGGGGTGA	-170.8	21	AACCGACCACCCATCGGACCTAGGGGGTGAACTGTCATTTCTTCTCTCTTCATAATTTTTCATATGAAAATGATCATAATGCAAATCTAGGGGATGAGCTGTCGATGAATGAAGAAGTAAACAAGAAAGTGCTTCTATCATCTCGAAAAAATAACTTGAGGTTATGGTGGCATTTTCTCGCTCATTTTTTCATTCATCGATAGTTCACCTTTGGATTTGGATTATGATTATATGAAAAATTATGAAGAGGGGGGAGGAGAGGGCAGCTCACCCCTTAGATCCGATGGGATGATCGGCT
novel-mir-249	Unigene24267_All	TTCAATAACAGATTTCGGATC	-33.4	5	GCATTCTCAATTCAATAACAGATTTCGGATCTAACGATATACCGAGTATCTTATCCGTTGATACGAAGTACTCCGGCGATCCCCACGACCCGGGTCCGAACTGTTGGAATTGGAATAG
novel-mir-422	CL8775.Contig1_All	CAACCCGACTGAGTGTATCTC	-58.5	5	TACCATGGAGCAACCCGACTGAGTGTATCTCAGTCGGGTGTCCATAAATTTACCATGAGCAACCCGACTGAGTGTACCTCAGTCGGCCTGCTCAATGGGC
novel-mir-805	Unigene13949_All	CTTTGAGATCGAAAGAAACAA	-62.22	67	AAGTTTTCGCCTTTGAGATCGAAAGAAACAATATTGTATGGATTTGTTCCCACCTAGTACATAGCACCCTTTACGACGAGATGACGTGGGAAGAGGCCCCAAGTTTAGAAGCCAATGTCACGATGCCATAGATAAAGACTTTATGTTGTGCATGCCGGGAGCACTGCCCATAACCCAGAATCCACTCTCGTTCACATTATGTAGTCCGAAATCCGATTCATTCAAACCATGTTTCCTTATGATTTCGGAAGCGCAAATAT
novel-mir-857	CL20893.Contig2_All	CCTTCGCTTTCGTCTTCGGCT	-62.8	8	AGGGCAAGGGGGAGGAGTTGAAGAATGGAGGTGAAGGCACTTCCAATGTTGGGAAGAATGGAGTCCCTTCCCGTTCCCCTCTTCTTTCCCTTTACGACTTTCCTCTAGCTCTCTAGCTCTTGCTCTTGTTGAGCTTGCTCTCTTTTTTTCCTTCGCCTTCGCTTTCGTCTTCGGCTTCCCTGTCGG
novel-mir-127	CL374.Contig4_All	TCGTTCGGGTGGCACTCCACA	-44.2	10	GGCCGCACGATCGTTCGGGTGGCACTCCACAGAGGGCTGGATGGAGGATATCTGGAGAGTGGCGGAAGAGAAAATCAAGAGGAGGAGGAAGAGGCCCAGGCCCGGAGTGAGAATATTATACATCTCTCTGTGTGGGTCT
novel-mir-119	CL3379.Contig4_All	TTGACTGCCTCAAACACTGGG	-92.7	277	TGATCAACACTTGACTGCCTCAAACACTGGGTCTATACCGCCTTCCATGCCCACTTGCAGCGCTGTTGGGGGTTGTTCTAATCTGATGCTTAGCGAGGGAATGCAAGAGGCGTTGAGTAGCAGAGAATTGCATAGCGTGGGGGCCGCAGGATGTGCAATATCCTTAGTTTCTGAACAGGCCGGCGCCTGCTGCTGTTGCTCTCTTCCTTGGTGATGGTGCTAGCATTGGGGCAGTCGGGGATGGTGC
novel-mir-93	CL22011.Contig11_All	GTGAAGCTCTGTAGTTCAGCACC	-29.94	6	TTGAGAAGCTGTCGTCCAACACCGTGATCGTTGAGCAACTTGAGCTTCACCAACACCGCTATCCAGTTCTGCCATTATTGTGAAGCTCTGTAGTTCAGCACCATCATCTCTA
novel-mir-518	Unigene67188_All	CGCGAGGTCATACATTGGAAGT	-23	11	GGATGGATGTCGCGAGGTCATACATTGGAAGTCCTAATCTTTCAATGATGATTCTCGAGGAGAATCGTAA
novel-mir-248	Unigene24115_All	GAGATCAGTGAAGCAGCGGACT	-32.1	6	CCCTGTTTCTGAGATCAGTGAAGCAGCGGACTCATCTCGCCTCGCCGATCTCAACGCTCTCACCTACCGAGTTATCCGATTTATCCGCGGTTTCGTCCTGTTCATCTGGTTTCGGGCAGAA
novel-mir-625	Unigene37475_All	CGCCTATCGTCTCGCTTTGCCT	-95.6	7	TAGGGAGTTTCGCCTATCGTCTCGCTTTGCCTCCGTAGTTGTCGGCGATCCATCCAGTCTTTTATGTGTCGTTGCTCCAGAAGTACGAGCCGGACTCTTCACATCAGCTAAATTGGCAGGATATCGCCCTTGCTCCTGATGCTTCGTTCGAGGTGGAACCAGTACAAATTCTAGGCTTTGAAGAGAGAGTCATGAGGAGTCGTCGAATCTCGATGGTAAAGGTGCAGTGGCAGTTGCACCGCGAAGATGAGGCGACGTGGGAAGTCGAAGCCGACGTTAGAGCCAAGTTTCCAT
novel-mir-51	CL18212.Contig3_All	ACCTGAAATCCATTCGGCTG	-75.12	5	CAGATGAGTCGGCTAAGGGATCTGGAATCAGGAGAGGAACTCCGCCTCTTCATGGGTTACTGAAGAAGGGAATACAGGGGCTGAATCATGGATTGGAGAATGTTAAGCTAAAAATGCATTCCAAGGATAAAATTATTCCAACTTGATAGTTGAGTTGAATATTGGATTCTGTATTTTCTTTGTATATACCTATTTATAGATGGTTGAGGGACTTCAGGTACTTAATTAGAAAGGTGAACCTGAAATCCATTCGGCTGGAAGCGTCGT
novel-mir-84	CL21331.Contig4_All	TATTCGTCGCAGATTTGGCCT	-22	236	CTGTTCGCGGTATTCGTCGCAGATTTGGCCTTGAAGGCATCAGAGTCGTAGTGGGTGCAGAGCTC
novel-mir-139	CL4814.Contig1_All	CCGGAAGAGCTGGAGATCGCT	-45	5	AGGACATATGGGCCGGCGCTCTTCGGGTTCTGCCGGAATCGAGAGGCCGACAAGGCTTACGCTGTTGAGGACCACATGATTTCGATGGGGGTTTTACCGGAAGAGCTGGAGATCGCTGCTTTGTTAG
novel-mir-139	CL4814.Contig2_All	CCGGAAGAGCTGGAGATCGCT	-45	5	AGGACATATGGGCCGGCGCTCTTCGGGTTCTGCCGGAATCGAGAGGCCGACAAGGCTTACGCTGTTGAGGACCACATGATTTCGATGGGGGTTTTACCGGAAGAGCTGGAGATCGCTGCTTTGTTAG
novel-mir-1125	Unigene133583_All	CGTGGCCATTAGTTTCTGAATT	-24.9	7	TTTTTGTGTGCGTGGCCATTAGTTTCTGAATTTTGCAAGCGGCTACTTTTGTTCTTCTATCGTTAAGCTACTTGTACAATGACATTGAGAAAATAAATGATCACGAGGTCAAATT
novel-mir-88	CL21678.Contig1_All	TGTTGTAGATCTTTCAATCCT	-21.5	11	TAATGGTGGGGGGAGGAGAGAGAAAATCTGGAACAGTCTCAAAACTTGTTGAAACCTATCTCATGTTGTAGATCTTTCAATCCTGAATCCGTGG
novel-mir-88	Unigene111494_All	TGTTGTAGATCTTTCAATCCT	-21.5	11	TAATGGTGGGGGGAGGAGAGAGAAAATCTGGAACAGTCTCAAAACTTGTTGAAACCTATCTCATGTTGTAGATCTTTCAATCCTGAATCCGTGG
novel-mir-268	Unigene3736_All	TAGTATGAGATGAACAAAGATC	-19.3	7	AAAGAAAAAATAGTATGAGATGAACAAAGATCATTTTATTTATTTCATTTTTTATTTACACCCAAAATTTAAAATATATAATTCTAATGCTCTGTTCATTTTTTTTAATTCTAATGATCTATGGGGTCAGA
novel-mir-440	Unigene11319_All	CGAGAAACGACGAGCACGACTG	-78.95	8	AACTCCATATGGGGAAGGAGCGTTGTTGTTTGCGAGGTCTCGATCATTTACACGGACCCACTTTTCATTCCATTTGTGGGAATTTGATGATTTATAAACCGTCCCCAACGAGCGATCGGTTCATGTTTGAGTATGATGAATCACTTCGTGCCGACCTGTTGCCAATAAACTTTCCTGCCTCATATGAGAATGGAAAACTGGAGCATTTTCTGCATCGGTGGATGAAGAATCACGAACATAAGAATTTCAGGTTTACCATGTTCCCAGAAAAAAGATACTTTTTTTCAATTCGAGAAACGACGAGCACGACTGAAGTGGCTAT
novel-mir-440	Unigene18074_All	CGAGAAACGACGAGCACGACTG	-78.95	8	AACTCCATATGGGGAAGGAGCGTTGTTGTTTGCGAGGTCTCGATCATTTACACGGACCCACTTTTCATTCCATTTGTGGGAATTTGATGATTTATAAACCGTCCCCAACGAGCGATCGGTTCATGTTTGAGTATGATGAATCACTTCGTGCCGACCTGTTGCCAATAAACTTTCCTGCCTCATATGAGAATGGAAAACTGGAGCATTTTCTGCATCGGTGGATGAAGAATCACGAACATAAGAATTTCAGGTTTACCATGTTCCCAGAAAAAAGATACTTTTTTTCAATTCGAGAAACGACGAGCACGACTGAAGTGGCTAT
novel-mir-549	CL14551.Contig1_All	CCTACTTCGCCGTCAAGGAGG	-69.2	11	GGTGGCATTGACCTCCTTGACGGCGAAGTAGGTGGTCTCGTCGCCGCCTGCGACATCCAATGCTGCTCCGACGCCTCCTACTTCGCCGTCAAGGAGGTCGATCTCGC
novel-mir-549	CL14551.Contig1_All	CCTACTTCGCCGTCAAGGAGG	-68.2	7	AGGGCGAGATCGACCTCCTTGACGGCGAAGTAGGAGGCGTCGGAGCAGCATTGGATGTCGCAGGCGGCGACGAGACCACCTACTTCGCCGTCAAGGAGGTCAATGCCAC
novel-mir-240	Unigene17787_All	CATTCCTCCCTTCCTGTAGAGA	-68.3	54	CAGCTCTTGTTACGGGTTGTTGCAGGGAGACTGGGTCTTGTGGAGTCTGTTGCGGGAGACCCAGTCCGCGAACTGAATGGAGTCAGTTCCGGGGAGAGCTCCTCCTGGATGCTATATAAGGGCTCCCAATGTACAGCAAAAACACACAGAAAAAATTATTTCCATTCCTCCCTTCCTGTAGAGATAGTGAGCAG
novel-mir-82	Unigene12635_All	TTCCGATCGATCGAAAATCT	-57.5	11	ACCCTGTCATTTCCGATCGATCGAAAATCTCGGGATGAGATTCCGATTGATGAAAGCCTGGGGCTCCGTCTATGCTACTGGTTCGATCGATCGAAACTCTCTGAATGAGATTTCGATCGATCGGAAGGACCTAGA
novel-mir-82	Unigene122522_All	TTCCGATCGATCGAAAATCT	-34.9	10	ATCTCGGGTTGAGATTTTGATCGATTGGAACCCTGAACTGAGCCTGGAGCCACCCTTCCGATCGATCGAAAATCTCGGGTTGAGA
novel-mir-82	CL21285.Contig2_All	TTCCGATCGATCGAAAATCT	-29.3	7	CCCGTTATTGGGCTCCTATGCCATTTTCGATTGATCGAAAATCTCGGGTTGAGATTCCGATCGATCGAAAATCTGATCTACGTC
novel-mir-82	Unigene73806_All	TTCCGATCGATCGAAAATCT	-31.5	7	CCGGGCCCGATTCCGATCGATCGAAAATCTTGAAACGGATTCCGATCGATCGGAAAACCTGGACACCGCTTGGA
novel-mir-82	Unigene90754_All	TTCCGATCGATCGAAAATCT	-63.7	7	ACCCTGCCATTTCCGATCGATCGAAAATCTTGGGATGAGATTCCGATCGATCGGAAGCCTGGGGCTCCGCCTGCGCTGCTGGTTCGATCGATTGGCACTCGCCGAATGAGATTCCGATCGATCGGAAGAACCTGGAGGAT
novel-mir-1158	CL18737.Contig1_All	GAGAGATGGCGGATTGGGGTC	-73.1	7	AAGAGAGAGAGAGAGATGGCGGATTGGGGTCCGGTGGTGATCGCGGTGGTGCTGTTCGTGCTGCTGTCGCCGGGGCTGCTGTTCCAGCTACCGGGGCACGGGAGAATCGTGGAGTTCGCCAACTTCCAGACGAGCGGCATGTCGATCCTCGTCCACACCATCATCTACTTTGCCCTCGT
novel-mir-1158	CL18737.Contig2_All	GAGAGATGGCGGATTGGGGTC	-83.8	7	GATAGAGAGAGAGAGATGGCGGATTGGGGTCCGGTGGTGATCGCGGTGGTGCTGTTCGTGCTGCTGTCGCCGGGGCTGCTGTTCCAGCTGCCGGGGCACGGGAGAATCGTGGAGTTCGCCAACTTCCAGACGAGCGGCATGTCTATCCTCGTCCACACCATCATCTACTTTGCCCTCGTCACCATCCTCCTCATCGCCGTCG
novel-mir-1158	CL18737.Contig3_All	GAGAGATGGCGGATTGGGGTC	-82.6	7	GATAGAGAGAGAGAGATGGCGGATTGGGGTCCGGTGGTGATCTCGGTGGTGCTGTTCGTGCTGCTGTCGCCGGGGCTGCTGTTCCAGCTGCCGGGGCACGGGAGAATCGTGGAGTTCGCCAACTTCAAGACGAGTGGCATGTCGATCCTCGTCCACACCATCATCTACTTTGCCCTCGTCACCATCCTCCTCATCGCCGTCG
novel-mir-220	Unigene133001_All	CTGTCCGGCCCGGCCCAACCT	-86.3	8	TCGAATGGTTGGCGTCTGTCGCCAAAGGTGGTCGGGCGGGGCGCTGTCCGGCCCGGCCCGACCTCGCCGCCGCAAGGTCGGCTCCAACTCGGCGCTGTCCGCCGCACAGTCGGGCGGGGCGCTGTCCGGCCCGGCCCAACCTCCACCTTCTA
novel-mir-279	Unigene5128_All	TGAAACTCACGGAGCTCGCCT	-81.4	53	GTGAATCCTAAAGGCGAGCTCCGTGAGTAGATCAGAGCGGTACTTCCTTGCCTTGCCTGCAAGCTCCTAGTTGGTGTCTATCTAGAAAGAGAAGCACAAGGCGAGCGGAGTGAGCATCGCATTCCATCCATAGACTTGTTTGAATGAATGAGAATCTCTTGCTTGAAACTCACGGAGCTCGCCTTAGGTTTTTG
novel-mir-1227	Unigene6979_All	CAGCTCTATGCCGCGGCATCCA	-115.7	5	CAGTTAAACATGGATGCCGCGGCATACAGGATGTATGCCGCGGCATTGGCCCATAGTCCCTCGGGGAAGCAGCAGCTCCTCATCGTGATGCCGCGGCATACAGCTCTATGCCGCGGCATACACACTTCATGCAAAACCTGGGCAGAAGACTCCTGTTGTGATGCCGCGGCATACAGCTCTATGCCGCGGCATCCATCTTCAATAA
novel-mir-167	CL816.Contig1_All	TTTCAGCCGCAGCAGTAGAGC	-47.9	26	TAGACTGAGGGTTTGGCTTTCCTGTGTGGCCAAACTCAGGTGGCGAACAGGTCCCGGTAGACCAGTCTCTTCCTCAGCAGTTTGGTGAGGTTCAGGAGTTTCAGCCGCAGCAGTAGAGCGGCTCAGTTT
novel-mir-167	CL8426.Contig1_All	TTTCAGCCGCAGCAGTAGAGC	-59	9	GCCAGCGACTCAGCCTTGATCTGTTGGAGACGTGTGCTATGAATTGCGATAAAGTGTTCTCCGAGGTGGCTTCGGAGAAGGTTTTGGATGATATGGTGAGAATGATTGATAATCCAGAAACACATCATAGTAATAGACAAAAAGCTCTGCAACTGATTAAGGCATGGGGCAACTCTGAT
novel-mir-167	Unigene44521_All	TTTCAGCCGCAGCAGTAGAGC	-59	9	GCCAGCGACTCAGCCTTGATCTGTTGGAGACGTGTGCTATGAATTGCGATAAAGTGTTCTCCGAGGTGGCTTCGGAGAAGGTTTTGGATGATATGGTGAGAATGATTGATAATCCAGAAACACATCATAGTAATAGACAAAAAGCTCTGCAACTGATTAAGGCATGGGGCAACTCTGAT
novel-mir-655	CL11950.Contig15_All	TCTTCCATTACCTCGTCGGCTA	-27.55	77	ACGACGGATTTCTTCCATTACCTCGTCGGCTACGTACCTAACACGCTCCTAATCCCAAACGGGTTTTAATATTTCTATTTATATTCATTTCATCATATGTTAACAATATTTATAATTCACAACAAGATAGAGATAACAGAGAAAATAGTTACCTCAGGAATGCGACAGAGAACAGTCCT
novel-mir-215	Unigene13118_All	TTTCAACTCCAACTGTTTACC	-88.89	5	GACATCCAATGGGAGATGGTTCACAGTTGAGATCTGGTTCTTTGCCACAGTTCTTGAGATGAAAGAGAACATCCAGAAGCTCCATGGCATCTCAGCCTCTAAGCAGACCTTGGTGTTCAATGGCCAGATCATGACCGACGATCACGACACCGAGTTCTACAACATCCTCCAGGGTTCCCGGATCCAGCTCACCATAGATGACGGATCCGTCAAGCTCGTCAAGTCCGAAGACCCAGCCCCAGTCCATCTCTTAATCAAGATTCCAATCTCAAAGCGTCAATTTGGTATCTCCATATGAGATCCTTTTCAACTCCAACTGTTTACCATTCAGTGAG
novel-mir-215	Unigene14092_All	TTTCAACTCCAACTGTTTACC	-79.3	5	GACATCCAATGGGAGACAGTTCACAGTTGAGATCTGGTTTTTTGCCACAGTTCTTGAGATGAAACAGAACATCCAGAAGCTCCATGGCATCCCAATCTCCAAGCAGACCTTAGTGTTCAATGGCCAGATCATGACCGACGATCACGACACCGAGTTCTACAACATCCTCCAGGGTTCCCGGATCCAGCTCACCATAGATGACGGATCCGTCAAGTTCGAAGACCCAGCCCCAATCCATCTCTTAATCAAGATTCCAATCTCAAAGCGTCAATTCGGTATCTCCATATGAGATCCTTTTCAACTCCAACTGTTTACCATTCAGTGAG
novel-mir-1137	Unigene37566_All	CCGGATTGATCGATTTTGAGA	-28.6	5	CTCCTGGCGAGTGGGTTGGAGATTTCAGATCGATTCGGATCGTTTCCGTTATTGATCCGGATTGATCGATTTTGAGAATTTGGGGTT
novel-mir-1231	Unigene8687_All	TGATTCGGACCAAGCCGGGCT	-32.7	9	TGAACTTGTGTGATTCGGACCAAGCCGGGCTTGGCTCGCAGCAAATCATGCCCGATTCGGTCTGAGTCTCACCGTGTTGC
novel-mir-727	CL10313.Contig2_All	CATTGGACCAGTTTTCACCAAC	-33	6	AGTGGTAGTTCATTGGACCAGTTTTCACCAACAGGTGAGTAATGCTGTGGTTATTATACTCTATGCAAACATTCTTCTTATATTGCTCTCCGCAGGTTCGGATGTTATGTTGGCGAATGCTGACCTTGTATCGACCCCCAGC
novel-mir-727	CL10313.Contig4_All	CATTGGACCAGTTTTCACCAAC	-20.92	6	AGTGGTAGTTCATTGGACCAGTTTTCACCAACAGGTTCGGATGTTATGTTGGCGAATGCTGACCTTGTATCGACCCCCAGC
novel-mir-727	Unigene106054_All	CATTGGACCAGTTTTCACCAAC	-39.3	6	TAGTTCATTGGACCAGTTTTCACCAACAGGTTTCGTCACAGATGAAGAAGTTAAGCGCAGAGAATCCAAGTTACGTGATGCTCTAAAGAGCGACGCACAATTTCAAGTGAAAGAAGCTGCATTGGTGGAAGTTGCACAGTTCAACCCCCCA
novel-mir-1168	CL21092.Contig60_All	TAGGAAAGTAGAATGCAAACC	-19.76	10	GCCAGAATTATAGGAAAGTAGAATGCAAACCTCAGGGACCTCAATTTTTATTCACTTCCTATTGCCTGCTGATGGTTTGGAGTTCAATTCTCTCGGAGACTGAA
novel-mir-292	Unigene6812_All	TTATGAATCGGGTATAGAACC	-18.7	12	CTGCACACTTTCTATAGTTCTGTATCCAAGATCGGCTGCATGCTCTAGTTATGAATCGGGTATAGAACCCAGGATGCTT
novel-mir-292	Unigene8221_All	TTATGAATCGGGTATAGAACC	-18.7	12	CTGCACACTTTCTATAGTTCTGTATCCAAGATCGGCTGCATGCTCTAGTTATGAATCGGGTATAGAACCCAGGATGCTT
novel-mir-79	CL20960.Contig1_All	GAAGGGCCGGAGAGAACTCTCC	-33.23	31	TTGCGTAATTAGGGTTTCTCTGGCCCTTCGAATTCCCCCTTTCCACCATTGAAGGGCCGGAGAGAACTCTCCATATCCGCCA
novel-mir-79	CL20960.Contig2_All	GAAGGGCCGGAGAGAACTCTCC	-33.23	31	TTGCGTAATTAGGGTTTCTCTGGCCCTTCGAATTCCCCCTTTCCACCATTGAAGGGCCGGAGAGAACTCTCCATATCCGCCA
novel-mir-1186	CL380.Contig2_All	TTCTCGACGGCGTTTGACAACC	-22.9	8	AAGCCAGGTGGGCGTAAGTTCTTTGACCTGTTGAGGCATAATATATATATATATTCGATGATCTATTTTTTATGTTTGTTGGTGGCTGATTTTCATATATTCTCGACGGCGTTTGACAACCAGACTGAAGT
novel-mir-35	CL15430.Contig1_All	CCGAGATCGATCTGGAATCC	-69.1	5	TCTAGGGTTTCCGAGATCGATCTGGAATCCAGCCGTAGGAATTTCTCTGGATCCATGGACGATTCGTCGTCTGGTGGATCGGAGATGAAGGCGGACGATGCTAGGGTTTCCGGATCCACGGAAGGTTCCGCGATCGATCGATCGGAAATTGTACG
novel-mir-35	CL15430.Contig2_All	CCGAGATCGATCTGGAATCC	-69.1	5	TCTAGGGTTTCCGAGATCGATCTGGAATCCAGCCGTAGGAATTTCTCTGGATCCATGGACGATTCGTCGTCTGGTGGATCGGAGATGAAGGCGGACGATGCTAGGGTTTCCGGATCCACGGAAGGTTCCGCGATCGATCGATCGGAAATTGTACG
novel-mir-35	CL15430.Contig3_All	CCGAGATCGATCTGGAATCC	-69.1	5	TCTAGGGTTTCCGAGATCGATCTGGAATCCAGCCGTAGGAATTTCTCTGGATCCATGGACGATTCGTCGTCTGGTGGATCGGAGATGAAGGCGGACGATGCTAGGGTTTCCGGATCCACGGAAGGTTCCGCGATCGATCGATCGGAAATTGTACG
novel-mir-344	CL1785.Contig1_All	TAGGACACCTAGATTTTCTGG	-37.2	9	ACTCTCTCTCTAGGACACCTAGGTTTTCTGGAGTAGTGGTAAGTAACATGGTATCGAAACTGGAGGTCCAAAGGCTCTCTCTCTAGGACACCTAGATTTTCTGGAGTAGTGATA
novel-mir-344	CL1785.Contig3_All	TAGGACACCTAGATTTTCTGG	-34.4	9	GCTCTCTCTCTAGGACACATCTAGGTTTTCTGAAGTAGTGGTAAGTAACATGGTATCGAAGCTGGAGATCCAGAGGCTCTCTCTCTAGGACACCTAGATTTTCTGGAGTAGTGATA
novel-mir-67	CL20091.Contig10_All	CACATTCTCGGCGGCTGCACT	-29.59	9	CAGACCATTTCACATTCTCGGCGGCTGCACTTCAATGCAGTAATATGTGCTGCTGCTTTGGGTGCGAGGTGTTCAG
novel-mir-67	CL20091.Contig11_All	CACATTCTCGGCGGCTGCACT	-29.59	9	CAGACCATTTCACATTCTCGGCGGCTGCACTTCAATGCAGTAATATGTGCTGCTGCTTTGGGTGCGAGGTGTTCAG
novel-mir-67	CL20091.Contig4_All	CACATTCTCGGCGGCTGCACT	-29.59	9	CAGACCATTTCACATTCTCGGCGGCTGCACTTCAATGCAGTAATATGTGCTGCTGCTTTGGGTGCGAGGTGTTCAG
novel-mir-67	CL20091.Contig6_All	CACATTCTCGGCGGCTGCACT	-29.59	9	CAGACCATTTCACATTCTCGGCGGCTGCACTTCAATGCAGTAATATGTGCTGCTGCTTTGGGTGCGAGGTGTTCAG
novel-mir-67	CL20091.Contig9_All	CACATTCTCGGCGGCTGCACT	-29.59	9	CAGACCATTTCACATTCTCGGCGGCTGCACTTCAATGCAGTAATATGTGCTGCTGCTTTGGGTGCGAGGTGTTCAG
novel-mir-586	CL6199.Contig18_All	CGGGATCTCGTCGTGACCACC	-89.05	30	TTCATTGGTTTTTGGAGGTTCCTCCTTGCTGCAGTCAGCAACCCAGTCTGGCGTATCCCGACTTACAACTTCGTTTTGTGCAGCTTTTTGTGCAGGTAAATCTGCTTTTTTTCGTGCAGCAGCTTCTCGTGCAGTGGCGGCTTCTGCTTCTTCTCGTGCAGTGGCAGCTTCTGCTTTCTCCTGTGCCTCTTTTCGAGCCGCTACGCATTCAGCTCGCCAGCTCCGTGTTTCATCATCGGTCTCGTGCTCTTTAGGAGACGGGATCTCGTCGTGACCACCGGAAGATGAA
novel-mir-586	CL6199.Contig12_All	CGGGATCTCGTCGTGACCACC	-54.95	29	AACAACTTCTCGTGCAGTGGCGGCTTCTGCTTCTTCTCGTGCAGTGGCAGCTTCTGCTTTCTCCTGTGCCTCTTTTCGAGCCGCTACGCATTCAGCTCGCCAGCTCCGTGTTTCATCATCGGTCTCGTGCTCTTTAGGAGACGGGATCTCGTCGTGACCACCGGAAGATGAA
novel-mir-586	CL6199.Contig23_All	CGGGATCTCGTCGTGACCACC	-54.95	29	AACAACTTCTCGTGCAGTGGCGGCTTCTGCTTCTTCTCGTGCAGTGGCAGCTTCTGCTTTCTCCTGTGCCTCTTTTCGAGCCGCTACGCATTCAGCTCGCCAGCTCCGTGTTTCATCATCGGTCTCGTGCTCTTTAGGAGACGGGATCTCGTCGTGACCACCGGAAGATGAA
novel-mir-140	CL5014.Contig2_All	GTTGTTGGCAAGTGTGATCT	-23.8	6	GCTCGCTGGGTCAACGGTCATGCTTCTAACGATACTTTGGGGATCTTGTGTTGTTGTTGGCAAGTGTGATCTTTCAGAGAAT
novel-mir-140	CL5014.Contig3_All	GTTGTTGGCAAGTGTGATCT	-23.8	6	GCTCGCTGGGTCAACGGTCATGCTTCTAACGATACTTTGGGGATCTTGTGTTGTTGTTGGCAAGTGTGATCTTTCAGAGAAT
novel-mir-424	CL9086.Contig1_All	CCTTTGATGTTAGCTGTGCCT	-25.1	5	TCGAGAGGTGCCTTTGATGTTAGCTGTGCCTCAAAATCAGTAGTTAGAAGCGGGGGAAGCAGCAAACGCCCGAGGATCTATCAA
novel-mir-424	CL9086.Contig2_All	CCTTTGATGTTAGCTGTGCCT	-25.1	5	TCGAGAGGTGCCTTTGATGTTAGCTGTGCCTCAAAATCAGTAGTTAGAAGCGGGGGAAGCAGCAAACGCCCGAGGATCTATCAA
novel-mir-424	CL9086.Contig3_All	CCTTTGATGTTAGCTGTGCCT	-25.1	5	TCGAGAGGTGCCTTTGATGTTAGCTGTGCCTCAAAATCAGTAGTTAGAAGCGGGGGAAGCAGCAAACGCCCGAGGATCTATCAA
novel-mir-451	Unigene129312_All	CGAGCCTCCTGAGCAGCTGCCT	-43.2	5	TCGCTGAAGGCGAGCCTCCTGAGCAGCTGCCTCTGCACGAGCCACCTGGGCGGCAGCCTGTGCCTCAACATGGGTGATCTGCTCTGCGGTAGCCTGCCTCTGCAA
novel-mir-203	Unigene12060_All	CGTCTGTGGTCGTGAAAGACT	-58.7	347	TAGTAAATCTCGTCTGTGGTCGTGAAAGACTTGAAGCGGCGGCTCAGAGCATAAGGGCAATATGAGTCATCGTTTTAAGCCTTTCACGGTCACAGACGAGGCTCACCG
novel-mir-203	Unigene13220_All	CGTCTGTGGTCGTGAAAGACT	-58.7	347	TAGTAAATCTCGTCTGTGGTCGTGAAAGACTTGAAGCGGCGGCTCAGAGCATAAGGGCAATATGAGTCATCGTTTTAAGCCTTTCACGGTCACAGACGAGGCTCACCG
novel-mir-203	Unigene58067_All	CGTCTGTGGTCGTGAAAGACT	-58.7	347	TAGTAAATCTCGTCTGTGGTCGTGAAAGACTTGAAGCGGCGGCTCAGAGCATAAGGGCAATATGAGTCATCGTTTTAAGCCTTTCACGGTCACAGACGAGGCTCACCG
novel-mir-203	Unigene58068_All	CGTCTGTGGTCGTGAAAGACT	-58.7	347	TAGTAAATCTCGTCTGTGGTCGTGAAAGACTTGAAGCGGCGGCTCAGAGCATAAGGGCAATATGAGTCATCGTTTTAAGCCTTTCACGGTCACAGACGAGGCTCACCG
novel-mir-203	Unigene8417_All	CGTCTGTGGTCGTGAAAGACT	-58.2	347	TAGTAAATCTCGTCTGTGGTCGTGAAAGACTTGAAGCGGCGGTTCAGAGCACAGGGGCAATATGAGTTGTCGTTTTAAGCCTTTCACGGTCACAGACGAGGCTCACCG
novel-mir-421	CL85.Contig2_All	CTACGCCTATTGTCAAGACT	-91.9	13	AAGAAGCATACTACGCCTATTGTCAAGACTGGCTAGAGATAATAGTGACAATAATAGCAAAAAGTGACCACATAAATATTCATATCTCCATATATAAGAAAGTCATCAAGTATGACCGCACCCTTCTTTCACCGAAGGCACCACGGGAGTTTGTTGAGTTCAAAGCCTAAAAAGTTCATCTTGTAACCCCCGCAACAGGTTATCCAACACCCTCATTTGGGTTGTTGTCTCGTCGAGAGACCTGTGCAGTGTGAGCAGTGTGGGATGTTCCTCTTGTGGTTTAAGGGCATGTCGAGGCAGCATATGAACCGGTACTGCACGAGGGTTGGTGTGTCTCAT
novel-mir-14	CL12109.Contig2_All	TCGCCTTTGGGAATCCGGTCC	-21.6	19	ATGCACGCCATCGCCTTTGGGAATCCGGTCCGTTCATTGGGATCGAATTTGGTCCAAACACGTTGGTCGCCT
novel-mir-505	Unigene48616_All	TATTCGTACGTGATTCAAGCCT	-36.4	10	AGCGTTACTCTGCGATTGTTGCACAACGTAACACAAAGGCTTGTCTTATCTTGGATGTGACTTTAGTTGTAACCCAACAACAAACTCGTTACGAGTAGGAGAGAATTACACTTTAAAGAAATAATATTCGTACGTGATTCAAGCCTGAGTTTTGAT
novel-mir-76	CL20729.Contig9_All	CGACCTCAGCCTCGACGCCT	-32.7	5	TTGGATCGGATTCGGCGCCGACGCTGGGATCTTCGCCCCGGTTCCCTAAGAAGCTCCTCTTCCTCGAGCGCGACCTCAGCCTCGACGCCTCCCGCGCCCT
novel-mir-76	Unigene8851_All	CGACCTCAGCCTCGACGCCT	-32.7	5	TTGGATCGGATTCGGCGCCGACGCTGGGATCTTCGCCCCGGTTCCCTAAGAAGCTCCTCTTCCTCGAGCGCGACCTCAGCCTCGACGCCTCCCGCGCCCT
novel-mir-336	CL1527.Contig2_All	CTGCCATGGATCGTCGCCAAGA	-37	5	TCGAGAGCCTTCTTGGTGGGACCGGATTCAGGAGATCCACCCCTTGTCTCCCCATCTGTTGCACCTCTTGACGCGATAGTATCTTTATGCACCACACATTATTTACAAACTCCTGCCATGGATCGTCGCCAAGAAGAAGATCAT
novel-mir-336	CL1527.Contig5_All	CTGCCATGGATCGTCGCCAAGA	-37	5	TCGAGAGCCTTCTTGGTGGGACCGGATTCAGGAGATCCACCCCTTGTCTCCCCATCTGTTGCACCTCTTGACGCGATAGTATCTTTATGCACCACACATTATTTACAAACTCCTGCCATGGATCGTCGCCAAGAAGAAGATCAT
novel-mir-155	CL6790.Contig7_All	AGAGAGAGAAAGAGGAGCCCT	-34.39	10	TCGCCGCTCTTGCTCCTCTCTCTCTCTCTAATTCCCCAAATCGAGGGCTCGATAATCTAGAGAGAGAAAGAGGAGCCCTTTTCTCGCAG
novel-mir-1001	CL20359.Contig12_All	CGCGACTGTCCTTGGCATTGGG	-23.36	10	CAGCAAACACTACCATTGCCGGCGGGATCTGTGAAGCCGTGGGCGCGACTGTCCTTGGCATTGGGAAAACGGCGA
novel-mir-773	CL2362.Contig2_All	CCCGGACCTGAAGGCGAAGA	-33.8	5	CGCGCCTTCGTCTTCAGTTCAGGGTTTGGGGATGGGTCTCCCGGACCTGAAGGCGAAGAGGAAGGGGAA
novel-mir-773	CL2362.Contig3_All	CCCGGACCTGAAGGCGAAGA	-33.8	5	CGCGCCTTCGTCTTCAGTTCAGGGTTTGGGGATGGGTCTCCCGGACCTGAAGGCGAAGAGGAAGGGGAA
novel-mir-179	Unigene10112_All	GAGAGAAACTGTTGAATGCCT	-24.8	16	GGAGGCGTCAAGAGAGTATTCAGACAACTTTTCTCGACCAAGAAGGGAGAGAAACTGTTGAATGCCTTTCAGTGTCA
novel-mir-179	Unigene129008_All	GAGAGAAACTGTTGAATGCCT	-24.8	16	GGAGGCGTCAAGAGAGTATTCAGACAACTTTTCTCGACCAAAAAGGGAGAGAAACTGTTGAATGCCTTTCAGTGTCA
novel-mir-179	Unigene43854_All	GAGAGAAACTGTTGAATGCCT	-85.9	16	CAGTGCTGGCCGGCTTCGAAAGGGTCTTGTGGCTCTACAAATCTCAAATCGATGGGATCTGATGCGGTGGGATCGAGGGGTTCTGATGCGGCGGCTTGCTACCTCTACATCTACAACAATAATAGTGAGCTTGGGTCCTAAGATCTCTGAAACTGTGAAGGGAAAGTTGAGCTTGAGCGCGAGAATCATTCAAGCCGGAGGGGTCAAGAGAGTATTCAGACAACTTTTCTCAGCTAAGAAGGGAGAGAAACTGTTGAATGCCTTCCAGTGTCA
novel-mir-179	Unigene8034_All	GAGAGAAACTGTTGAATGCCT	-24.8	16	GGAGGCGTCAAGAGAGTATTCAGACAACTTTTCTCGACCAAGAAGGGAGAGAAACTGTTGAATGCCTTTCAGTGTCA
novel-mir-534	Unigene95232_All	CACCTGTAGATGTAATTATGACT	-20.1	5	AAGTTTGAAGCACCTGTAGATGTAATTATGACTACATGTAGTTATGATAATTTGCATTTGTATCATTCCT
novel-mir-262	Unigene34886_All	TTAGAGATCGATACAAGGAGC	-25.1	14	CGTTTCTGATGCTCCTCGAGAGGTATTCAAGTCTTACTGTCTGGGGGAGATTAGAGATCGATACAAGGAGCATAGGGGAAA
novel-mir-466	Unigene15591_All	ACGGAGACTCTGGTGACGGGA	-91.7	5	GGGAATCGGAACGGAGACTCTGGTGACGGGATTTGATGGCCGATTTGTAAATCGAGGAGCAGCAACAGACCATATAGGGGGTGTGTGTGTTGTGAGGGATGAAAGAGTGATTGGTAGGAGGCGGCCATGGATGAGTCGGAGGTTAGACGCCGCCATTCTTTTGAAACGGATTTGTTCCGGAACAATACCTTGCTATCCAAGGCGGAATCTCATGGACATTCTCCTCACGCCTCTCTCGTGGCCTCGAGACTCTCGTTGGGTTCTTC
novel-mir-466	Unigene17268_All	ACGGAGACTCTGGTGACGGGA	-80.9	5	TGCCTTCATCCCTTGATTTACAAATTGTCCATCCCGTGACCGGAGCTTCCGTTCTGATTCCAGAGTTTCGAATCCCAATGGCATCATCTCATCGCCGAAGTTGTAGATAAACTCACAGCGCGATGAGATGGCGTATGGGAATCGGAACGGAGACTCTGGTGACGGGATTTGATGGCC
novel-mir-466	Unigene5071_All	ACGGAGACTCTGGTGACGGGA	-75.43	5	AATTGTCCATCCCGTGACTGGAGCTTCTGTTCCGATTCCAAAGTTTCGAATCCCAACGGCATCTCATTGCCGAAGTTATAGATAAACTCAGCGCAATGAGATGGCGTATGGGAATCGGAACGGAGACTCTGGTGACGGGATTTGATGGCT
novel-mir-516	Unigene61439_All	TTAATGTAGAGATTCTAAACA	-73.4	21	ATTTTTTTTGTGTTTAGAACCTCTACATTAGTCAGGGACCATAGAGGGTATCCATATAGATAATAGAAGAGAATAATAAAAGAAAGCTAGATGCAACAAATATATATTTGATTATCAATACGGTACCCTCTATACCTCCCTGGTTAATGTAGAGATTCTAAACACAAAAAATTC
novel-mir-354	CL19528.Contig6_All	CCATCGGACCTAGGGGGTGAG	-185	295	AACCGATCACCCATCGGACCTAGGGGGTGAGCTGTCATTTCTTCTCTCTTCATAATTTTTCATATGAAAATGATCATAATGCAAAATTAGGGGATGAGCTGTCGATGAATGAAAAAGTAAGCAAGGAAGTGCTTCTATCGCCTCGAAAAAATAACTTGAGGTTATGGGGGCACTTTCTCGCTCATTTTTTCATTCATCGATAGTTCACCTTTGGATTTGGATTATGATTATATGAAAAATTATGAAGAGGGAGAGGGGAGGGCAGCTCACCCCTTAGATCCGATGGGATGATCGACT
novel-mir-62	CL19516.Contig2_All	CATCAAGTGTCAATAAATCTC	-49.5	20	AAAAATATTCGAGATCTATCCACATTTGATGATAAATTGAAACATCAAATATTTGATGTTTTAATTTATCATCAAGTGTCAATAAATCTCGAATGTTCTT
novel-mir-62	Unigene7585_All	CATCAAGTGTCAATAAATCTC	-49.5	20	AAAAATATTCGAGATCTATCCACATTTGATGATAAATTGAAACATCAAATATTTGATGTTTTAATTTATCATCAAGTGTCAATAAATCTCGAATGTTCTT
novel-mir-487	Unigene32253_All	CAGTCGGAGGCCTTTTGCACC	-73.8	7	GCCGCCTTTTGGTGCCTAAGGCCTCTGTCTGTCTTGCTTTCATGATACAACACACCTCTTATACCGTTCTAAAAATCTTCGGGCGAGTCAAGGTGACATGACAGGGTGTTTGGTCGAGCAAAAACAAGACAGTCGGAGGCCTTTTGCACCGAAGGGCAGT
novel-mir-133	CL41.Contig4_All	GAGAGTCGCGTTGATACACCG	-49.02	21	GAAAGAGAGAGAGAGTCGCGTTGATACACCGCCGAATCTCTGCAAAGGTAACCGCCGAAAAGCTCCATTCTTCTTAGCGTGGTTCGTACTGTGTATCACCGCCTCTCTCTCTCTCTCGA
novel-mir-688	CL7833.Contig1_All	TCATCGTGACTTGAGACGGCT	-30.6	5	CACGGTAAAGTTCTTCAGGTAGTCATCGTGACTTGAGATAGCTTTATGCCTAACTCCACAGACCTCTCCGTATTATTGGTGGACTTCTTCAGAAGGTCATCGTGACTTGAGACGGCTTTATGCCTAA
novel-mir-115	CL3328.Contig12_All	TGATTTTTGAGCGTACTCATG	-54.3	52	ATGATTGGTGAAGGCATGCTTGATTTTTGAGCGTACTCATGTAATATATGAGCATGCTCAAAAATACACGAGCATGCTCAAAAATCTGGCATGCCCTCATCAATGTAT
novel-mir-110	CL2465.Contig2_All	CAGAGGATCACAAGAGCCGGATG	-26.6	6	ATCGGAATCGCAGAGGATCACAAGAGCCGGATGATGCATGATTTCCAAGCTCTCAGATCTTCGGGGTTGATTCCCCT
novel-mir-110	CL2465.Contig3_All	CAGAGGATCACAAGAGCCGGATG	-29.3	6	ATCGGAATCGCAGAGGATCACAAGAGCCGGATGATGCATGATTTCCAAGCTCTCAGATCCTCGGGGTTGATTCCCCT
novel-mir-110	CL2465.Contig4_All	CAGAGGATCACAAGAGCCGGATG	-29.3	6	ATCGGAATCGCAGAGGATCACAAGAGCCGGATGATGCATGATTTCCAAGCTCTCAGATCCTCGGGGTTGATTCCCCT
novel-mir-188	Unigene108002_All	CGGAGTTGATCCTGGGCGCCT	-39.2	7	GGATAGGCGCCGGAGTTGATCCTGGGCGCCTAGAAAGAGCAGAGGGCCCCCGGGACATAGCTGGGGCGCCTAGAA
novel-mir-1098	CL1377.Contig3_All	TTCGATGAGACTCACTTGGCTC	-93.8	12	GTAGTTGACTTTAGAGAGTAGTTGGCATTCGATGGCAGTTAGCACCAGAGAGGATAGTTGGCTTCATTTGACTTCAGAGATAGTAGTTGGCATTCCGTGGCAGTTGGTACCAGAGATAGTAGTTGGCATTCCATGGCAGTTGGTACCAGAGATAGTAGTTGGCATTCCATGGCAGTTGGTACCAGAGGTAGTAGTTGGCTTGAGATGGCAGTTGGCACCAGAGGTAGTAGTTGGCTCCAGAGTTAGTAGTTGGCTTCAGATGGTAGTCATTCTGGCGGCATCACTAGCCCAGTTTTCGATGAGACTCACTTGGCTCGGTCGATAGT
novel-mir-1101	CL14297.Contig4_All	ATTGAAGGTGAGAGCTCCGGGAA	-37.8	8	GGGGCTCGGCAAGCTGCGGAAGCTCTCCACCACCAAGCCAATCGTCACCAAAGGAGATAATATTATTGAAGGTGAGAGCTCCGGGAAGCTGAGCGTG
novel-mir-174	CL9742.Contig2_All	GTAGACTTCTGTGGTGCACCCA	-36.8	8	TCCGCAAGGAGACTAAGCTTTCCACATGAGCGAAATATTTGGAGGAATATATCCCGGTGTTGCTGTAGAATTCTTCAAAGCTGTTCCGGTCTCGGTAGACTTCTGTGGTGCACCCATCCTTGCAAT
novel-mir-443	Unigene11999_All	CTACCATGCGACCCTCGACTG	-36.9	6	CCACCTGGACGGAGTCGACGTGTTGCTTGGGATGGACTGGCTTTCGTCCTACCATGCGACCCTCGACTGCTTCAGGAAG
novel-mir-225	Unigene13642_All	CGACAGAAACTATGAATTAATC	-35.4	23	TTTATCTGTTTTATCTGTATAGTTTTATCTGTATAAATATAAATCCATATAATATAATAATATGGATTATCCAAAAATCGATTGATTCCTTATTTCTTGTTTTTCGTAAGAGTTAATATTTTGGAGAAACGACAGAAACTATGAATTAATCAATAGATTCA
novel-mir-637	Unigene667_All	CCAACATCGCCGGACTGGTGA	-34.3	10	TACGTCCACTCCAACATCGCCGGACTGGTGACTCTCCTTGAGGCCTGTAAATCGGCGGATCCTCAGCCGGCGATCGTGTGGGCCTC
novel-mir-130	CL3865.Contig14_All	TGAGAGATTGATAGAGGTTAC	-80.3	733	TGGAGCATATGTGGCCGCTGGAGATCTCATATAGTCATTTTTCACATCTTACGAATTACAATTCCTGAAGTTTTTCTGCAAACGGTTGTGTTCCTTGAAGTTCTTCATGCGACCGCTGGAAAACTTCAGGAATTGCAATTCCCAAGATGTGGAAATCGATTCAGGAATAGAAAATAATCAAAATGAAAAGAGAATGAGAGATTGATAGAGGTTACAAATGATATC
novel-mir-130	CL3865.Contig2_All	TGAGAGATTGATAGAGGTTAC	-80.3	733	TGGAGCATATGTGGCCGCTGGAGATCTCATATAGTCATATTTTTCACATCTTACGAATTACAATTCCTGAAGTTTTTCTGCAAACGGTTGTGTTCCTTGAAGTTCTTCATGCGACCGCTGGAAAACTTCAGGAATTGCAATTCCCAAGATGTGGAAATCGATTCAGGAATAGAAAATAATCAAAATGAAAAGAGAATGAGAGATTGATAGAGGTTACAAATGATATC
novel-mir-130	CL3865.Contig3_All	TGAGAGATTGATAGAGGTTAC	-80.3	733	TGGAGCATATGTGGCCGCTGGAGATCTCATATAGTCATATTTTTCACATCTTACGAATTACAATTCCTGAAGTTTTTCTGCAAACGGTTGTGTTCCTTGAAGTTCTTCATGCGACCGCTGGAAAACTTCAGGAATTGCAATTCCCAAGATGTGGAAATCGATTCAGGAATAGAAAATAATCAAAATGAAAAGAGAATGAGAGATTGATAGAGGTTACAAATGATATC
novel-mir-130	CL3865.Contig13_All	TGAGAGATTGATAGAGGTTAC	-141.71	720	ATAGTCATATGTAACCTCTATCCATCTCCCATTATCTTCTTCGCTATCCCTAAATTGGTTTCCACACCTTACGAATTACAATTCCTGAAGTTTTTCTGCAAACAGTTGTGTTCCTTGAAGTTCTTCATGCGACCGCTGGTGAGTTATAATTTTTTTGAAATAGGGTTGTATTAAATTTATTTTCTTTATCAATCCAAAACCCTTCAAGGAACGCAGCCGTTTGTAGGCAAACTTCAGGAATTGCAATTCCCAAGATGTGGAAATCGATTCAGGAATAGAAAATAATCAAAATGAAAAGAGAATGAGAGATTGATAGAGGTTACAAATGATATC
novel-mir-130	CL3865.Contig1_All	TGAGAGATTGATAGAGGTTAC	-109.91	715	ATAGTCATGTAACTTCTATCCATCTCCCATTATCTTCTTCGCTATCCCTAAATTGGTTTCCACATCTTGCGAATTGTAATTTCTAAAGTTTTTCTGAATCAGTTTTCACATCTTACGAATTACAATTCCTGAAGTTTTTCTGCAAACGGTTGTGTTCCTTGAAGTTCTTCATGCGACCGCTGGAAAACTTCAGGAATTGCAATTCCCAAGATGTGGAAATCGATTCAGGAATAGAAAATAATCAAAATGAAAAGAGAATGAGAGATTGATAGAGGTTACAAATGATATC
novel-mir-130	CL3865.Contig10_All	TGAGAGATTGATAGAGGTTAC	-126	22	TGGAGCATATGTGGCCGCTGGAGATCTCATATAGTCATATTTTTCACATCTTACGAATTACAATTCCTGAAGTTTTTCTGCAAACGGTTGTGTTCCTTGAAGTTCTTCATGCGACCGCTGGTGAGTTATAATTTTTTTGAAATAGGGTTGTATTAAATTTATTTTCTTTATCAATCCAAAACCCTTCAAGGAACGCAGCCGTTTGTAGGAAAACTTCAGGAATTGCAATTCCCAAGATGTGGAAATCGATTCAGGAATAGAAAATAATCAAAATGAAAAGAGAATGAGAGATTGATAGAGGTTACAAATGATATC
novel-mir-130	CL3865.Contig12_All	TGAGAGATTGATAGAGGTTAC	-126	22	TGGAGCATATGTGGCCGCTGGAGATCTCATATAGTCATTTTTCACATCTTACGAATTACAATTCCTGAAGTTTTTCTGCAAACGGTTGTGTTCCTTGAAGTTCTTCATGCGACCGCTGGTGAGTTATAATTTTTTTGAAATAGGGTTGTATTAAATTTATTTTCTTTATCAATCCAAAACCCTTCAAGGAACGCAGCCGTTTGTAGGAAAACTTCAGGAATTGCAATTCCCAAGATGTGGAAATCGATTCAGGAATAGAAAATAATCAAAATGAAAAGAGAATGAGAGATTGATAGAGGTTACAAATGATATC
novel-mir-130	CL3865.Contig6_All	TGAGAGATTGATAGAGGTTAC	-126	22	TGGAGCATATGTGGCCGCTGGAGATCTCATATAGTCATTTTTCACATCTTACGAATTACAATTCCTGAAGTTTTTCTGCAAACGGTTGTGTTCCTTGAAGTTCTTCATGCGACCGCTGGTGAGTTATAATTTTTTTGAAATAGGGTTGTATTAAATTTATTTTCTTTATCAATCCAAAACCCTTCAAGGAACGCAGCCGTTTGTAGGAAAACTTCAGGAATTGCAATTCCCAAGATGTGGAAATCGATTCAGGAATAGAAAATAATCAAAATGAAAAGAGAATGAGAGATTGATAGAGGTTACAAATGATATC
novel-mir-130	CL3865.Contig7_All	TGAGAGATTGATAGAGGTTAC	-126	22	TGGAGCATATGTGGCCGCTGGAGATCTCATATAGTCATATTTTTCACATCTTACGAATTACAATTCCTGAAGTTTTTCTGCAAACGGTTGTGTTCCTTGAAGTTCTTCATGCGACCGCTGGTGAGTTATAATTTTTTTGAAATAGGGTTGTATTAAATTTATTTTCTTTATCAATCCAAAACCCTTCAAGGAACGCAGCCGTTTGTAGGAAAACTTCAGGAATTGCAATTCCCAAGATGTGGAAATCGATTCAGGAATAGAAAATAATCAAAATGAAAAGAGAATGAGAGATTGATAGAGGTTACAAATGATATC
novel-mir-130	CL3865.Contig8_All	TGAGAGATTGATAGAGGTTAC	-126	22	TGGAGCATATGTGGCCGCTGGAGATCTCATATAGTCATATTTTTCACATCTTACGAATTACAATTCCTGAAGTTTTTCTGCAAACGGTTGTGTTCCTTGAAGTTCTTCATGCGACCGCTGGTGAGTTATAATTTTTTTGAAATAGGGTTGTATTAAATTTATTTTCTTTATCAATCCAAAACCCTTCAAGGAACGCAGCCGTTTGTAGGAAAACTTCAGGAATTGCAATTCCCAAGATGTGGAAATCGATTCAGGAATAGAAAATAATCAAAATGAAAAGAGAATGAGAGATTGATAGAGGTTACAAATGATATC
novel-mir-242	Unigene18774_All	GCTGACTCGGAGACCTGGGACCT	-83.5	11	AAAAGCGCGGGCTGACTCGGAGACCTGGGACCTTGGCTTAGCAACGAATGAATATTTCTCCTCGAGCTTTCTCTGCCAGCGGCTTATGTAGTGATCGGCCAGCTCGCTAAGCTTCGCTTCGGAGGAACCTAGCTTCTTCAGCGAAGCTGGAGGAACGGAGTTGGCTTCTCCCGTTGGTCAAGCAGGCTTCGCTCCTTGCGAGCTACCAAGCTGCTCTA
novel-mir-507	Unigene53004_All	CTTGTTCGTCGACTCTGCTTGGC	-23.9	5	ACATGAGCGTCTTGTTCGTCGACTCTGCTTGGCCATTAGCTTGCGGGTAGTATGGGGAAGAGAAGCTCAACA
novel-mir-1183	CL3431.Contig2_All	TCGATTCTAGATCTGTAGATC	-109.24	6	AAAAATCTACGGTGCTACAGATCTTGTTGTGCAGAAGGGGGCTTTGAAAGCCGCCGAGGCCGGAGCCCCGGCTACCCCCCCAAAAGAAGCAAAGAGGGGGAGGAGAGGAGGAAAAAAACCCTAGAACGCCTTCAGAAGGGCCTGATATCCCCACGCCGGAGCTTCAGAAGGAGGCGGGGATGAAAACAGCCCGATCCAACGGAGGGGATGAAGAGGAGGCAAGGGGGATCGCCGGATCTGCTCTCGATTCTAGATCTGTAGATCAGAGATTAGA
novel-mir-457	Unigene135627_All	TAGGCCGGTAACAACTCAACACC	-31.97	11	CCTCGGCTCCTAGGCCGGTAACAACTCAACACCACTCTACATACAGAACTCAGAAAAAAAATGGAAGTGGTGGAGGGGTGTTGTCCGAGCTACCTCGGTCGTCG
novel-mir-383	CL22623.Contig13_All	CCTAGGATGGTAGGCGCCCAGA	-42.6	10	TTCTGGGCAATATTCCAGGCGCCTAGAATTCCAGGCGCCTAGACTTCAGGCGCCTAGGATGGTAGGCGCCCAGAAGCTCCAAGC
novel-mir-103	CL22623.Contig13_All	CTAGGATGGTAGGCGCCCAGAA	-42.6	43	TTCTGGGCAATATTCCAGGCGCCTAGAATTCCAGGCGCCTAGACTTCAGGCGCCTAGGATGGTAGGCGCCCAGAAGCTCCAAGCT
novel-mir-36	CL15459.Contig1_All	AACTAATGATAATGTTGAGCTCT	-22.8	8	CCAACTGAGCTAGCTGACATCTTCAAGTTTAACCAATTATCATTAGTTAATAATCAAACTAATGATAATGTTGAGCTCTGTTCAAACTA
novel-mir-36	CL15459.Contig2_All	AACTAATGATAATGTTGAGCTCT	-22.8	7	AACTGAGCTAGCTGACATCTTCAAGTTTAACCAATTATCATTAGTTAATAATCAAACTAATGATAATGTTGAGCTCTGTTCAAACTA
novel-mir-1216	Unigene29517_All	ATAAGCAGCGGAAAAAGTAGC	-170.8	5	AAGGAGCCGGATAAGCAGCGGAAAAAGTAGCAGGACAAGCGAGATAAGCAGCGGGATAAGCAGCATGACAAACGGAAAAAAAAGCGAAAAAAGCAAGAGAAGGAGCGAAAAAAACGAGAGAAGGAGCGGTACAAGGAGCTGCTTAACTTGCGTCGTCGTTGGAGGTAGCTCTCATCCGACCCTTCTCTCGGAGGAGGGTTACCTCAGACGACGAAGGAGGTTAAGTAGCTCATTGTGCCTGCTCATTCTCTCATTTTTTTTCGCTTGTCCTGTTGCTTTTTCTGCTGCTTATCCCGCTTGTC
novel-mir-835	Unigene82091_All	ATTCTCGGCAGATTTTGGACC	-25.4	10	GTACGAGAGTGGTCCGGGCCCTTTTTGGAGAATCTTCTCAGCAGATTCTCGGCAGATTTTGGACCATATTTGATC
novel-mir-415	CL7120.Contig5_All	TCTTGTCCATTGTTAATTCTA	-95.54	6	CGATGAGGCCTAGAATGGGACTGGTGGTGAGAGCACTGGATTGTTTCGCTGATTCGTTGGATCTAAACAACGGTGTCAAACCGGGAGAGAGCGAACTCTTTGCGGGGCCTCAAACTGCAGAGATTAGAATGTTTCAGAGGATGGCATTTGGTAGCCAAGATTACAGCAGTGACTTCAGCCGCTCCAGCTGGAAGACTCGTGGCGATTTGTAATCAGGTTTTTTGTTTCTCTTTGACATCATGTTTTTCTTATTTTTTCATTTTTTTTTTGGTTTTATTCTGTAGCTATTCTTTTATGCGTAATTAGGAAAAGATTAGATTTCTTGTCCATTGTTAATTCTAGGGTTTAAGT
novel-mir-532	Unigene91732_All	TACCACTAGGTTGTCGACGTAG	-32.8	7	CCCGGCTTCTTACCACTAGGTTGTCGACGTAGATGTCGATGTTTCTTCCAATCATGTTGGCAAATATCTTACTGACCAGCCTCTGGTAAGTAGCCATT
novel-mir-392	CL2523.Contig1_All	TGCTTGGTGCATTGTTCGGTGC	-107.5	17	GCGAGATAGTTGCTTGGTGCATTGTTCGGTGCCACTCATTCACAACAAACACATCACCGAAAATAAAACTGTAAAGTTGGTTCAACAATATTCATGCTCCCTTGGCTTAAAAGAAGGCATAACAACCACTCATTTTCCTGCTTCCGTTTGCAATTCGAGTCTTTCGCGCCCCGTCTTCTCTTGCAAGCAAACTTGCTGAGTGGGAGTCGAGCACGGAGATAAGGGCACTGCAGTTGTGCTTCCTTGATTTCTCCAATCCAGACCAAAACAATTGAGTCGGGAAGCAGATTAGTGCATTGATCTCGGTGCTCTGGTGCTGGAGATGCAAGGCGACGATCTGACGG
novel-mir-1149	CL1349.Contig5_All	TGGACCAGATGACTCAGACTC	-28.1	6	CCTCATCGATGGGCTCTGCAAAGTCGGCAGGTTGGAGGACGGCATGGCCCTGCTGGACCAGATGACTCAGACTCATGGATGCAC
novel-mir-1149	CL1349.Contig5_All	TGGACCAGATGACTCAGACTC	-28.1	6	CCTCATCGATGGGCTCTGCAAAGTCGGCAGGTTGGAGGACGGCATGGCCCTGCTGGACCAGATGACTCAGACTCATGGATGCAC
novel-mir-1149	CL1349.Contig6_All	TGGACCAGATGACTCAGACTC	-28.1	6	CCTCATCGATGGGCTCTGCAAAGTCGGCAGGTTGGAGGACGGCATGGCCCTGCTGGACCAGATGACTCAGACTCATGGATGCAC
novel-mir-1149	CL1349.Contig6_All	TGGACCAGATGACTCAGACTC	-28.1	6	CCTCATCGATGGGCTCTGCAAAGTCGGCAGGTTGGAGGACGGCATGGCCCTGCTGGACCAGATGACTCAGACTCATGGATGCAC
novel-mir-1149	CL1349.Contig8_All	TGGACCAGATGACTCAGACTC	-28.1	6	CCTCATCGATGGGCTCTGCAAAGTCGGCAGGTTGGAGGACGGCATGGCCCTGCTGGACCAGATGACTCAGACTCATGGATGCAC
novel-mir-1149	Unigene10320_All	TGGACCAGATGACTCAGACTC	-28.1	6	CCTCATCGATGGGCTCTGCAAAGTCGGCAGGTTGGAGGACGGCATGGCCCTGCTGGACCAGATGACTCAGACTCATGGATGCAC
novel-mir-1149	Unigene10750_All	TGGACCAGATGACTCAGACTC	-28.1	6	CCTCATCGATGGGCTCTGCAAAGTCGGCAGGTTGGAGGACGGCATGGCCCTGCTGGACCAGATGACTCAGACTCATGGATGCAC
novel-mir-1149	Unigene5375_All	TGGACCAGATGACTCAGACTC	-28.1	6	CCTCATCGATGGGCTCTGCAAAGTCGGCAGGTTGGAGGACGGCATGGCCCTGCTGGACCAGATGACTCAGACTCATGGATGCAC
novel-mir-1145	CL11846.Contig1_All	TCATTTGATCGACTGTCACAGT	-81.1	7	AGAGCCATGATCATTTGATCGACTGTCACAGTCGGTCAAATGACATGCCCTAATTGTCACTGCCAAAGAAAAAGCCAACCCCAATTGACCGACTTTGACAGTCGATCAAATCTTGGTAAAAGAGCTCCATTGCACCCCCTAGAAAGTGGACACTCATTTTGACCGACTGTGACAGTTGGTCAAAGTGGTGTTCTC
novel-mir-485	Unigene31501_All	AAGGGCATCGGATCGGAGAGT	-94.1	5	ATCGGGCCCAAAGGGCATCGGATCGGAGAGTTTGAAGCAGATCAATGACTTCGGCGGCGAAATCGTCCCGATCTAGGGCTTCGGCGCCCTCCGGATTGATCTCTCCAAGGTCCCTCCACCCCACTGGGAGCGCCGCACAGGACGGCGGCGTCCAGCTCGCCGACAAGCTCAAGATCTTCAAGACCGAGGTTTTCGATCCCGATGCCTACGTGCAGTCCAAA
novel-mir-345	CL17903.Contig3_All	GATGGCCGGCGGTATTTGAAC	-76.1	5	TGAATCACCTGATGGCCGGCGGTATTTGAACATTAGTTTTGGATGCCCTCTCCTTGAGACAGTAGTTGATAAGCTAGTTATTAAAGTAGTGCTTCCGGAAGGATCCAAAAACCCTTTAGCTGAAGTTCCTTTTCCTGTGAATGAACATCTTGAGACGAGTTATTCCTATCTTGACGTGGTTGGGAGGACTACAGTGGTCCTGGAAAAGGAAAATGTAGTGCCCGAGCAAAATATACCCTTTCAGGTTTACTATGATTTCAATCCGATATTCATGCTGGCGGAGCCATTGATGTTGATATC
novel-mir-278	Unigene5076_All	CCTAAAGAGATCCGGTAATGA	-54.5	9	GTTCAGTTCACCTAAAGAGATCCGGTAATGAATTTTGACAGATCACAAAAGTGAAAGGGGTGGTTGTGAAGCTCATTAAAGTAAAGGATAGTTCTACAATGACTTCTTTAGAGGTTTAATCGGGACAAACTTGTATTTATGAGTTGTTACTTGATCATTATTTCTTTGCTATTGGGTTATGAATGTGCTAGCTAAATATTATATTGGATTCATCTTGTAGGTTACTGCTA
novel-mir-278	Unigene8187_All	CCTAAAGAGATCCGGTAATGA	-54.5	9	GTTCAGTTCACCTAAAGAGATCCGGTAATGAATTTTGACAGATCACAAAAGTGAAAGGGGTGGTTGTGAAGCTCATTAAAGTAAAGGATAGTTCTACAATGACTTCTTTAGAGGTTTAATCGGGACAAACTTGTATTTATGAGTTGTTACTTGATCATTATTTCTTTGCTATTGGGTTATGAATGTGCTAGCTAAATATTATATTGGATTCATCTTGTAGGTTACTGCTA
novel-mir-78	CL2094.Contig9_All	CCTGTCTTCACATTGTAGCTG	-62.7	275	TTGTGCCTGGCCTGTCTTCACATTGTAGCTGTAAAGCATTCCCTCTATCCAGAACATGACATCGCCACCGAAAAAAGGCAAGAGTTTTGCTCCAGAAAAACATAAGTTCTCGCCTCCCATGAAAGGGAATGCCACTTTGTCCAACCAGACTTGCGATGATCAGTCATTGACCAAATCTCCATACCACCTATCCCGTTCCTAATGTAATTTAGCTCTCCATTCCATTCCCCGAAGGCGCAACCGTAATTATAATACCTACAGTCAGCAGGAGGAGACGGCGGCAATG
novel-mir-1179	CL2901.Contig4_All	AAGAATGAGATATTGAGGGGAT	-49.4	5	CATGAGATCGATCTCCAAAAATAATATAAAACCCCTTTCTCTCTTTATCTCTCTTTATCTCCCAATAAAGGCCATTATGTTACCATGGCTTCTTGAATATGTACTGCTAAGAATGATTGTCTCTGTTTTTTTTTTAATTGCTTGGGGATTTTCTGAGTGTGAGATTATATGTATAAATCTTTGTTAAGAAGGAATTGTTTGGTTGTGAGATATGTTAAGAATGAGATATTGAGGGGATTGAATATAAA
novel-mir-165	CL7990.Contig1_All	TCTGACTCGTCAAGTGATGGC	-36	10	ACCCAGATTCTCTAAGACCTATTCATTTGGCGAGAAAGAAGCAGAAGAGGGAATTAGGTTTTTGTCAGAGGACTTCTCTGGTTTCGACTCCGATTCTGACTCGTCAAGTGATGGCTATTCTGTAA
novel-mir-165	CL7990.Contig4_All	TCTGACTCGTCAAGTGATGGC	-36	10	ACCCAGATTCTCTAAGACCTATTCATTTGGCGAGAAAGAAGCAGAAGAGGGAATTAGGTTTTTGTCAGAGGACTTCTCTGGTTTCGACTCCGATTCTGACTCGTCAAGTGATGGCTATTCTGTAA
novel-mir-123	CL3531.Contig1_All	GCGATTGTAGCTGTGTACCCAG	-22.7	12	GTACTTCTCTCAGGTAGCAGATACATCGTGGAGTTTCCCCTGGAGGGTAAAGTTGGCAGAAAGCGATTGTAGCTGTGTACCCAGGAACAAGAGT
novel-mir-201	Unigene11941_All	GCTTTGTTCTGTAAATCTGCCT	-57.2	7	GACGCCGATGAGGAGGAGGATTGCTTCGAAGCCATCGACAAACATTGACTCGGTGGATTCTGAATCTAGATTGTAATAGGACATCGGAGGGTTTGCGCCATTTATTTGGGTGACCCATAGAGTTGCAGAATCATTAGTACTGGTTAATGGATCTGGATTGCGTGCTTTGTTCTGTAAATCTGCCTTGAAGGCTGA
novel-mir-201	Unigene19345_All	GCTTTGTTCTGTAAATCTGCCT	-57.2	7	GACGCCGATGAGGAGGAGGATTGCTTCGAAGCCATCGACAAACATTGACTCGGTGGATTCTGAATCTAGATTGTAATAGGACATCGGAGGGTTTGCGCCATTTATTTGGGTGACCCATAGAGTTGCAGAATCATTAGTACTGGTTAATGGATCTGGATTGCGTGCTTTGTTCTGTAAATCTGCCTTGAAGGCTGA
novel-mir-298	Unigene80169_All	TCTGTGTCTTCATCTGGAGCCT	-31	14	TAGTTCATCTTCTGTGTCTTCATCTGGAGCCTACACCTCCCAACCTGATGAGGTGAAACTGCATCCATCTGATGAAGACCCCGAGGCCGAAGCT
novel-mir-629	Unigene42585_All	GAGGATCGAGTGGAGGACTC	-30.6	12	TCCTCGACGAGTGCCTCTCCATTCTCGGCCTCGAACGGATGAGCATCGACGAGGTGCAGAGGATCGAGTGGAGGACTCTCAACGACAT
novel-mir-629	Unigene42586_All	GAGGATCGAGTGGAGGACTC	-30.6	12	TCCTCGACGAGTGCCTCTCCATTCTCGGCCTCGAACGGATGAGCATCGACGAGGTGCAGAGGATCGAGTGGAGGACTCTCAACGACAT
novel-mir-629	Unigene42587_All	GAGGATCGAGTGGAGGACTC	-30.6	12	TCCTCGACGAGTGCCTCTCCATTCTCGGCCTCGAACGGATGAGCATCGACGAGGTGCAGAGGATCGAGTGGAGGACTCTCAACGACAT
novel-mir-261	Unigene34663_All	GAAAATTCGTCAGCTCCTAGATC	-37.36	9	TGATTCTGTTGAAAATTCGTCAGCTCCTAGATCTATGATCTATCTAGGGTTTCGAATGATTTTATCGTTTGGATGATAACCATGTAGATTGCTTAATTGAAATGATCATCTTTTTGAGCTGGTGTGATTTTCTGTGGGAGAT
novel-mir-512	Unigene56724_All	CAATCAAGACAGTCAGGACTAGT	-28.9	7	GCATCAACATAATCAGTCCTACTGAATTTGAGCGAGAGGCGAACAACGAATCTTTTGTCTTTGCCTTAGTTGTCAAACAAGTCAATCAAGACAGTCAGGACTAGTTACCTGAAGA
novel-mir-213	Unigene12904_All	ATTTAGATCTGAGGAAGAAGCCT	-85.7	13	TGTCAGGAGTTGATACTTCTTCTTCCAAAGATCTAATGCTCCTAAGGTGAATCTTAATCATTGTAATTGCGAGAATATATACCATAACATTTTGTTGATGGTTATGGATGCATCTGGTGGTTGTTCAAGGGATACCTCTGTTGTTGTTATTGTACTAGAAACTAGTGAAGTGTATATTATTATCAGCTTGTCGACGAGGACTGACACACAAGTTATCTATGTGGATCCAACAACTGGTTCATTATGTTACCTCGGGAGAGTTGGACACGATATATTTAGATCTGAGGAAGAAGCCTTGAACTGTAT
novel-mir-213	Unigene9030_All	ATTTAGATCTGAGGAAGAAGCCT	-86	13	TGTCAGGAGTTGATACTTCTTCTTCCAAAGATCTAATGCTCCTAAGGTGAATCTTAATCATTGTAATTGCGAGAATATATACCATAACATTTTGTTGATGGTTATGGATGCATCTGGTGGTTGTTCAAGGGATACCTCTGTTGTTGTTATTGTACTAGAAACTAGTGAAGTGTATATTATTATCAGCTTGTCGACGAGGACTGACACACAAGTTATCTATGTGGATCCAACAACTGGTTCATTATGTTACCTCGGGAGAGTTGGACACGATATATTTAGATCTGAGGAAGAAGCCTTAAACTGTAT
novel-mir-152	CL6507.Contig1_All	CTGTTTCAAAATCAAAACCTG	-41.3	6	TTCTGAATTTCAGGTTTTAATTTTGAAACAGCAAAAAATAATTTTAAATTCAAAAACTGATTTTAAAATTGTTCTGCATCATATCAGGTTTTTGCTGTTTCAAAATCAAAACCTGCCAATCACAG
novel-mir-198	Unigene11634_All	CTAAGATCCTTTTTCAAACCTG	-33.4	11	GAAAGACACTCTAAGATCCTTTTTCAAACCTGCTCCCATTTAGAGTCAAGAGATAGATAAATAGACACGTCCCATTGCCACTTGATGGGGGGGGCGTTCGTTGTATGTTGAAGCAGAGATGAATAGGGTGACTGTG
novel-mir-198	Unigene12676_All	CTAAGATCCTTTTTCAAACCTG	-33.4	11	GAAAGACACTCTAAGATCCTTTTTCAAACCTGCTCCCATTTAGAGTCAAGAGATAGATAAATAGACACGTCCCATTGCCACTTGATGGGGGGGGCGTTCGTTGTATGTTGAAGCAGAGATGAATAGGGTGACTGTG
novel-mir-198	Unigene16113_All	CTAAGATCCTTTTTCAAACCTG	-33.4	11	GAAAGACACTCTAAGATCCTTTTTCAAACCTGCTCCCATTTAGAGTCAAGAGATAGATAAATAGACACGTCCCATTGCCACTTGATGGGGGGGGCGTTCGTTGTATGTTGAAGCAGAGATGAATAGGGTGACTGTG
novel-mir-198	Unigene4697_All	CTAAGATCCTTTTTCAAACCTG	-33.4	11	GAAAGACACTCTAAGATCCTTTTTCAAACCTGCTCCCATTTAGAGTCAAGAGATAGATAAATAGACACGTCCCATTGCCACTTGATGGGGGGGGCGTTCGTTGTATGTTGAAGCAGAGATGAATAGGGTGACTGTG
novel-mir-198	Unigene6024_All	CTAAGATCCTTTTTCAAACCTG	-33.4	11	GAAAGACACTCTAAGATCCTTTTTCAAACCTGCTCCCATTTAGAGTCAAGAGATAGATAAATAGACACGTCCCATTGCCACTTGATGGGGGGGGCGTTCGTTGTATGTTGAAGCAGAGATGAATAGGGTGACTGTG
novel-mir-122	CL3388.Contig5_All	CCATGAAGTGCAGACTGCGCC	-70.9	1515	ATCGATTACTTCCGTTTCGGCGCCGTCTGCAGCTCATGGACCCAACCACCCACTGGGGATGTCGTTTCTGCTGTACCTCGGTGTCGACGGCGAGTCCATGAAGTGCAGACTGCGCCGAAACTGAGGTATTCTGGAA
novel-mir-104	CL22669.Contig1_All	ACTCAAACAGATCTCAAGCT	-28.3	19	TAAGAAGGTGACTCAAACAGATCTCAAGCTTTTCTTTGAACAAATATGTGGAGAGGTCCATCGCTTGAGACTGCTTGGGGACTATCAAC
novel-mir-104	CL22669.Contig3_All	ACTCAAACAGATCTCAAGCT	-28.3	19	TAAGAAGGTGACTCAAACAGATCTCAAGCTTTTCTTTGAACAAATATGTGGAGAGGTCCATCGCTTGAGACTGCTTGGGGACTATCAAC
novel-mir-104	CL22669.Contig5_All	ACTCAAACAGATCTCAAGCT	-28.2	19	TAAGAAGGTGACTCAAACAGATCTCAAGCTCTTCTTTGAACGAATATGTGGAGAGGTCCATCGCTTGAGACTGCTTGGGGACTATCAAC
novel-mir-104	CL22669.Contig6_All	ACTCAAACAGATCTCAAGCT	-28.3	19	TAAGAAGGTGACTCAAACAGATCTCAAGCTTTTCTTTGAACAAATATGTGGAGAGGTCCATCGCTTGAGACTGCTTGGGGACTATCAAC
novel-mir-104	CL22669.Contig7_All	ACTCAAACAGATCTCAAGCT	-28.3	19	TAAGAAGGTGACTCAAACAGATCTCAAGCTTTTCTTTGAACAAATATGTGGAGAGGTCCATCGCTTGAGACTGCTTGGGGACTATCAAC
novel-mir-104	CL22669.Contig8_All	ACTCAAACAGATCTCAAGCT	-28.3	19	TAAGAAGGTGACTCAAACAGATCTCAAGCTTTTCTTTGAACAAATATGTGGAGAGGTCCATCGCTTGAGACTGCTTGGGGACTATCAAC
novel-mir-104	Unigene42263_All	ACTCAAACAGATCTCAAGCT	-28.2	19	TAAGAAGGTGACTCAAACAGATCTCAAGCTCTTCTTTGAACGAATATGTGGAGAGGTCCATCGCTTGAGACTGCTTGGGGACTATCAAC
novel-mir-346	CL17971.Contig1_All	TGAAATGATCGCGCGAGAACACT	-47.2	13	TGCGGGGTCTTGAAATGATCGCGCGAGAACACTAACGCAACGAAACGAAATTTGAAATTCGTTTGAAAAATTTATGAAATTTTAAGTGTCGGTGATCGAATGTCACGTGACGATCACAGATTGGTGGAGCGCGTGGACTTTCAAGTTCGCCAAA
novel-mir-405	CL4836.Contig2_All	TTCGAACCCAGGTCTTTGGTAC	-84.1	10	TGAGGTAGGTGGTGTTGATGTTGATCTGGGTGGTGACTCCGGACTAGACACTAGAGAAGATCGATTATTACTTCTTGGAGGTATCAAACCTCAAATGCATCAGTGAGCTTAGATGCTCATAGCAAAAGCCTCCAATGGGCTCTTGGCTATGAACCAAGAGAGGGTTTGGCGTGGACCCCTACCAGTCTTTCTCAAATGATGAAGATGGGATTCGAACCCAGGTCTTTGGTACCACCCCCAAG
novel-mir-448	Unigene12818_All	TTAGGATGTGGAGTATGAGCCT	-38	24	TGTGAAGGGTTTAGGATGTGGAGTATGAGCCTCTGGAGCTATAAGTCGCTGGAACTTATAAGTCGCTGGAACTTATAAGTCGCCTGGATGGCTTAAGCTTGAGTTCTTAAGCAGTCTAT
novel-mir-1194	CL924.Contig13_All	TAACCGGACAATATTAGAAGAA	-65.8	5	GAGCGAAATTTAACCGGACAATATTAGAAGAAGAAAAAAAAACAGCCATAAAGAAAAACATTACCCTAATTTTAAGATAAATCTAGCACCCAACAAGTTTCGAGTCGCTCAAGCGCTGGTGAATTTTGTGACGGCCTTAGTGCCCTCAGAGACAGCGTGCTTTGCGAGCTCGCCGGGGAGGACAAGACGAACGGAAGTCTGGACCTCGCGAGAGCTGATGGTGTGCTTCTTGTTGTATCGGGCAAGGCGGGA
novel-mir-1194	CL924.Contig4_All	TAACCGGACAATATTAGAAGAA	-70.2	5	GAGCGAAATTTAACCGGACAATATTAGAAGAAGACAAAAAACACAGCCACAAAGAAAAACATAACCCTAACTTCCAGATAAATCTACCACCCAACAAGGGTCGCTCAAGCGCTGGTGAATTTCGTGACGGCCTTGGTGCCCTCAGAGACAGCGTGCTTTGCGAGCTCGCCGGGGAGGACGAGGCGAACGGAGGTCTGAACCTCACGAGAGCTGATGGTGTGCTTCTTGTTGTATCGGGCGAGGCGGGA
novel-mir-596	CL924.Contig13_All	TAACCGGACAATATTAGAAGA	-65.8	6	GAGCGAAATTTAACCGGACAATATTAGAAGAAGAAAAAAAAACAGCCATAAAGAAAAACATTACCCTAATTTTAAGATAAATCTAGCACCCAACAAGTTTCGAGTCGCTCAAGCGCTGGTGAATTTTGTGACGGCCTTAGTGCCCTCAGAGACAGCGTGCTTTGCGAGCTCGCCGGGGAGGACAAGACGAACGGAAGTCTGGACCTCGCGAGAGCTGATGGTGTGCTTCTTGTTGTATCGGGCAAGGCGGGA
novel-mir-1154	CL15877.Contig1_All	CTCTCTCTCTCGTCTTGTCTC	-82.3	9	TAGTATCTCTCTCTCTCTCTCGTCTTGTCTCTCTCTCTTCAGATGCTGATCATCCATGCCGCCAAAGCAGCAGCAGTCGAAGGGTGACGTCGCCAAGAAGCAGAAGATCGTAGAGGACAAGACCTTCGGGCTCAAGAACAAGAACAAGAGCAAGAATGTCCAGAAGTACGTACAGAGCCTCCATCAGTCCGTCCAACCCAAGCCGGATCCCACCAAGGTCGCCGCCAAGAAGAAGAAGGAAGAGGAGAAGGCCAGAGAGAAGGAGCTGAATGAT
novel-mir-1154	CL15877.Contig2_All	CTCTCTCTCTCGTCTTGTCTC	-81.9	9	GTATCTCTCTCTCTCTCTCTCGTCTTGTCTCTCTCTCTTCAGATGCTGATCATCCATGCCGCCAAAGCAGCAGCAGTCGAAGGGTGACGTCGCCAAGAAGCAGAAGATCGTAGAGGACAAGACCTTCGGGCTCAAGAACAAGAACAAGAGCAAGAATGTCCAGAAGTACGTACAGAGCCTCCATCAGTCCGTCCAACCCAAGCCCGATCCCACCAAGGTCGCCGCCAAGAAGAAGAAGGAAGAGGAGAAGGCCAGAGAGAAGGAGCTGAATG
novel-mir-297	Unigene77433_All	TTTCAGGCGCTGGGCTGGGCC	-45.6	18	GGAGCGGCTGGGCCGGGCTGGAGTCGGCTGGAGCAGGTGGGCTAAAGCCCAATGGCCATGTGCAGCTGGGTATTTCAGGCGCTGGGCTGGGCCCAAATGGTAG
novel-mir-273	Unigene39014_All	AATTTATTTTTCTCTAGGGCT	-104.1	12	GAAATTTGAAAATTTATTTTTCTCTAGGGCTCTAGGGGTTGGGTTTGCAGATTCATCTGTTGAAGCATACCCCGAAGCCACAGTCGATGAATATAAGATGGTTGGTAAGTCTAGAACAGATTCATTAAAAGAGTAGGAACTCATCGAGCACCGGGAGTGGCTGATAGATCTGAAAGGCAAGGCGAACCACGTGGAAGGCAAGCACGTCAAGAAGGAGAATCCAACCCTTAGAGTCCTAGAGAAAAATAAGTTTTCGAAATCC
novel-mir-287	Unigene59318_All	GGCATCGTGAGGACTCTGGGCG	-89.7	8	GATGTTTGATGGCATCGTGAGGACTCTGGGCGATGTCAGGCACGTACCCGATCTCAAGAAGAATTTAGTTTCTTTGGGCCCGTTGGACTCCAATGGCTACACATTTTTGGTACATGATAGCAAGATCAAAGTATCGAAGGGTGCTCTAGTGGTAATGAGGGGTACCCGTATTGGTAACAGAAGCTACACCGCCGACAACCTTTATCGGATGTAAAGATTTGTGAACTTTCGTTTTGCAAATATTGTGTTCAGGAGAAGCAAAGTCAGATGTCATTCAAGTCTGCAGCGAATGACCGTCAAGGCCA
novel-mir-147	CL584.Contig5_All	CAGATGGATCGTTTTGTGAGATA	-39.22	5	TGTAGATCCTCAGATGGATCGTTTTGTGAGATATGCCACTGGGCAGATGGTTTCTCACTTAACCTCCATTTGTACCAAAAGCTGTTAGAAACATGTTTTGACAATAATGAGGAGGGATCAATT
novel-mir-460	Unigene13921_All	AGGGACTTGTTGTAGCTGGGA	-25.2	6	AGTAGGTAGCAGGGACTTGTTGTAGCTGGGACCTGTCATGTTTCCATTCATAGTATTCTTTTGGTAGCAGGCGATTCTTTTGCTGCCGTTG
novel-mir-1135	Unigene35483_All	AGGGAGGAAAAGGACGTCTTGCC	-43	6	CACGTTTTCTGGCATTAAGGCGTCTGAATTCTCTCTTAATCCTTTTCTATAGCATAAGTGGAGGATTTTGAGCGAGGGAGGAAAAGGACGTCTTGCCAGGAGGATTG
novel-mir-1195	Unigene104126_All	ATTTGAGCGACTGTAAGCAAGT	-21.9	14	GTCAATTTGAGCGACTGTAAGCAAGTATGGTTGTTTTGACCTGTTACAGCCGCTCAAGTGTAT
novel-mir-61	CL19516.Contig2_All	TTCGAGATTTATTGACACTTGA	-29.9	138	AATGAGAACATTCGAGATTTATTGACACTTGATGATAAATTGAAATATCAAATATTTCATGATGCAAACAGAAGTACGCAAACTCTAGTGACTGACATTTTGGATGTCAATGTCAAAACTATCGAGGATGTTACTAATT
novel-mir-61	Unigene110243_All	TTCGAGATTTATTGACACTTGA	-28.9	138	AATGAGAACATTCGAGATTTATTGACACTTGATGATAAATTGAAATATCAAATATTTCATAATGCAACAAAAAGTATTTGGTTGTCAATGTCAAAATTATCGAGAATGTTACTAATT
novel-mir-61	Unigene26695_All	TTCGAGATTTATTGACACTTGA	-29.9	138	AATGAGAACATTCGAGATTTATTGACACTTGATGATAAATTGAAATATCAAATATTTCATGATGCAAACAGAAGTACGCAAACTCTAGTGACTGACATTTTGGATGTCAATGTCAAAACTATCGAGGATGTTACTAATT
novel-mir-337	CL1532.Contig1_All	CGATGGAGGCTAGCTAGTTGGAG	-45.6	5	AGTTGGAACTCGATGGAGGCTAGCTAGTTGGAGTTGAAGGAGCATGGTTGCCTTGGTGTTTTTTGCAATAGTTGGCCGTGTTGGGTTGCTCTTTCAGTTCAGGATGTCGCTCTAGCTCAGTTTTTCTATGTTTGAGTTTCTGTT
novel-mir-503	Unigene45412_All	CTTCAGGCTGTTAGGAAACTGA	-22.5	6	TTATTTTTATTTTTTTCCTTTCAGCTCTGCTTGCTTATACATTCACACTATTTTTTGGCTTCAGGCTGTTAGGAAACTGAATGAAGCAAA
novel-mir-304	Unigene9187_All	TCTTTTGACTGTTAAAATGAAG	-68.05	13	TGCTGTTTTAGCTTCAGGTGGAGATGCTCACCTTTCTTCAACAAATATACTAGTATCTGATTCAGTGGATGTTGAGAATGTTGTTGGAGATTCAACCAATGCTTTGGACACTCAAGTTGTGGATAATCTGCTTGGAAAGTTTGTTTCGGATAAATATTTCGACGGAATTACCCTCCGCAATACCTCAATAGTTCAATTGACAACATCCTTTCCAATTCTGTCTATTTTATTTGAAAATTCAGTAAGTAATTTTGTGTCTTGAACTTCCCATATCGTTTTGATTTAGCCCTTTTCTTTTATTGAACATCTTTTGACTGTTAAAATGAAG
novel-mir-380	CL22435.Contig2_All	CACTTCTGAACATACTTCTTAG	-40.52	10	GCACTTCTAGCACTTCTGAACATACTTCTTAGCATTTGAGACATAAGTCGGCTAATAATACCCGACTCTGTGAATCTTGTGAGCTAGTGTCTTTCCTCCACTATGATTTTTGGCTACGCCATCGTGTATCTCACTGAGAACGTCTGTCGTCTTGCTGGGGCCGA
novel-mir-1167	CL20977.Contig10_All	CCCGACTGTCCCTCTTAATCA	-48.7	6	GGTCGGCATCGTTTATGGTTGAGACTAGGACGGTATCTGATCGTCTTCGAGCCCCCAACTTTCGTTCTTGATTAATGAAAACATCCTTGGCAAATGCTTTCGCAGTGGTTCGTCTTTCATAAATCCAAGAATTTCACCTCTGACTATGAAATACGAATGCCCCCGACTGTCCCTCTTAATCATTACTCCGAT
novel-mir-1167	CL20977.Contig12_All	CCCGACTGTCCCTCTTAATCA	-48.7	6	GGTCGGCATCGTTTATGGTTGAGACTAGGACGGTATCTGATCGTCTTCGAGCCCCCAACTTTCGTTCTTGATTAATGAAAACATCCTTGGCAAATGCTTTCGCAGTGGTTCGTCTTTCATAAATCCAAGAATTTCACCTCTGACTATGAAATACGAATGCCCCCGACTGTCCCTCTTAATCATTACTCCGAT
novel-mir-1167	CL20977.Contig13_All	CCCGACTGTCCCTCTTAATCA	-48.7	6	GGTCGGCATCGTTTATGGTTGAGACTAGGACGGTATCTGATCGTCTTCGAGCCCCCAACTTTCGTTCTTGATTAATGAAAACATCCTTGGCAAATGCTTTCGCAGTGGTTCGTCTTTCATAAATCCAAGAATTTCACCTCTGACTATGAAATACGAATGCCCCCGACTGTCCCTCTTAATCATTACTCCGAT
novel-mir-1167	CL20977.Contig7_All	CCCGACTGTCCCTCTTAATCA	-48.7	6	GGTCGGCATCGTTTATGGTTGAGACTAGGACGGTATCTGATCGTCTTCGAGCCCCCAACTTTCGTTCTTGATTAATGAAAACATCCTTGGCAAATGCTTTCGCAGTGGTTCGTCTTTCATAAATCCAAGAATTTCACCTCTGACTATGAAATACGAATGCCCCCGACTGTCCCTCTTAATCATTACTCCGAT
novel-mir-1167	CL20977.Contig9_All	CCCGACTGTCCCTCTTAATCA	-48.7	6	GGTCGGCATCGTTTATGGTTGAGACTAGGACGGTATCTGATCGTCTTCGAGCCCCCAACTTTCGTTCTTGATTAATGAAAACATCCTTGGCAAATGCTTTCGCAGTGGTTCGTCTTTCATAAATCCAAGAATTTCACCTCTGACTATGAAATACGAATGCCCCCGACTGTCCCTCTTAATCATTACTCCGAT
novel-mir-1167	CL5041.Contig6_All	CCCGACTGTCCCTCTTAATCA	-65.04	6	CTCAGAGTAGAATAAGATGGCGTCCGGTTGGGGTACATTCCCGTAAGATCTCGATCTCGTTATCGGTGCTAAAACGACCCTATGAGCGAGATCAAATTTCCCCAATTTGTAAGGAGTCAGAAGAGGGATTGCTGCCATTGTTTCACAAATCTCTCTCTCTCTCTCTCTCTGACTATGAAATACGAATGCCCCCGACTGTCCCTCTTAATCATTACTCCAAT
novel-mir-1204	Unigene12824_All	CTCAGAACTCGAATGAGAGCCT	-22.4	18	CTTCAGATACCTCAGAACTCGAATGAGAGCCTCCCAGTGCTTCTCATTTGGACTCTTTGTGTATCTACTG
novel-mir-434	Unigene10598_All	CAAGGACCCGAGCATAACGAAA	-75.83	9	GCAAGGACCCGAGCATAACGAAAGAGTCCAGTACAAGCTGCGTTGCATGAGAAAGGGGTCTGGTGAGGCTTTTAGGGAATACGCTAAGCGATGGAAGGAAATTGCCGACCAAAGAGGAGACCTGTTGATTGAGAAGGAGAAGGTCACAATCTTCCTTGGCACAATGGAGCAGCCATATTACTCCCAACTAGCAGGGGACGTCATTACCAACTTTGATGATCTACTCACGGAGCTCGCCTCCCTTTGTTCGTTAAGTTGGGATTCAATA
novel-mir-1211	Unigene23945_All	CGAGTTGTGATAGAATACGTC	-51.4	9	GTGGGAACAATGCAAATAATCTATGCAGCTTTAACCTCTTTCGGTCAACGCAATTTTAAAAAGAGAATAGCCTATTCCTCCGTATCGCACATGGGTTTCATAATTATAGGAATTGGTTCTATAACCGGCATGGGACTAAATGGAGCCATTTTACAAATGCTTTCCCATGGATTTATTGGTGCTGCACTTTTTTTCTTGGTGGGAACGAGTTGTGATAGAATACGTCTTGTTTATCT
novel-mir-482	Unigene27989_All	CACTAGTGACTTTGAGCCCGAAG	-48.9	17	ACGAGGAAGCCACTAGTGACTTTGAGCCCGAAGAAGACGGAGAAGATGAAGACATTGACGAAGGGGACGATGATGAAGGGGATGAAGGCGGGAGCGCTCGAAAAGATGCGGCGAAGAGGAAGAAGCCGAGTAAGGATGACTCCGATGACGATAGTGGTGAGGACGACGTGAGGCCTTCGAAGCGATAGGCTGCTTCCCTT
novel-mir-148	CL59.Contig2_All	GCTTAGGCGATCTGGGCGGTCA	-70.7	7	TGTCAAAATGGCTTAGGCGATCTGGGCGGTCAGCCTGCCCAAACGCCTAGGCGATCGCCTAGGCGATTGGGCGGCCGCCCAGGCGGCCTAAGCGATTTTTTTT
novel-mir-148	CL59.Contig3_All	GCTTAGGCGATCTGGGCGGTCA	-70.7	7	GGTCAAAATGGCTTAGGCGATCTGGGCGGTCAGCCTGCCCAAACGCCTAGGCGATCGCCTAGGCGATTGGGCGGCCGCCCAGGCGGCCTAAGCGATTTTTTTT
novel-mir-46	CL16859.Contig3_All	TCGAGGAGGAGAGTTGAGCTTC	-21	16	ATAGTTTTATTCGAGGAGGAGAGTTGAGCTTCCAAATATCAGTATGCTTCCACGTGATGCTTGAGAGGTTTAGAATTTCGTAGATTGATTTTGAAGAGAA
novel-mir-1143	Unigene75377_All	TCTGAAGGCCTGGCAGGCGCCT	-145.4	8	CACTTCCCCATCTGAAGGCCTGGCAGGCGCCTAGGTCAGACTAGGCGCCCCCAGGCGCCTAGAAGTGGGACCACTGCCAGCCAGGGTTCCCACTTCTCCATCTGAAGGCCTGGCAGGCATCTAGGTCAGACTAGGCGCCTCCAGGCGCCTAGAAGTGGGACCACTGCCAGCCAGGGTTCCCACTTCTCCATCTGAAGGCCTGGCAGGCATCTAGGTCAGACTAGGCGCCTCCAGGCGCCTAGAAGTGGGACCA
novel-mir-274	Unigene4046_All	CGGTTAGTGGCCTTAGGTTAACC	-23.46	5	GTAACTAAGGCGGTTAGTGGCCTTAGGTTAACCATTGAAATTCAGAGCTAAGGCTGGTGATGGACTTAGAGTG
novel-mir-177	CL9928.Contig2_All	TTCCTTGTAGCAGCTTTGACT	-55.7	12	CAAGGTAGCATTCCTTGTAGCAGCTTTGACTAACAGGCTCTCAATTTCTTTTTTTCCAAACATAAGAGGGCTCATTTTTACTTCAATTTCTGATATCGGCGGGCTAGTTGTTGATTCAGCCGAATATCACACTGTCTCGAAGGCAGGTTAAGTTAAGTGTCAAGTCAGGGTAGTGCATTAAGGAGCTGCAACTATC
novel-mir-145	CL5540.Contig1_All	GCACCATCGATCAACTGACTT	-104.9	7	GGCCGCATTCAACAGGGTAGTTGACTCGAGTGGAGCTGGTTGGAAACCAACAGATGAGCGACGGAGATCCCACAGCCGCATGGCGGCAGTCAGCGACCCCCGCTTCTGCTGTCCCTTCTCGCCGTCGACTCGAAAGCTTGATATTCCGTTAGACCTACAAGATGTTCTCTTCTTCTGGACAAAAAAAGAGACCAAGGAATGGGCAATCAAACTGATATAATAATTATTGGCGTCTCTGTCGGTGTTGCCATAGGGATCTTGATAGCAACTTGTGCATTCATTGCTATAAGGTTTTATAGAAAGCGCTCTCATTTGCACCATCGATCAACTGACTTTAGTGCATCA
novel-mir-145	CL5540.Contig6_All	GCACCATCGATCAACTGACTT	-104.9	7	GGCCGCATTCAACAGGGTAGTTGACTCGAGTGGAGCTGGTTGGAAACCAACAGATGAGCGACGGAGATCCCACAGCCGCATGGCGGCAGTCAGCGACCCCCGCTTCTGCTGTCCCTTCTCGCCGTCGACTCGAAAGCTTGATATTCCGTTAGACCTACAAGATGTTCTCTTCTTCTGGACAAAAAAAGAGACCAAGGAATGGGCAATCAAACTGATATAATAATTATTGGCGTCTCTGTCGGTGTTGCCATAGGGATCTTGATAGCAACTTGTGCATTCATTGCTATAAGGTTTTATAGAAAGCGCTCTCATTTGCACCATCGATCAACTGACTTTAGTGCATCA
novel-mir-348	CL18292.Contig1_All	CATGGTTTGGTGCTCCTCGGC	-91.76	24	GGTGTGTTGGTTAGCTGGTGGGGCATTGTAATCTCCTCTACTCGTCTTCCCTGTTTATTCTATTGGAAGCTCCTCCCTCCCAGTGATTTTATCCAATTAGGGGTTTCCACTTAATTCTTGGTGTCATTTTTTTTTTTTCATTTCTGGATGCTTTCCTGTTGATTGCAAGTGTTTGTAGCCGGGTGTTTTTGCTCCACCGTTTGATTTTCGCCAGTTATTGCGAATCTACCGCACACAAGGTGTTCGACGGATTGCCGTAGTGAGCCGGATCGCGTTGTCAGTTGCCGATACTTACCGGGATTCATGGAGGTCTCTTGGTGCATGGTTTGGTGCTCCTCGGCACAACAGTAA
novel-mir-762	CL221.Contig4_All	TTAATTTTGATATGTTTCGTC	-108.4	37	AAAATAGCAATTAATTTTGATATGTTTCGTCGGTTCATGATAAGTAAATTGTAAGTAATTAAGATGAGACAGAATATCACATTAAAAAATAGCAGGTGATATCGTGATAACTGTCCTTGTTATTTTTTAATGTGATATTCAATCTCATCCTAATTACCTGCGATTTTATTTATCCTGAGCTGACGAAGCATATCAAGATTAATGGTTACTTT
novel-mir-129	CL3865.Contig13_All	TGGGAGATGGATAGAGGTTAC	-144.72	9	GATATCATTTGTAACCTCTATCAATCTCTCATTCTCTTTTCATTTTGATTATTTTCTATTCCTGAATCGATTTCCACATCTTGGGAATTGCAATTCCTGAAGTTTGCCTACAAACGGCTGCGTTCCTTGAAGGGTTTTGGATTGATAAAGAAAATAAATTTAATACAACCCTATTTCAAAAAAATTATAACTCACCAGCGGTCGCATGAAGAACTTCAAGGAACACAACTGTTTGCAGAAAAACTTCAGGAATTGTAATTCGTAAGGTGTGGAAACCAATTTAGGGATAGCGAAGAAGATAATGGGAGATGGATAGAGGTTACATATGACTAT
novel-mir-1134	Unigene35453_All	GAGATAATTTCGAATCGGCTGCC	-22.72	9	CTTGTCGCTGGAGATAATTTCGAATCGGCTGCCAATGAGGGTCAATCGTCTTAGCTGGATTCCGAATTGCTCTTGTTTACAATCTGCGAAACC
novel-mir-335	CL14595.Contig2_All	CTTCGAGGATGAATCATGGATTG	-69.01	6	TAAATGGCAGATGTGTTGAAGATCCTCGATCAAAGGCTTCTGACTTAAACAGCGAATCACTTTTACGGCTTGACATTGCAACAAATAGAGATATTGTCGGGATTGCTTTAGCAAATCTAATTGTATGTTGTAATACCTGTAGATGTGTATGCCTATTTGGCTACCTCTAAATCTGCTCGAGTTATAATTCTCTGTCACTCCATTATTTTCCTTAGTCCCCTTGTTTCCTTCATACAGAGGCTTCACTGGAAACATGCTTCGAGGATGAATCATGGATTGATGCTAACTA
novel-mir-469	Unigene17840_All	TCTCTGTTGGATTGGTGAATG	-87.6	12	ATATCAACAATCTCTGTTGGATTGGTGAATGATTGAGTTATGAATGACTTCTTCCAAATATATAATCGATTCATCATTTATAATAAATAAATAATATATATAAATGATGAATTAGTTTTATATATTTGGGAGAAATCATTCATGGCTCAATCATTCATCAATTCAAAAGTGATGTAGTTGCAGT
novel-mir-186	Unigene106455_All	TCATTCGAACCTGCAAATAAGG	-31.06	6	GAAAGCTCGCTCATTCGAACCTGCAAATAAGGTCGTGTTTGTCTCTAGAGATAGTGGTGGTAGCTCATCTAATCTAAAGGGAAGTTGTGTAGGAAGAGATATGCGTTATTGCGGTATTCGGGTTGAAAGTAGTAGG
novel-mir-236	Unigene14929_All	CAGATCGGTCGATCGGGCATC	-25.4	825	CGGGGTCGATAGATGCACGGGTGATGATGATGATGACGGCTTCTCGTGGCGCAGATCGGTCGATCGGGCATCGGCGGCGAAC
novel-mir-1108	CL19845.Contig1_All	GATGATTTCGATCGGGCGAACA	-46.4	7	CGATCTTCGTCGTGCTATAACATACTTACAGAGTGCAGCTCGCCTATTCGGATCATCAATTTCTTCCAAAGACCTAATATGCGTTTCTGGGGTAATTCCTCAGGTTGTTGTCGAAGCACTCTTCACAGCGTGTAAATCTGATGATTTCGATCGGGCGAACAAGGAAGTTAA
novel-mir-1108	CL19845.Contig2_All	GATGATTTCGATCGGGCGAACA	-46.9	7	CGATCTTCGTCGTGCTATAACATACTTACAGAGTGCAGCTCGCCTATTCGGATCATCAATTTCTTCCAAAGACCTAATATGCGTTTCTGGGGTAATTCCTCAGGTTGTTGTCGAAGCACTCTTCACAGCATGTAAATCTGATGATTTCGATCGGGCGAACAAGGAAGTTAA
novel-mir-517	Unigene6498_All	CAAGAAGGGTTAGAATGGCAGT	-23.1	6	ATATCGGTCAGCCATAGACTTTGCGTTTGGGGATGGAATCCCCCAAGAAGGGTTAGAATGGCAGTTCCCGCTCCT
novel-mir-1123	CL902.Contig2_All	CCGGAGATGAATGATGTGGCACA	-60	8	GTCAACAATGCCGGAGATGAATGATGTGGCACAGTGACTAGACTTCGAGTTGGTGGAAGGAACTGTTTTCCTTGTAGTAGGAAATATATGATATGTACAGTTAATCCCTATATTGTTTCTGTACTGTTATCCTAGAACTGCAATCTATTCGGCCTCTGAGATGAGCACCAGTATGTAGTGATATTATGGGTCATGATGCTTGAAATAATTCACCAGTCTTTGCTATATTTATTCTGCTGGTTGTAAAA
novel-mir-1153	CL15400.Contig3_All	TGAGAGTCTGAAGGAATTGCCT	-41.84	17	TGATTGGTTGCGGCAGTGAACTTGAGCCGTTCCCAGATTCTTTTGGCAACCTTGAACACTTAGTGTCGTTAGACTTATCTCAGTCAAAAATAAAATTGTTACCCATCAAATCTTTTGGCGGACTTCAAAATCTACAGAGTATAAATCTTTCGCGGTGTGAGAGTCTGAAGGAATTGCCTGATTCAATTG
novel-mir-1152	CL1417.Contig13_All	CTGCTGAAGAAGTCCCGGGAGC	-35.3	7	GATGGAGTTGGCGTCCTAAAGGGAGTTCTTCAGGAAGTCCAGCTTGAGAAGACCCTGCGACCCCCTGCTGAAGAAGTCCCGGGAGCGCTCTCATGA
novel-mir-1011	CL21482.Contig2_All	TAACTCTAGAAGTTATGAAGCCT	-26.1	7	GGGGAGCACAGAGTAGCTTGGTAGCTTTTAGTTTCTATTATTTTGGTTGTAGCCTTTTCTGATGTGGTAACTCTAGAAGTTATGAAGCCTTTCGCTATTA
novel-mir-430	Unigene10029_All	TCCCTCGAGAGTAATATCTGA	-35.6	5	GCCAACAGTATCCCTCGAGAGTAATATCTGACAAAAGCCTTCATCAGCAGGACACAGTGGGACCGATTTCAGTACCGATCCCTTGGGCTTTGCAGATTTTTTACTTTTAGGGGCCATAGTAACT
novel-mir-169	CL85.Contig2_All	TACTACGCCTATTGTCAAGACT	-91.9	27	AAAAGAAGCATACTACGCCTATTGTCAAGACTGGCTAGAGATAATAGTGACAATAATAGCAAAAAGTGACCACATAAATATTCATATCTCCATATATAAGAAAGTCATCAAGTATGACCGCACCCTTCTTTCACCGAAGGCACCACGGGAGTTTGTTGAGTTCAAAGCCTAAAAAGTTCATCTTGTAACCCCCGCAACAGGTTATCCAACACCCTCATTTGGGTTGTTGTCTCGTCGAGAGACCTGTGCAGTGTGAGCAGTGTGGGATGTTCCTCTTGTGGTTTAAGGGCATGTCGAGGCAGCATATGAACCGGTACTGCACGAGGGTTGGTGTGTCTCATAG
novel-mir-1228	Unigene78170_All	TTGGGTCAGGTCGGACAGTGCC	-41.1	9	TCCGAGGTAGAGTGCACTCCGACGTGACATGCCTTCTGAGATGATGTACACTCCGACGCGACATACCTTCCGAGACGACGATGCACAGTTCGAGGTGACGAGGTTGGGTCAGGTCGGACAGTGCCCTGTCTAACT
novel-mir-322	CL1349.Contig1_All	CAAATCCTTCGATCTGGTGGCT	-84.9	5	AAGACGGCATGGGCCTACTAGACCGAATGAGTGGGGTTCATGGATGCCCCCCCGACACCATCACCTTCACAACTCTCATTAACGGGCTGTGCAAAGTTGGTAGGTTGGAAGACGCCATGGGCCTACTGGACCAAATGAGTGGGGTTCATGGATGCACCCCCGACGTCTTCACCTACACATCTTTCATCGACGGGCTGTGCAATGCAGGTGAGATTGACAAATCCTTCGATCTGGTGGCTCGGATGGAGA
novel-mir-322	CL1349.Contig10_All	CAAATCCTTCGATCTGGTGGCT	-84.9	5	AAGACGGCATGGGCCTACTAGACCGAATGAGTGGGGTTCATGGATGCCCCCCCGACACCATCACCTTCACAACTCTCATTAACGGGCTGTGCAAAGTTGGTAGGTTGGAAGACGCCATGGGCCTACTGGACCAAATGAGTGGGGTTCATGGATGCACCCCCGACGTCTTCACCTACACATCTTTCATCGACGGGCTGTGCAATGCAGGTGAGATTGACAAATCCTTCGATCTGGTGGCTCGGATGGAGA
novel-mir-322	CL1349.Contig11_All	CAAATCCTTCGATCTGGTGGCT	-84.9	5	AAGACGGCATGGGCCTACTAGACCGAATGAGTGGGGTTCATGGATGCCCCCCCGACACCATCACCTTCACAACTCTCATTAACGGGCTGTGCAAAGTTGGTAGGTTGGAAGACGCCATGGGCCTACTGGACCAAATGAGTGGGGTTCATGGATGCACCCCCGACGTCTTCACCTACACATCTTTCATCGACGGGCTGTGCAATGCAGGTGAGATTGACAAATCCTTCGATCTGGTGGCTCGGATGGAGA
novel-mir-322	CL1349.Contig12_All	CAAATCCTTCGATCTGGTGGCT	-84.9	5	AAGACGGCATGGGCCTACTAGACCGAATGAGTGGGGTTCATGGATGCCCCCCCGACACCATCACCTTCACAACTCTCATTAACGGGCTGTGCAAAGTTGGTAGGTTGGAAGACGCCATGGGCCTACTGGACCAAATGAGTGGGGTTCATGGATGCACCCCCGACGTCTTCACCTACACATCTTTCATCGACGGGCTGTGCAATGCAGGTGAGATTGACAAATCCTTCGATCTGGTGGCTCGGATGGAGA
novel-mir-322	CL1349.Contig13_All	CAAATCCTTCGATCTGGTGGCT	-84.9	5	AAGACGGCATGGGCCTACTAGACCGAATGAGTGGGGTTCATGGATGCCCCCCCGACACCATCACCTTCACAACTCTCATTAACGGGCTGTGCAAAGTTGGTAGGTTGGAAGACGCCATGGGCCTACTGGACCAAATGAGTGGGGTTCATGGATGCACCCCCGACGTCTTCACCTACACATCTTTCATCGACGGGCTGTGCAATGCAGGTGAGATTGACAAATCCTTCGATCTGGTGGCTCGGATGGAGA
novel-mir-322	CL1349.Contig9_All	CAAATCCTTCGATCTGGTGGCT	-84.9	5	AAGACGGCATGGGCCTACTAGACCGAATGAGTGGGGTTCATGGATGCCCCCCCGACACCATCACCTTCACAACTCTCATTAACGGGCTGTGCAAAGTTGGTAGGTTGGAAGACGCCATGGGCCTACTGGACCAAATGAGTGGGGTTCATGGATGCACCCCCGACGTCTTCACCTACACATCTTTCATCGACGGGCTGTGCAATGCAGGTGAGATTGACAAATCCTTCGATCTGGTGGCTCGGATGGAGA
novel-mir-322	Unigene8661_All	CAAATCCTTCGATCTGGTGGCT	-88.8	5	AAGACGGCATGAGCCTACTAGACCGAATGAGTGGGGTTCATGGATGCCCCCCCGACACCATCACCTTCACAACTCTCATTGACGGGCGGTGCAAAGTTGGTAGGTTGGAAGACGCCATGGGCCTACTGAACCAAATGAGTGGGGTTCATGGATGCACCCCCGACGTCTTCACCTACACATCTTTCGTCGACGGGCTGTGCAATGCAGGTGAGATTGACAAATCCTTCGATCTGGTGGCTCGGATGGAGA
novel-mir-394	CL3029.Contig2_All	AGGGAGTTTGGCGTTGATCTC	-21.4	5	ATATGGTGAGAGGGAGTTTGGCGTTGATCTCTACCAATGTATTAATTATAAAAAACTGAGTACAATGTTATTACTGAGCAATGATCACATTAAGAGGCTGTCATTTTTTTTTTCAGCTTTC
novel-mir-400	CL3563.Contig1_All	CATTGGAGGATGCTCGGCACC	-30.11	8	AAGCGTGGCAGATCGATCGGTTGCTGAGCCTCTAAGAGCAATGGTAATGGGTGCTCCATTGGAGGATGCTCGGCACCTTGCCCAACG
novel-mir-400	CL3563.Contig2_All	CATTGGAGGATGCTCGGCACC	-30.11	8	AAGCGTGGCAGATCGATCGGTTGCTGAGCCTCTAAGAGCAATGGTAATGGGTGCTCCATTGGAGGATGCTCGGCACCTTGCCCAACG
novel-mir-400	CL3563.Contig3_All	CATTGGAGGATGCTCGGCACC	-35	8	AGCATGGCAGATCGTCGGCCCTCCGAACAGGTTGCTGAGCCTCTAAGAGCAATGGTAATGGGTGCTCCATTGGAGGATGCTCGGCACCTTGCCCAACG
novel-mir-400	CL3563.Contig3_All	CATTGGAGGATGCTCGGCACC	-27.2	8	TCGACAGCCAGGTTGTTGAGCCTCTAAGAGCAATGGTAATGGGTGCTCCATTGGAGGATGCTCGGCACCTTGCCCAGTG
novel-mir-400	CL3563.Contig6_All	CATTGGAGGATGCTCGGCACC	-31.1	8	TGTTGAAGGATCTCGGTACCCAGGTTGCTGAGCCTCTAAGAGCAATGGTAATGGGTGCTCCATTGGAGGATGCTCGGCACCTTGCCCAGCG
novel-mir-400	CL3563.Contig6_All	CATTGGAGGATGCTCGGCACC	-31.1	8	TGTTGAAGGATCTCGGTACCCAGGTTGCTGAGCCTCTAAGAGCAATGGTAATGGGTGCTCCATTGGAGGATGCTCGGCACCTTGCCCAACG
novel-mir-400	Unigene14843_All	CATTGGAGGATGCTCGGCACC	-30.11	8	AAGCGTGGCAGATCGATCGGTTGCTGAGCCTCTAAGAGCAATGGTAATGGGTGCTCCATTGGAGGATGCTCGGCACCTTGCCCAACG
novel-mir-400	Unigene14843_All	CATTGGAGGATGCTCGGCACC	-31.1	8	TGTTGAAGGATCTCGGTACCCAGGTTGCTGAGCCTCTAAGAGCAATGGTAATGGGTGCTCCATTGGAGGATGCTCGGCACCTTGCCCAGCG
novel-mir-471	Unigene18323_All	TTCATGGATGTCGGCGAGAAT	-37.55	10	AAAGGTCAGATTCATGGATGTCGGCGAGAATCTCGCGCTTATATTTTATTTGTGATAGGTAAATATTTTTTTTAATAAATATAGTTATTTTAATGTCATGAATTATGTTTTTAATAAAAGCTGCTATTTGTTTATAGGTATTTTTGTAATTTCTCGTACAACGTCCGAGTCCGTCGAAT
novel-mir-41	CL16316.Contig1_All	CAAATCTGGTTTTAGAAAATC	-48	4908	CAATGTATGCTTTTTGGGCCCAAATCTGGTTTTAGAAAATCTCCTAAGTTGTCTAAAGATTTTCTGAAACCAGACTGGGGCCCAAAACAGTATAGTCCGGCG
novel-mir-406	CL4865.Contig2_All	CCAAGCGTCGGAGGATCGGAT	-38.2	5	CCCTCGGATTCCAAGCGTCGGAGGATCGGATCGGGATCGAGTGCGAGATCTCCGCTCCCTCCCTGTATCCTTGGGATCTCTCCTCCTCTTCTCGGTCATGGGGT
novel-mir-406	CL4865.Contig3_All	CCAAGCGTCGGAGGATCGGAT	-38.2	5	CCCTCGGATTCCAAGCGTCGGAGGATCGGATCGGGATCGAGTGCGAGATCTCCGCTCCCTCCCTGTATCCTTGGGATCTCTCCTCCTCTTCTCGGTCATGGGGT
novel-mir-406	Unigene31541_All	CCAAGCGTCGGAGGATCGGAT	-38.2	5	CCCTCGGATTCCAAGCGTCGGAGGATCGGATCGGGATCGAGTGCGAGATCTCCGCTCCCTCCCTGTATCCTTGGGATCTCTCCTCCTCTTCTCGGTCATGGGGT
novel-mir-289	Unigene64186_All	CTAGAATTCTAGGCGCCCAGAA	-38.2	66	TGCCTAGATTCTAGGCGCCTAGAAGTAGGCGCCCTGGCAGATAATATTCCAGGCACCTAGAATTCTAGGCGCCCAGAAGATCTCCTCA
novel-mir-182	Unigene10406_All	CGAGTCCTGCTATGAACGCCT	-23.34	7	TGAGCCGTTTCGAGTCCTGCTATGAACGCCTCATATTCAGCTTCGTTGTTGGTAGTCAGGAAACCGAAGCGAATAG
novel-mir-1129	Unigene18479_All	TGTAATAAGATTCTGAGTCCT	-27.8	7	GTATAAACGAAGAGTTTGAGAGTAAGCATTACAAAATCTCCAAGATTTTTTTTTATGGGAATGGATTACCTAATTTTTTTGGACCACATATGCTATTTTAACATGACACCTCACAATCACAATAAAAAAAAAATTTTCACTAATTTATTTGTAATAAGATTCTGAGTCCTTCGTTAGAAA
novel-mir-449	Unigene12824_All	CCTCAGAACTCGAATGAGAGCCT	-22.4	20	ACTTCAGATACCTCAGAACTCGAATGAGAGCCTCCCAGTGCTTCTCATTTGGACTCTTTGTGTATCTACTGA
novel-mir-506	Unigene5135_All	TCAAGGCTGTTGAGAATGTGAAT	-98.8	8	AGCGAGTAGCGATGCCTCGTCGATCGGCCGAGAGGGCGAGGATCGGCAAGGTCTCCCCAAGGATGACGGTGGAGGCCGTGAATGTAGAGGAGGTCGTCGTCTCCGTTTTCGAGGCGAAGGGAGAGATCAAGGTGGAGGAGATCATCCAGAACAAGCCGAACGAGGAGAAGCCCTCGGAGCCAGAACCCAATCCTGTTGTCGCTCAAGGTGTATATGAAGCTTTGGAATTGAGAGATGGTGGATCTGATTATCTTGGAAAAGGTGTCCTCAAGGCTGTTGAGAATGTGAATGCTATAATAG
novel-mir-360	CL2033.Contig3_All	AGAGACTACTGGCAGCCGATC	-69.69	5	TCCCGATCGGAGAGACTACTGGCAGCCGATCAGCGTCTAGTAAACGGGTCACTAGGGTTTGCCTTTCCTTCTCCTACCTATGATCCCTACTACTCTATAATCGATCGTGATCAGTGAATCAATGATTGCTCTAAAGCTTAAATTGTGATCCGCATGTTATCTACTACCGAGATTGAGATCTATGTTGTTTGTTTCTATTGATTAATGAATTTATTATGTAATTTGATGATATTATGTGAATGCCTCTAAATCTTGTAAGATTATGTTTCTGTTCGCTTATGAAATTTGTGATCGGTTTGTTGGTTTGTCCATTGATGATTA
novel-mir-187	Unigene107429_All	CTTATCTTGTAGAGCTCGAAA	-81.55	14	TCCAATGGCTCGAGGGTCAATCCTACGATGTTATCTGCAAGCAGGCCAATGGTGTCGACCAGAATGACCGACCCCCACGATACCGGATGATCTTCTCCAATGGAGCACCCTACGGGTGCTCCCTTCCAATGGCGGACTCCCTTCCAATGGCGAGAGTCCCCCCTCGATGACGACCTCAATAGTCGTCCATCAACCTCTATATCTACCCCAAATAATCCACTCAATATATATGGACTCCCAAAACAACCTTTCCGAAATTATATCCAAACAGACCCAAAATTAGGCTTATCTTGTAGAGCTCGAAAAACTATAAAA
novel-mir-87	CL21399.Contig3_All	GATTTTGTCGACTGGTTCCG	-29.32	72	TACACGATCCAGCCCCCAAAGGAACTTGTCGATCAGGATCACCCTGCGCTCTTCAAGCCATTCGATTTTGTCGACTGGTTCCGTTTCCGCTACTCAGGTCTAC
novel-mir-87	CL21399.Contig6_All	GATTTTGTCGACTGGTTCCG	-25.5	61	AAAGATGGGTACACGATCCAACCCCCAAAGGAACTTGTCGATTAGGATCACCCTGCACTCTTCAAGCCATTCGATTTTGTCGACTGGTTCCGTTTCCGCTAC
novel-mir-64	CL19879.Contig1_All	GAAGAATCTCTGGTTACCCT	-109.14	5	ACGAGGCGGCGATCGGAGGGCCGGGGGCGGCCCGATCCAACGGCAGGGAGGAGGAGGAGAAGGGGAGCAGCAGCCCTGTGGGTAAAGGGGTGAACTTGAAGTCTCCATCACCCCCCACGCCGCAGTCGATGAAAAGGGAGGAAGACGACGAAGAGGAAGAGGGAGATCGGAGGAGCGTCGGCCGTCCGATGGAGGACGAGAAGTGCAAGATCCTCGCCATCAAGGATTTTCTCGAGGATCAAGATCAGACGGAAGAATCTCTGGTTACCCTGCTGCAAAAT
novel-mir-64	CL19879.Contig2_All	GAAGAATCTCTGGTTACCCT	-109.14	5	ACGAGGCGGCGATCGGAGGGCCGGGGGCGGCCCGATCCAACGGCAGGGAGGAGGAGGAGAAGGGGAGCAGCAGCCCTGTGGGTAAAGGGGTGAACTTGAAGTCTCCATCACCCCCCACGCCGCAGTCGATGAAAAGGGAGGAAGACGACGAAGAGGAAGAGGGAGATCGGAGGAGCGTCGGCCGTCCGATGGAGGACGAGAAGTGCAAGATCCTCGCCATCAAGGATTTTCTCGAGGATCAAGATCAGACGGAAGAATCTCTGGTTACCCTGCTGCAAAAT
novel-mir-107	CL22808.Contig1_All	ACACCGGTAGACATCTGGTCT	-44.85	53	TACACCCAACAGACCAGATGTCTACCGGTGTTAAACTATATACAATTCTCGCGGCCACTCACTATTCAACACCGGTAGACATCTGGTCTATTGGATTAC
novel-mir-107	CL4569.Contig2_All	ACACCGGTAGACATCTGGTCT	-44.85	53	TACACCCAACAGACCAGATGTCTACCGGTGTTAAACTATATACAATTCTCGCGGCCACTCACTATTCAACACCGGTAGACATCTGGTCTATTGGATTAC
novel-mir-1165	CL2094.Contig24_All	TGAGCGGAAGCATTAGAGCCT	-118	6	AAGAGTCACCGGCTCTGCTTTCGCTTGCTCAACAGCCTCGACGAGCGGCGCCGGCGATTCCTCAAAGAGCTGAGTAAGATTAAAGCTCAGCCCTCTGCACTCTGCAGCAAAGCCAACCACTCCGGGCCTCCGGCACGGTGCGGCACCGAGCAATTTCGCAGAGATTCAAGAAAGGAAGAGGAATTAAACAATCAAGTATGTGAACCCAATCACAAAGGTGTGCATCATTAGAGTTTCTCGCGAGGATCACCAGAAGGTGTGGTCTGCCATTACGATGGTTCAGAGCATTGGAAGGTGCTCGGTGACATTCAACTTATTGAACTTGAGCGGAAGCATTAGAGCCTGTAGAAATGC
novel-mir-659	CL13402.Contig2_All	GCTGTCGAAGCTTGTGGACCC	-33.35	28	ACAGCGGATGGCTGTCGAAGCTTGTGGACCCCGCATCACGTCTCATCTCCGGCAGCGCCTCCAAGATCTTCTCCTCCGTCTTCCGCAAGCGCCTCACGGCACCAGATGAAAATCATCAATCCAGACA
novel-mir-659	CL13402.Contig3_All	GCTGTCGAAGCTTGTGGACCC	-33.35	28	ACAGCGGATGGCTGTCGAAGCTTGTGGACCCCGCATCACGTCTCATCTCCGGCAGCGCCTCCAAGATCTTCTCCTCCGTCTTCCGCAAGCGCCTCACGGCACCAGATGAAAATCATCAATCCAGACA
novel-mir-280	Unigene5140_All	CCGACGACTCGAGCTTTGCCT	-121.2	231	GAATGGCTCAGAGTGATGTCGCTCGAGCATGTAGATGTCGGCTGAGGTTGGTCGACGCGCGTCGCCTGGGATAGCTGATCCTGGTCGAAATCTACCCTGTTGTGTTATTGCTTCTTTCAACCAGGAACCCAATATTTTTCTGTAGTGCAAAAAATGAGAAGCGTTGTAGCACAAATGCTGAAGCATCAAGCACCCTCATGGGGTATGCTTGTACCCTATTTATGCCTAATGCATATCAAGTGTTTGGTACAATGCCAAACACCCGTACGGGCTCCGAATTGAGCCCCGTTCGTTCCGAGGCGTCGCCGACGACTCGAGCTTTGCCTCGAGCACGCC
novel-mir-838	Unigene92662_All	CGAGATTGCAGATTTGTAGGC	-26.8	18	GATTGTTCTGTGAGATTGCAGATTTGCAGTTCCGCGAGATCAAATATTAGCTGTTATGCGAGATTGCAGATTTGTAGGCGAGAAAAGAA
novel-mir-1095	CL12155.Contig1_All	CCGAAGAGACGAAGGAGGATC	-78.6	11	GCAACTCAAACCGAAGAGACGAAGGAGGATCACCCGCCCTTGAGGATCTGAGGTCCCTAAATCTCACTAGTCGGATGGTAATCACTTGTAGGCGAAAGGGATCTCATATGAAGATACCGAACTAAAGCTTTGAATCAGATAGTTCTACCAAGTTCTGAGTATGCATTTGACATTTTTGGCGAAAAGCATGGAGGTCTGCAAACATGATTATTACTTCACAAATTCTTGTTTGCCATTATTTGCAACTTCATTCATTTTACTGATTAGTGTGCTGGCTGTATTCTTTTTTGAGAATGATGGTTGTATTCTTTTATTGTCTGCTTTGCATTGGCC
novel-mir-1015	CL22823.Contig36_All	CACCATAGGGATTCGGCGACTA	-26.6	17	CTCGACTTCCCACGTCGCTTCTTCTTCTAGGTGATGTCTCCACATGACCTTCACCATAGGGATTCGGCGACTACGAAGAATGC
novel-mir-513	Unigene5809_All	GAGACTGTAAGGCTAGAGTT	-33.6	8	AAGCGTGCGCAGGCGGTTTTATAAGTCTGTCGTGAAATCCCCGGGCTTAACCTGGGAATGGCGATGGAGACTGTAAGGCTAGAGTTTGGCAGAGGG
novel-mir-24	CL135.Contig2_All	CGGGAGGGAACCTGATTGACCT	-27.4	8	GAAATCATCCCGGGAGGGAACCTGATTGACCTCAAGGGTCACCAGGGGTTCTCCGTCGGCGTGCTGCA
novel-mir-351	CL19197.Contig3_All	TCTGGACTTGATGCCGCGGCAT	-123.7	11	AATAATAAGATCTGGACTTGATGCCGCGGCATCAAGAATGGATATTGTGGCATCATATTTAATACAGTTTTTGTTGTTAAGCTGGGTCTCTTGATGCTGCGGCATCATTTCTGGATGTTGCGGCATCATATGTAAGCAGTTTCTGCCCGCAATGCTGGGAAACATGATGCTGCGGCATCAGTTCTGGATGCTGCGGCATCAAATGTAAGCAGTTTCTGGCCAGCGCCTTGAGGTATTGATGCCGCGGCATCAGGTAAGGATGTTGCGGCA
novel-mir-351	Unigene17269_All	TCTGGACTTGATGCCGCGGCAT	-85.8	11	AGATCTGGACTTGATGCCGCGGCATCAAGAATGGATGTTGTGGCATCATATTTAATACAGTTTTTGCTGTTAAGCTGGGTCTCTTGATGCTGCGACATTATTTCTGGATGTTGCGGCATCATATGTAAGCAGTTTCTGCTCGCAATGCTGGGAAACATGATGCTGCGGCATCAGTTCTGGATGCTG
novel-mir-221	Unigene133039_All	TCGGCCAACCAAACGCACCCT	-51.7	11	CTCCACTAAGGGTGTGCTTGGTTGGCCAATTTATGCTATGCATATTGTAAATATTGTAAATGATCATTTATGCTATGCATATTGACCTAAACATCTCGAACCTTGACAAACTTAGTTGTAATTACATCTACATGTATTTCAAAATCGGCCAACCAAACGCACCCTAAGAACCA
novel-mir-202	Unigene11995_All	CATATGATCGATTCGAACCT	-26.9	9	TTCTTCGACACATATGATCGATTCGAACCTGTCAACGAATCCTCTCTGGATCATTGCTTCATATCGACTAGTTATGATGCCACAACGCACTTCGAGTCGACCGTTATGGACGTGCTT
novel-mir-202	Unigene13697_All	CATATGATCGATTCGAACCT	-26.9	9	TTCTTCGACACATATGATCGATTCGAACCTGTCAACGAATCCTCTCTGGATCATTGCTTCATATCGACTAGTTATGATGCCACAACGCACTTCGAGTCGACCGTTATGGACGTGCTT
novel-mir-592	CL8104.Contig1_All	TTGGAGATTCTGATGGAGTATAT	-94.79	15	ACTGAGGAGTTTGGAGATTCTGATGGAGTATATTTGAGATCTTCTTGTCTAGGCTATTACAACGTTCTGCAAGCTCATCTACCCTCTTCGGATTCTCTTTTGCCAACAACATCTGTCGAAGCTGTGGTAAGAATCCTCGATCTGAACCCTGAATCATGATCATGATCATTATGGAGCTTCCACTTGGTAGATCTTGTAGAGAGGGGTGGGTAGAGAAAGAGTAAAAGATGATATAAAAGGGAAAAATCTAAGGGATGAGGGAGCATCATGTATTGTAGTGGAGAATAGATCACTCGCTGGTATACCCTGTTGGATTTTCAACTTCTCATT
novel-mir-592	Unigene53805_All	TTGGAGATTCTGATGGAGTATAT	-28.7	14	ACTGAGGAGTTTGGAGATTCTGATGGAGTATATTTGAGATCTTCTCGTCTAAGCTATTACAACGTTCTGCAAGCTCATCTACTCTCTTCAGATTCTCCTTTGCCAACAA
novel-mir-53	CL18499.Contig1_All	GTACTTAGACTTGAGCAAGAACT	-30.4	8	AGTACTTGGTGTACTTAGACTTGAGCAAGAACTACTTTGATGGGATCGGCATTCCGGAATTCATCGGTTCGCTCGCCAGGTTGAGGTATCTGAACATCTCCGAAGCCGCTTTTGGTGGA
novel-mir-53	CL18499.Contig2_All	GTACTTAGACTTGAGCAAGAACT	-30.4	8	GTCACTTGGTGTACTTAGACTTGAGCAAGAACTACTTTGATGGGATCGGCATTCCGGAATTCATCGGTTCGCTCGCCAGGTTGAGGTATCTGAACATCTCCGAAGCCGCTTTTGGTGGA
novel-mir-209	Unigene12540_All	GCATACGAGGATTGGGACTC	-107	254	GAGAGAAAAGGCATACGAGGATTGGGACTCGGAAGTGTTCAGTGTGTTTGTCTTTTAACACTTAAACAGTAATACTTTTTCGGTCAGTATTTTAGGCTAAAAAAACTCTCATTGCATACTTTTGAGACTAAAGCTTCGGAAGTTTTAATTTTTATATAGTTTAAGAATACAATTAGAGTTTTTTAAAATGAAAAAGCTTAATAGAAAAATATGATTGTTAAGTGCTAAAAGGCGAACACACTCAACACTTTTCAGTCCCAATCTTCTTATGCTTTTAGTATA
novel-mir-303	Unigene89287_All	TATGATGATAAGTCGGGTGCCT	-29.8	7	GCACCAGACTTATGATGATAAGTCGGGTGCCTAACTCTTCAGGGCACCAGACATATGATGATAAGTCG
novel-mir-303	Unigene89287_All	TATGATGATAAGTCGGGTGCCT	-43.4	7	GCACCAGACTTATGATGATAAGTCGGGTGCCTAATTCTTCAGAGGCACCAGACTTATGATGATAAGTCGGGTGCC
novel-mir-692	Unigene10406_All	TCGAGTCCTGCTATGAACGCCT	-23.34	51	TTGAGCCGTTTCGAGTCCTGCTATGAACGCCTCATATTCAGCTTCGTTGTTGGTAGTCAGGAAACCGAAGCGAATAGA
novel-mir-1050	Unigene17055_All	TCGATGAGAGAGTTGTAGGTG	-80.7	17	GCAGAACCCGTCGATGAGAGAGTTGTAGGTGACGGTATTAGGAGGGCAACCCTGAGTCTCACTCATCCGTTCCAGAAGCGCCAAGCCGTCCTCCAGCCTGCCGACTTTGCAGAGCCCGTCGATGAGAGTGTTGAATATGATGGTGTCCGGGCCGACGTCCGACTCCGGCCCCGTCATTTCGTCGAGCACCTGCAGGGCATCATCTACGCGGCGGGATTTAC
novel-mir-168	CL816.Contig1_All	TTTCAGCCGCAGCAGTAGAGC	-47.9	16	TAGACTGAGGGTTTGGCTTTCCTGTGTGGCCAAACTCAGGTGGCGAACAGGTCCCGGTAGACCAGTCTCTTCCTCAGCAGTTTGGTGAGGTTCAGGAGTTTCAGCCGCAGCAGTAGAGCGGCTCAGTTT
novel-mir-168	CL8437.Contig1_All	TTTCAGCCGCAGCAGTAGAGC	-102.4	12	CGACCAGGTCCGATTCCGATACCGATGGGCTAGCCCACTCCACTACGTCAATACCCCCGGGGTCTGCAATTTCAAGTATTCAAGAGACTGCCACAATTCCAAGGGAGAGCAGGATGTATGTGTGGTTGGTGCGATCAACAACTACACTGCCCAGCTCCAAGCTTATGGGGATTCATCGACTGGGTATAATTTGACAGAGAGCCTGATGTTCCTTGCCCATTTCGTGGGAGATGTGCACCAACCATTGCATGCTGGATTCGAGGCCGACGAAGGTGGTAACACTATAATCATCCATTGGTATCGTCGAAAGACCAACCTT
novel-mir-168	CL8437.Contig2_All	TTTCAGCCGCAGCAGTAGAGC	-102.4	12	CGACCAGGTCCGATTCCGATACCGATGGGCTAGCCCACTCCACTACGTCAATACCCCCGGGGTCTGCAATTTCAAGTATTCAAGAGACTGCCACAATTCCAAGGGAGAGCAGGATGTATGTGTGGTTGGTGCGATCAACAACTACACTGCCCAGCTCCAAGCTTATGGGGATTCATCGACTGGGTATAATTTGACAGAGAGCCTGATGTTCCTTGCCCATTTCGTGGGAGATGTGCACCAACCATTGCATGCTGGATTCGAGGCCGACGAAGGTGGTAACACTATAATCATCCATTGGTATCGTCGAAAGACCAACCTT
novel-mir-168	CL8437.Contig3_All	TTTCAGCCGCAGCAGTAGAGC	-104.9	12	CGACCAGGTCCGATTCCGATACCGATGGGCTAGCCCACTCCACTACGTCAATACCCCTGGGGTCTGCAATTTCAAGTATTCAAGAGACTGCCACAATTCCAAGGGAGAGCAGGATGTATGTGTGGTTGGTGCGATCAACAACTACACTGCCCAGCTCCAAGCTTATGGGGATTCATCGACTGGGTATAATTTGACAGAGAGCCTGATGTTCCTTGCCCATTTCGTGGGAGATGTGCACCAACCATTGCATGCTGGATTCGAGGCCGACGAAGGTGGTAACACTATAATCATCCATTGGTATCGTCGAAAGACCAACCTT
novel-mir-168	CL8437.Contig4_All	TTTCAGCCGCAGCAGTAGAGC	-102.4	12	CGACCAGGTCCGATTCCGATACCGATGGGCTAGCCCACTCCACTACGTCAATACCCCCGGGGTCTGCAATTTCAAGTATTCAAGAGACTGCCACAATTCCAAGGGAGAGCAGGATGTATGTGTGGTTGGTGCGATCAACAACTACACTGCCCAGCTCCAAGCTTATGGGGATTCATCGACTGGGTATAATTTGACAGAGAGCCTGATGTTCCTTGCCCATTTCGTGGGAGATGTGCACCAACCATTGCATGCTGGATTCGAGGCCGACGAAGGTGGTAACACTATAATCATCCATTGGTATCGTCGAAAGACCAACCTT
novel-mir-260	Unigene32910_All	TTTGATGATTGTCTTTGTATT	-69.96	20	TCATCATAGAAACACACAGACAATCACCAAGTCGTGCGGTGAATATTTATCACTGTTTAAAGACAATGTTATTAAAGTATATTTTGACCATCTGTACATTTATTAAGATAATTTTAATAACATTGTCATTAACAGAGATAAATGTATACTGCATGAGGTTTGATGATTGTCTTTGTATTTTTGCGTCAA
novel-mir-149	CL62.Contig5_All	CTAGGACACGTAAACTATAACT	-80.2	7	AGGACCGTGGAGCTGAAGTTCACGTCTGGTAACAAACTGATGTTGAAGGAAGTCTTGTATGTCCCCGACATCCGCAAGAATCTCATATCAAGAGCATTGTTGAGCAAAAAAAGCTTCAATCTTGTCTTTGAGTCAGACAAATTTGTCTTGACTAAGGGGGGTTCTTTTGTGGAAAAGAGTTACTTAGACCAGAATCTGTTCAAACTCAATGTAATCGACTCTTTTATTAATAAAATTTTTACTTCTGCGTACATCTGTGAATCATTTGATCTGTGAAATGGTATACTAGGACACGTAAACTATAACTCTATTAAAAC
novel-mir-138	CL4634.Contig2_All	TCTGAAACATCCGACAAGCCT	-18.59	5	GCTATATGTATCTGAAACATCCGACAAGCCTAACTTTCGAAACAACAAGGCATGATTCGGATTCTCGATGCAAATCTT
novel-mir-138	Unigene46162_All	TCTGAAACATCCGACAAGCCT	-18.59	5	GCTATATGTATCTGAAACATCCGACAAGCCTAACTTTCGAAACAACAAGGCATGATTCGGATTCTCGATGCAAATCTT
novel-mir-963	Unigene36764_All	TTTTCTTAAGCTTTGAAGCCT	-22.4	8	ATAGTTAGTGTTTTCTTAAGCTTTGAAGCCTTTAGTACTTAGTGTTTTATTTTGTTAGGCTTTAAAACCTTTATGGCTTAGGTTTAGCATTTTTTTT
novel-mir-763	CL22317.Contig1_All	TATTGAAGATCTTCAGACGCCT	-89.8	602	AGATTGTGCCTATTGAAGATCTTCAGACGCCTCGCCGGTCCTCAAGAGCGGAGCAATTCCATGTGTGTATCAAAGCGCTGGCTTTTACTACTAAGTCATATTCGCGCCTCCAAAATCTTAAGGAAACCTGGTTTGAATGAATCGGATTTCGAGGATGAGTACGACAACTGTGAGTTTCTTGAGAGATCCTTGGTAATGGAAGCTAGCGACATCGGGCTTGCCGCCATTGCAGTTGGCACCTCTGGTCATGGCTGGCTCGGAGAACTTTTGGGCAGTGCTC
novel-mir-798	Unigene122830_All	CCGAACTGTCTCGTTATGCACC	-25.1	5	GCAAAGTTCGCCGAACTGTCTCGTTATGCACCTCACTTGGTGGCAACTGAGACAAGGAGGGCGAAGAGATT
novel-mir-326	CL1392.Contig2_All	TCATTGAAAATTTGTAGGCCC	-50.3	48	AAAACCAGCCTCATTGAAAATTTGTAGGCCCATCAGATGTATCATTTATTGTCAACCGTCCATTTTTAACCGTTAAATTGAATTAGACATTTGATGGGCCTACAAATTTTCAATAGTGCTAATTTT
novel-mir-1235	Unigene94868_All	AATTAGCAAATTGTGGAGCCT	-34.2	5	ATGTGCCTAGAAGTTTTCAAGCGTGCTAATTTTTTGTGGTCGTGTTATCTATGTTAATGTGATCATTGTCACAAAAAATTAGCAAATTGTGGAGCCTCTAGATCCTT
novel-mir-364	CL20977.Contig13_All	CTCGTGCACGGCGGAGCAACC	-54.4	30	TATGAATATTCTCGTGCACGGCGGAGCAACCTTGTTGATTTCCTTGATTGACCTTTTTTGCATCGGGCCTTTCTAGGCTTGGTTGCATTTAGGCGTCTGGTTTTCCGAGGTGGGTCCCGTGTCGGCGCGTGAGTGGTGTTT
novel-mir-189	Unigene108235_All	CCGGCTTGTGATCTATGATCC	-25.5	10	AAAATCCGGACCGGCTTGTGATCTATGATCCGGAGACGTCATACGATCTGGAGCCGTTCGTCAATG
novel-mir-244	Unigene19038_All	GATTGTATCGAAAGGCCCACT	-29.1	11	CAATCTATTTGATTGTATCGAAAGGCCCACTGAATTGGGATTTCCCTATTGGGCCGGGTCATTTCGGGGCAAGCGAGTCATTTA
novel-mir-315	CL12075.Contig1_All	CAACTGTTCGTGAGTAAGACTCG	-24.5	46	ACAAAAATCCCAACTGTTCGTGAGTAAGACTCGGATTGAATTTGTTCAAAGATTCATGAGTAGTCTCGTGAATAGGGTGATAAAAGA
novel-mir-382	CL22588.Contig1_All	GCAATTGGAATGATATTAACTC	-23.1	10	TTTTGTAATGGCAATTGGAATGATATTAACTCCTATATATTTATTATCTATGTCACGTCAAATGTTCTATGGATACAAGTTAATTAATGCCAAAAACTTTTCTTTTTTTGATTCTGGACCCCGAGAGTTATTTCTTTCAATCTCTATTCTTCT
novel-mir-277	Unigene43694_All	ACGGAGAGAAGATGAAGAAC	-82.4	20	AAGGCGGAGTACGGAGAGAAGATGAAGAACAAAGTCGCGATGATTCACAAAGCAGCAGAGGATAAGAGAGCGATGGTCGAGGCCAGGCGCGGAGAAGAGCACCTCAAGGTCGAGGAGATGGCCGCTAAATATCGTGCCACTGGCCTCTCCCCTAAGAAAGGCCTTGGTTGTTTTGGTTCCTAAACTCATATAATTAAAAAAGACTTTGGATCAAAGAAGTTTTCCTCTTGTATGGTTCGTTCTTTTACTTCTTTCTACTCAGATTT
novel-mir-1094	CL11848.Contig1_All	CGAGGAGCCGGTCGTCGGGCA	-53.42	10	TCCTCACCGGCGATGCCCGAAAGCTGGTTCCTCGGAAACAGACTGCAACTATCTCCCCGGCAGCCGATTCCGATTCCCAAACTCGGAACGAGGAGCCGGTCGTCGGGCACCGGGTTTCC
novel-mir-1094	CL11848.Contig2_All	CGAGGAGCCGGTCGTCGGGCA	-53.42	10	TCCTCACCGGCGATGCCCGAAAGCTGGTTCCTCGGAAACAGACTGCAACTATCTCCCCGGCAGCCGATTCCGATTCCCAAACTCGGAACGAGGAGCCGGTCGTCGGGCACCGGGTTTCC
novel-mir-1132	Unigene24921_All	AAAGGTCTATGGTATTGTAAC	-112.5	6	ATCGTGGAGCTCGATGCTCGGTACAGTGCAGGTCGTAGATCGCTTGGAGGAAGGAAGAGAGACAGAGGGGCTGAAGGTCGGTCTCTCCTCGATCTCTCTCGTTGCGTCTGAAGGGAGGAAGAGAAAGACAGAGGGGTCGAAGGCCGATTTCTCCTCGATCTCTCTCGTTGCTCTTGTCGATGACCACCCGTACAAGAGGCAAAATGAGAGAGATCTCCTCGAGGAGAAACTTCATATTTATTTAGGGTGCTAGGGTGCAAATAGTGTGTCGCGACATGCAAAGGTCTATGGTATTGTAACTCTCAACTTT
novel-mir-324	CL135.Contig2_All	CCGGGAGGGAACCTGATTGACCT	-27.4	14	AGAAATCATCCCGGGAGGGAACCTGATTGACCTCAAGGGTCACCAGGGGTTCTCCGTCGGCGTGCTGCAA
novel-mir-1224	Unigene59410_All	TGCGCCAGGACATCACTCGCCT	-48.1	12	CAAATAGCGATGCGCCAGGACATCACTCGCCTGCAACAGAGCCACTTCCAGACCCACCAGTTGGCCTGCTACACCAGCCAGCTCATGAAGATGATGTGCTTGGGTCAGCAGCCGAGCCCGGACTTCCTGACCGCACTGCGACTTT
novel-mir-80	CL21092.Contig55_All	CCCCAATAGGACTCTCTTCCACT	-31.4	12	TCCACATCAGCCCCAATAGGACTCTCTTCCACTCATTTCAGGAGATTGATGGAGGGAGAGTTCTAATGGGAAATGACACTCC
novel-mir-80	CL21092.Contig64_All	CCCCAATAGGACTCTCTTCCACT	-31.4	12	TCCACATCAGCCCCAATAGGACTCTCTTCCACTCATTTCAGGAGATTGATGGAGGGAGAGTTCTAATGGGAAATGACACTCC
novel-mir-80	CL21092.Contig65_All	CCCCAATAGGACTCTCTTCCACT	-28.9	11	TCCACATCAGCCCCAATAGGACTCTCTTCCACTCATTTCAAGAGATTGATGGAGGGAGAGTTCTTATGGGAAATGACACTCC
novel-mir-705	Unigene1537_All	TTGTTAATTGTATCCTCTGCCT	-29.3	25	GTGAGAGGAATGGGGGAGGAAAGCAATAAACAGCGAAGAAGAGAGCAAACCCTAACTTGCAACAATAAAGAGGGGAAGAATACGATTTGTTAATTGTATCCTCTGCCTATCCATAGTG
novel-mir-258	Unigene31517_All	GGGACTACGTAGATCGAGGA	-54.9	5	GCAGCAGCCCAATCTCCTCGAGCTCGAAGCCCCTATCAAGATTTGCGGTGATATTCATGGCCAATATTCTGACCTCTTGAGGCTTTTTGAATATGGTGGATTTCCACCTGAAGCCAATTATCTCTTCTTAGGGGACTACGTAGATCGAGGAAGGCAAAGTC
novel-mir-18	CL1235.Contig2_All	CCACAATCATCAAGAAAGCTG	-124.72	49	AACACCGATGCCACAATCATCAAGAAAGCTGAAGTCCGTGGCCTTTCGGATCACTGCGTCCCTTTCATCGACGAGAGAAGCGTGCTCGACTTGGAGAGATTCTAGCTCCTCCTTCACGGATTTCAGATCGGCGACGACCGCTTCGTGCCTGGATTTGGCGACCTCGAGCTGGGTTTTGGCTGCGACGCTCGCTTCGTCGGCGATTCCTTGCTCCATCTCTTTCGCCCGGAGTTGGGCGAGTTCGAAGTCCTGTTTTGCTTGGAGCTCTTCGATCTGGGCTCTCTCCAGGCTTAGTTTGAGTTCTTCTATCAGCCTCTTGGTGTTGTCGAGCTCCCGCAA
novel-mir-227	Unigene136977_All	ACTTGAGTGTCGAAGGGCCC	-20.4	14	ACTCTCTCCAGGGCGTTTCTAGCTTTCAAGCCGATTTTGACTTGAGTGTCGAAGGGCCCTCGATTGCCC
novel-mir-38	CL15905.Contig16_All	CACGAGATCGGAAGGAAAAT	-19.6	8	AGATCCCGAAGTTTCTCCAGATCCCGTCTCGCAATCGAGGGAGCTTAGTATCACGAGATCGGAAGGAAAATGGCGACCGAT
novel-mir-38	CL15905.Contig8_All	CACGAGATCGGAAGGAAAAT	-19.6	8	AGATCCCGAAGTTTCTCCAGATCCCGTCTCGCAATCGAGGGAGCTTAGTATCACGAGATCGGAAGGAAAATGGCGACCGAT
novel-mir-38	CL15905.Contig9_All	CACGAGATCGGAAGGAAAAT	-19.6	8	AGATCCCGAAGTTTCTCCAGATCCCGTCTCGCAATCGAGGGAGCTTAGTATCACGAGATCGGAAGGAAAATGGCGACCGAT
novel-mir-748	CL18591.Contig5_All	TTTATGTATAAACGTCGGACT	-76.95	6	AAAGTTCATATTTATGTATAAACGTCGGACTTTTTAATAATTCCATTACACCCTGACTTTTTTTTTCTAAAATTTTTACATGTAATCACTTGGCTTCAATAAAATTCCGTAGTCACAAATATTAAAATTTGAAGCTGAAGAGGTTATATGTAAAATTGGAAAAAAAAGTTTGAGGCGAAATGGAAAATTTAAAAAGTCAGGTGTTTGTATATAAATATAAAATTT
novel-mir-1182	CL3379.Contig18_All	TTGTTCATCGAATTAGCTATG	-89.2	5	ACGGTTTTCGTTGTTCATCGAATTAGCTATGCAAAGAATCCGAAAAAGAATTTTGAAAAGCTCGATAAATTAAGCAAATATTTGTACGATTAAAGAGAAGGGAAATTCAGCAATACGTTCAAATCATTTCTCTTATCCTATAAATATTTGGTCAATTTATGGAGTTTTTTAAAATTCTTCTCCAGATTTTTTGGGTAGCCGATTCGAGGAACAACGATA
novel-mir-192	Unigene17409_All	CAAATCCGTCTCGAAAGAATG	-97.31	3220	AATCCGGGGTTGTTTCAGAACAAATCCGTCTCGAAAGAATGGCGCCGACCCACGTCTTCATCGACGAGCACTCCCCCCACCGCCTTCATACCTCACAACATCTCGTGGGTAAAAGGATTGGTAGGCGGTGGCCAAGGATGAGTCGGAGGTTAGGCGCTGCCATTCTTTGGAGACGGATTTGTTTCGAAATAACACCTTGCAAT
novel-mir-192	Unigene15624_All	CAAATCCGTCTCGAAAGAATG	-93.01	3219	AATCCGGGGTTGTTTCAGAACAAATCCGTCTCGAAAGAATGCCGCCGACCCACGTCTTCATCGACGAGCACTCCCCCCACCGCCTTCATACCTCACAACATCTCGTGGGTAAAAGGATTGGTAGGCGGTGGCCAAGGATGAGTCGGAGGTTAGGCGCTGCCATTCTTTGGAGACGGATTTGTTTCGAAATAACACCTTGCAAT
novel-mir-192	Unigene4825_All	CAAATCCGTCTCGAAAGAATG	-90.41	3216	CCTAAGCCTCTGTTGAGGAACAAATCCGTCTCGAAAGAATGGCGCCGACCCACGTCTTCATCGACGAGCACTCCCCCCACCGCCTTCATACCTCACAACATCTCGTGGGTAAAAGGATTGGTAGGCGGTGGCCAAGGATGAGTCGGAGGTTAGGCGCTGCCATTCTTTGGAGACGGATTTGTTTCGAAATAACACCTTGCAAT
novel-mir-192	Unigene111200_All	CAAATCCGTCTCGAAAGAATG	-84.31	1986	TGTTTCAGAACAAATCCGTCTCGAAAGAATGGCGCCATCCCACGACTTCATCGACGAGCACTCCCCCCACCGCCTTCATACCTCACAACATCTCGTGGGTAAAAGGATTGGTAGGCGGTGGCCAAGGATGAGTCGGAGGTTAGGCGCTGCCATTCTTTGGAAATGGATTTGTTTCGGAACAA
novel-mir-192	Unigene19146_All	CAAATCCGTCTCGAAAGAATG	-108.67	1979	TGTTCCTGAACAAATCCGTCTCGAAAGAATGGCGCCGACCCACGGCTTCATCGTCGAAGTTGTAGATAAACTCACAGCGCGATGAGATGGCGTATGGGAATCGGAACGGAGACTCTGGTGACGGGATTTGATGGCCGATTTGTAAATCGAGGAGCAGCAACAGACCATAGGGGGGGTGTGTGTTGTGAGGGATGAAAGAGTGATTGGTAGGAGGCGGCCATGGATGAGTCGGAGGTTAGACGCCGCCATTCTTTTGAAACGGATTTGTTCCAGAACAT
novel-mir-192	Unigene111200_All	CAAATCCGTCTCGAAAGAATG	-89.51	565	AATCCAATGTTGTTTCAGAACAAATCCGTCTCGAAAGAATGGCGCCATCCCACGACTTCATCGACGAGCACTCCCCCCACCGCCTTCATACCTCACAACATCTCGTGGGTAAAAGGATTGGTAGGCGGTGGCCAAGGATGAGTCGGAGGTTAGGCGCTGCCATTCTTTGGAAATGGATTTGTTTCGGAACAACACCTTGCA
novel-mir-288	Unigene62230_All	CACCCGGACCGCACCCAGCTG	-40.1	9	TGTCGGGCCGCACCCGGACCGCACCCAGCTGCAAAAATGACCCAAATTGCAGCTGGGGCGAGTCGGGGCATGTCGG
novel-mir-1053	Unigene17389_All	TTCTGATCGACGGCTCCGAGC	-69.1	23	GACGACCTCGTTCTGATCGACGGCTCCGAGCTTGTAAAGTAGGTCTAGAGTGGTGAGGCCCCAATACGCACCGTTCATCCTGAGATGCTCCATCACCAGAGCCTCGAAGCTATCCTTCTTCTTTTCAAGCGCAACAATGTATTGCACATGCTTCTCCGCTTCCAGTTCTCCCATCTCGATGGAAAATTTCGGATCTGGGAGGCGGGCTCGACGGCAGTTGGACGGCGGCGGA
novel-mir-1192	CL636.Contig5_All	TTGAGATTTGAGCGTATGAACC	-65.5	9	GAATTCTATTTTGAGATTTGAGCGTATGAACCCTCCAAATCCCTAACATCTATGCTTGTATGATGTTGGCAAGCAGTGTCAATATTTTGTGGTTGCTCTTTTTGTTTATGTGCACAACTGCTGTGCTAACATAACCTGCTGAATGATATTTCAGTCTTTTGGATAATTATCATTATGGTATAAGTTTGTGGCTAACATTGTGCTATATTTGATATCTAGGCTCCCAATTGTTTCTAGAATTATCTATGATGTGGTTTCTATGCCTATTCAAGATCCAACCA
novel-mir-1192	CL636.Contig9_All	TTGAGATTTGAGCGTATGAACC	-68.3	9	GAATTCTATTTTGAGATTTGAGCGTATGAACCCTCCAAATCCCTAACATCTATGCTTGTATGATGTTGGCAAGCAGTGTCAATATTTTGGGGTTGCTCTTTTTGTTTATGTGCACAACTGCTGTGCTAACATAACCTGCTGAATGATATTTCAGTCTTTTGGATAATTATCATTATGGTATAAGTTTGTGGCTAACATTGTGCTATATTTGATATCTAGGCTCCCAATTGTTTCTAGAATTATCTATGATGTGGTTTCTATGCCTATTCAAGATCCAACCA
novel-mir-263	Unigene35482_All	ACTTCAAGAGGCTGTTCAACT	-38	8	TGAAGGATGAAGGTGTTATCGCCTTGTGGAGAGGGAACACTGCAAATGTCATTCGCTATTTCCCAACTCAGGCCTTGAACTTTGCGTTCAAGGATTACTTCAAGAGGCTGTTCAACTTCAAGAAGGA
novel-mir-300	Unigene84803_All	CGAGACAAGAAGGAAGGCCGCC	-28.9	8	CCTCGAAGCGGTCGTCTCCCCTTCTTGATTCGGATGACTTCGAGACAAGAAGGAAGGCCGCCCGCAATCTGA
novel-mir-313	CL11345.Contig1_All	GCTCTCTCCTCTATCTGTCATG	-44.5	6	AGATGGAGGTGATGACAGAAGAGAGTGAGCACAGCCCAACATTAGCGAACGGATTCGATCTTGCGGGGAATGTGCTCTCTCCTCTATCTGTCATGACTATTTTTT
novel-mir-313	CL11345.Contig4_All	GCTCTCTCCTCTATCTGTCATG	-88.87	6	CGGGGAATGTGCTCTCTCCTCTATCTGTCATGACTATCTCTTAATTAGGGCTTTCTCTTTAACCTACATGCTCAAACCCCCAATAGTTGTGTTGATCATGAACTAAATTAATATGTATTATATTTTTTTTTAATTCATTGTATGTAGTCGTATGATTGTATAATGTTATTTTAATTTTTATGGGTTTCCCATGATTGGAATGCAAGTATCCCATCTCATCTAATCTCTTTTGATGTAATGGATCATCATTGATTATTGATCATTGGTGTAATTTAGGGTGTGAACCTTAAGCCTAAGGAGGGGATGACAGAAGAGAGTGAGCTCAGCCCA
novel-mir-313	CL11345.Contig5_All	GCTCTCTCCTCTATCTGTCATG	-103.12	6	CGGGGAATGTGCTCTCTCCTCTATCTGTCATGATTATCTCTAAATTAGGGCTTTCTCTTTAACCTACATGCTCAAACCCCCAATAGTTGTGTTGATCATGAACTAAATTTCGTTTAGTATAATATGTATTATATTTTTTTTTTAATTCATTGTAAGTAGTCGTATGATTGTGTAATGTTATTTTAATTTTTATGGGTTTCCCATGATTGGAATGCAAGTATCCCATCTCATCTAATCTCTTTTGATGTAATGGATCATCATTGATTATTGATCTTTGGGATAATTTAGGGTGAGATGTGAGTGAGCCTTAAGCCTAAGGAGGGGATGACAGAAGAGAGTGAGCACAGCCCA
novel-mir-313	CL11345.Contig6_All	GCTCTCTCCTCTATCTGTCATG	-105.8	6	CGGGGGATGTGCTCTCTCCTCTATCTGTCATGACTATTTTTTAAATAGGGCTTTCTCTTTAACCTACATGCTCAAACCCCCAATAGTTGTGTTGATCATGAACTAAATTAATATGTATTATATTTTTTTTTAATTCATTGTATGTAGTTGTATGATTGTATAATGTTATTTTAATTTTTATGGGTTTCCCATAATTGGAATGCAAGTATCCCATCTCATCTAATCTCTTTTGATGTAATGGATCATCATTGATTATTGATCTTTGGGGTAATTTAGGGTGAGATGGGAGTGAGCCTTACTCCTAAGGAGGGGATGACAGAAGAGAGTGAGCACAGCCCAAC
novel-mir-160	CL7434.Contig2_All	TCGAGAATCTCTGCGCATCCGA	-18.6	6	GTTATCCAGCATGGATTGCCCGAGAGTTTTGAAACTCGCACCGCCATTATTCTTTAAAACATTTCCAGCAATCGAGAATCTCTGCGCATCCGAGCTCCCTTCG
novel-mir-160	CL7434.Contig4_All	TCGAGAATCTCTGCGCATCCGA	-22.2	6	GTTATCGAGCATGGATTGCCCGAGAGTTTTGAAACTCGCACCGCCATTATTCTTTAAAACATTTCCAGCAATCGAGAATCTCTGCGCATCCGAGCTCCCTTCG
novel-mir-264	Unigene35525_All	TGTTACATGTATCTCGAGACA	-68.2	5	GAATAAACGGTGTTACATGTATCTCGAGACATGAGGAAATGACGTTGTTTTTGGACATATATGCAACAACTTCAATCGTTTTTATTGACATGGGAGTGCAATCAAACGTATAATGAATGTATTTTTTGTTGTCCATTTAATTTGATCAATTAACGCTTGACGAAGCAACGTTGTTTTTTTATGTCCCGAGATATATGTAAAAACGGGCTTAC
novel-mir-990	CL17209.Contig9_All	TTTTTCCGAGACAAGTTTGGCCT	-21.52	7	TTGTCACGTGTTTTTCCGAGACAAGTTTGGCCTTGTGCTTTCAGTTTCATAATAAAATGGATAGGCTGATGCCTGGTTTTGGTAGGGTGCTTTAATA
novel-mir-13	CL11992.Contig1_All	CGTGGAAAGTAAAATTTTGACA	-28.66	5	TTTTTTTAGTCGTGGAAAGTAAAATTTTGACATTTTTTTGTGACTCATATTTACTTTTTGTGACGAAAGTTTCTGTCACAGATTCTTACATTTTCACGACGTATTTTT
novel-mir-374	CL21880.Contig2_All	CGGACGTGATACTGAAATATCT	-60.3	5	CCATTCGAGTCGGACGTGATACTGAAATATCTGGCAAAGGTTATTTCGAAGACAGGAGGCCAGCTTCAAACATGGATCCCTATGAGGTCACCTCCATGATTGCTCATACTACCATCCTCTGGAAACCAGCACAAAAGAATGTTTGATCTTAGGATCTATTCTAGCTTTTTGAATTCTCAATCCATTGTCATTTCTATAAACTTTTTTATTGTGGTAGTAGTTTCAGTATAAAGAATACATATGTGGAAAAAAATTTCATTACTCATGTTTAGGCATTGCATT
novel-mir-1156	CL18371.Contig46_All	CGAGGATCCGTAGAAGAATT	-55.5	11	CTTATGAATCCGAGGATCCGTAGAAGAATTTTAAAATCAGGTGGAGTAGATCCGAGCTATGCTACTTCATGGCAAAATCTGAAGGAGCTTTTCACAAGTGAGCAGATGTCTGCAATCCTTGGTGGGGCGCGTGATGAGGTTGTTTTTGATCCTCGGAAGGTGGCC
novel-mir-358	CL20152.Contig3_All	CAATCCAGACTGTTCATCCTC	-123.3	5	CACCGCCGGCCAATCCAGACTGTTCATCCTCCCCGCCGACTCCATGGGGGACGTCTGATTCAGCATCCCCGCCGCCCTCATCTCCTCCACTCCCTTCGGATACAGCTGGAACGGCGTCAGATCGGAGAATCCGAACCCGAGGATCGCCGGCGCCGGCGCCGCCGAGGCAATCAGGCTCGTGAAGCTCCCGAGCTCCGGGAAGATCGGATCCGCCGCGATCGGACCCGACTCCGACGCGATCGGGGCGAGATCGAGGGAGGGGCTAGGGTTAGGGTTAGGGTTGGTGAGA
novel-mir-296	Unigene7547_All	CGAAATCGAGGACTCTGTGAGC	-41.3	4594	ACGTATATGAAGAGCAGGAGCGAAATCGAGGACTCTGTGAGCAGTCCACGTAGGCGCCCGCGCTCGCGTAGCCTCCCTCTTTATTAGAGTCGTTCGCGTTCGCGCTCGCGCAGTCTCTTCCTCC
novel-mir-1175	CL22445.Contig1_All	TTGGATGATGAGCTTCAAGCCT	-20.1	38	GAAGATGGTATTGGATGATGAGCTTCAAGCCTTGTTGTTGCTTAGCTCATTGCCCGATAGTTGGGAA
novel-mir-395	CL319.Contig15_All	TATGGACATTTGGTTGTTGAAGG	-69.73	14	CAAATAATAGTATGGACATTTGGTTGTTGAAGGACTATGACAAAGGTTTGTGGGTTAAGGAGTACACTATCTGCCTCTCCACGCTGAACGCTAAGTACGACTGGGCGTTTAATCCTTTACTAATAGAGGATGATGGAAGGTTACTGGTACAAGTGGATGGGCATAGCTTACAGCTTTATGATCCGAAAACCCAAAACTCTAGAGAAATTCAACATTTTGAGAATATAGAGGATACCGACATATTACATGTCAAATGCTTCTCATCC
novel-mir-395	CL319.Contig9_All	TATGGACATTTGGTTGTTGAAGG	-78.3	14	TTTGTGTGGCACTTTCGCAAACGGAGTGTTCCATGTTATTGTGGAAGACCGCAATGAAATAGATTCCTTCAATCTTGAGCGAGAGGAATGGGGAGTGCTGGCAGCAGCTCCTCCCCTTTCTCAACCCCTTTCTCGCCGATCCTGCGACTTGAGAGAATTGAGTGGCTACCTGTGCTTGCTGGATGCGGATGTTATAAATAATAGTATGGACATTTGGTTGTTGAAGGACTATGACAA
novel-mir-342	CL16392.Contig20_All	CTGGTCGAGAAGGTGATAGGCT	-20.6	5	AAAACCCTAGCTGGTCGAGAAGGTGATAGGCTGATGAAGTGTTAGATCAAGCTTCTTGATGAGTTTTGCTACT
novel-mir-342	Unigene9392_All	CTGGTCGAGAAGGTGATAGGCT	-82.4	5	AAAACCCTAGCTGGTCGAGAAGGTGATAGGCTGATGAAGTGTTAGATCAAGCTTCTTGATGAGTTTTGCTACTTCTATGTGCACCTTCCTTCCTACGGATTTGAAAGCCACTATGGTCCTGAAATCTTTCATGTCTGATGCCCCCCTGAACTTTAGAGAATGAAGACTCTTATCAGAAGAGCATGTGCAGTCTGTGGTGCTGTTGGCGAGTTGCTGCACTATTCCCTGATCAGGCGCGAGCTGTTGTTTGCTGCAGCATTACTTGATCAGGTAGGTTGGT
novel-mir-1205	Unigene129052_All	CCCTACGGCTCGAAGTGCTCTC	-77.7	5	TTTCTGAAAACCCTACGGCTCGAAGTGCTCTCTCGCGGCGGCTCGAAGTGCTCCTTCGCGGCGGCTCGAAGTGCTCGCTCATGGCTCGATCGGCGATGCAGGTATTATGATCTTCTTTTGACTAGTATGATATCCGACGAATCCAAATTTTGGGAACATTTAGAGCTTGCTCTATCTGCCAGCTTGAACCTGAGGACCGTTACAATACATAACTTTCTATGGAGATGGAGATGTAGTGATAGTGATTGGCTCTTTGATGATGAGAACGAGAACATGAAGCTAGTGAGGTTATTGTTGAAT
novel-mir-1139	Unigene43287_All	TTGCTACTGTTGCTGGATTCT	-36	6	CTTTAAATTTTTGCTACTGTTGCTGGATTCTCTCGAAAGATTAATACAAGAGTCAGCAAAATTGAGGGCTTTCATGTCACCGCCGTTGGGAAGAGAAGCGGCAGTGGATCCGGAGCAGCGAGGGAGGG
novel-mir-894	Unigene30738_All	CATGTAGTCGACCCCGAGTAA	-18.2	6	GAACATGATTCATGTAGTCGACCCCGAGTAAATGAGAAAAGGCTTGGTGGTTGTTATAGGAAAGGAGAAG
novel-mir-711	Unigene23924_All	GATTTCAGGTTCTGGGGGCT	-19.6	11	ACTGCTGCTCTGCCTTCAACCCGAGATCTACAACATCAGATGCAAGACTCTATACAGATTTCAGGTTCTGGGGGCTGAAATCTGAG
novel-mir-711	Unigene23925_All	GATTTCAGGTTCTGGGGGCT	-19.6	11	ACTGCTGCTCTGCCTTCAACCCGAGATCTACAACATCAGATGCAAGACTCTATACAGATTTCAGGTTCTGGGGGCTGAAATCTGAG
novel-mir-711	Unigene23923_All	GATTTCAGGTTCTGGGGGCT	-24.4	10	ACTGCTGCTCTGCCTTCAACCCGAGATCTGCAACATCGGATGCAAGACTATACAGATTTCAGGTTCTGGGGGCTGAAATCTGAG
novel-mir-711	Unigene23926_All	GATTTCAGGTTCTGGGGGCT	-25.4	10	TGCAGCTCTGCCTTCAACCCGAGATCTGCAACATCATATGCAAGACTCTACAGATTTCAGGTTCTGGGGGCTGAAATCTGAG
novel-mir-328	CL1417.Contig15_All	CGTTGAGGTCCCTTGGAATATG	-25.8	6	TCGGCCTTGACGTTGAGGTCCCTTGGAATATGGTGAACCACAGCTCCAGGGAAGTCCTCCAACTTCTTCTTTACCAGCTTGAGGTAGAT
novel-mir-17	CL1235.Contig2_All	CAGAATCGTCTTGGATGGCTT	-24.8	61	CCCAATGTCTCAGAATCGTCTTGGATGGCTTTTCATCGATTTCTTCGAGACGGTTCTGAAACAACATC
novel-mir-17	CL1235.Contig8_All	CAGAATCGTCTTGGATGGCTT	-24.8	61	CCCAATGTCTCAGAATCGTCTTGGATGGCTTTTCATCGATTTCTTCGAGACGGTTCTGAAACAACATC
novel-mir-17	Unigene16416_All	CAGAATCGTCTTGGATGGCTT	-23.9	51	CCCAATACCCCAGAATCGTCTTGGATGGCTTTTCATCGATTTCTTCGAGACGGTTCTGGAACAAATCT
novel-mir-17	Unigene8991_All	CAGAATCGTCTTGGATGGCTT	-24.8	12	CCCAATGTCTCAGAATCGTCTTGGATGGCTTTTCATCGATTTCTTCGAGACGGTTCTGAAACAACATC
novel-mir-241	Unigene18479_All	GGAGAGATGGCTGAGTGGACT	-73.21	3327	AAGTAATGGCCCGGCCAGTACTCCAGTACTTAAATTGGGCCGGGGGAATAAATCTTTTGTACAAAATAAAATCAATAAGGCATTTTTTCTATTGGTGATATCTCTTTCGAATCATTATATAAATTGAATTGCGGATCAAATTTGTAAATATCTTTAAATATTTTAATATATATTTATATATATAATTATAGAATTTATATAATTAATTCTCTTTTTTTTATATTGGTTATATGTTATTTTTCTATCCTTCTAATAAGGAAAGAAAACTGGGGTTTTTTTGATCAATCTTTACTTCAACTTCGCGTGTCACATCACATAAAAAATTTTTCAAATTGGAATTTGGAGAGATGGCTGAGTGGACTAAAGCGTCGG
novel-mir-200	Unigene117339_All	TCGGACCAGACTAGTACTGC	-23.8	6	TTCTGGTACTTCGGACCAGACTAGTACTGCACATGTCAGTACTGCCTGGTTCGAGCT
novel-mir-2	CL10163.Contig6_All	CGGCTCTAGCTTCTGCGGCC	-35.9	6	AACGACACAGCGGCTCTAGCTTCTGCGGCCAATCATCGAAGAAGTGCCGCCGGATGCAGAGCCGTACGGTGCCCCGCATCGAG
novel-mir-2	CL10163.Contig7_All	CGGCTCTAGCTTCTGCGGCC	-35.9	6	AACGACACAGCGGCTCTAGCTTCTGCGGCCAATCATCGAAGAAGTGCCGCCGGATGCAGAGCCGTACGGTGCCCCGCATCGAG
novel-mir-878	Unigene10785_All	CTACCGTCGCCGTCGTCATGT	-54.6	18	CGAGCGAACGACATCGACGACGACGACGAGCGAACGACAACGTCAACTTCGGTCCACAGTCTACGGCAACGGCGACAGCGAGCGAACGATGAGCTACGTAAGGCACGGTCCACGGTCCACGTTCCACGGTCTACCGTCGCCGTCGTCATGTCAAAACGACC
novel-mir-65	CL20004.Contig2_All	TGTCAATTTGATTTTCAGGAT	-48.6	6	GAAACCTCCATGTCAATTTGATTTTCAGGATTTTTGGCTGGAACTTCAGCTATAGGAGATGTCAGACAAGTTTCAGTAGAAACAAATATGAAAGGATTTGAAACATCAGTGTAAGAGCCAAGCATCAAACGCATTTCTGCCTTTGTATCGGGACGTATATCCAGAACAGAGAACTTGGGAATAGTCAAATAAACATCCATCTCAAATAATGAGGAACT
novel-mir-1212	Unigene23945_All	GTCCCATGCCGGTTATAGAACC	-41.64	10	TACTGAACATGGTAAATATTTTTGGCATTGGGATTGATATCCCCCCCATTTCGTCGAGATAAACAAGACGTATTCTATCACAACTCGTTCCCACCAAGAAAAAAAGTGCAGCACCAATAAATCCATGGGAAAGCATTTGTAAAATGGCTCCATTTAGTCCCATGCCGGTTATAGAACCAATTCCTATA
novel-mir-484	Unigene30738_All	TCATGTAGTCGACCCCGAGTA	-18.2	15	AGAACATGATTCATGTAGTCGACCCCGAGTAAATGAGAAAAGGCTTGGTGGTTGTTATAGGAAAGGAGAAGA
novel-mir-19	CL12420.Contig2_All	CAGCTCTGAAGATCCATTGGCAA	-32.24	7	ATTTTGTTATCAGCTCTGAAGATCCATTGGCAAAGACAAGTATGTGGAAATCAATGTGTTTTATTCTCATTAGCTTGGGCTCTTTTTATATGTCCATAGATTTGTAACTTAGAAGGAAGATCAAGGTGCTCTTCAGGCGGAATTTTTTTT
novel-mir-183	Unigene104702_All	ACGAAGATGGTTCAGGTGTTGCT	-30.1	5	CACACACCAGACGAAGATGGTTCAGGTGTTGCTCGATGATTTTGTTGTATATGAGGATGTCAACGAAATACACAACCAAGAATTTCCCCATATATGGTCTTAATATCTGGGTCATTATCCTCATAAATGTA
novel-mir-183	Unigene47140_All	ACGAAGATGGTTCAGGTGTTGCT	-88.44	5	TTAGTTACTGATGGGGTCCAATTGAACTCTCTTTTCTTCGTGCAATCAGTGATGGGGGCAGTTATGGTACTAAATTCTCTTATGAATCTTCGGTAAAAAATTACCAAACCGTAAAAACTTCTCACTTTATGTATGTTGTTCGGCTTTGGCCAGGCAACTATAGCTTGTATTTTTTGGTGATCGGTCGAGACTCCTACATAATTAACGACAAACCCGAGAAAAATAATTTCCTTGGTGAGGAACAAACACTTCTTGAGGTTGGCATAGAGTTTCTCTTTTCGAAGGGTTTCACTGACTAGACGAAGATGGTTCAGGTGTTGCTCAGTGGATTT
novel-mir-339	CL16033.Contig2_All	TCGGCTTGTAGCCTCGGCGCC	-166.9	11	GGCTCCGGATGGCGCCGAGGCGTAAGCCGCCCGGATACGGTTCCAGATCCGCATCCGGATCCGCCCGGAAGAGGATCGCCGGCTCGGCGCCGGCGATTAAGGGGAAGGCTAGGGTTCTTGGCCGTTTGGTCCCCGGGGGGCGGAAGATGTCGCTTCCGGCGCTGTTGGACGAGGCCTCTGACTACATCGCCGCCCTCGAGATGCAGGTCCGAGCCATGAGCGCTCTCGCCGGGGCTCTCTCGGTCGCCGGCGCCGGCGCCGGCGAGTCGATGTAGTGTCGGCTTGTAGCCTCGGCGCCTGTTTTTATT
novel-mir-339	CL16033.Contig3_All	TCGGCTTGTAGCCTCGGCGCC	-179.8	11	GGCTCCGGATGGCGCCGAGGCGTAAGCCGCCCGGATACGGTTCCAGATCCGCATCCGGATCCGCCCGGAAGAGGATCGCCGGCTCGGCGCCGGCGATTAAGGGGAAGGCTAGGGTTCTTGGCCGTTTGGTCCCCGGGGGGCGGAAGATGTCGCTTCCGGCGCTGTTGGACGAGGCCTCTGACTACATCGCCGCCCTCGAGATGCAGGTCCGAGCCATGAGCGCTCTCGCCGGGGCTCTCTCGGTCGCCGGCGCCGGCGCCGGCGCCGGCGAGGCGATGTAGTATCGGCTTGTAGCCTCGGCGCCTGTTTTTATT
novel-mir-20	CL12597.Contig1_All	CTGTCGATGCTTTGAAGACCGGA	-18.24	5	ACCACAGATACTGTCGATGCTTTGAAGACCGGATCTGCTGCTATTAAGTCCATACGTCAGTCTTTGAGTATTGATGAGATAGAGAAGA
novel-mir-785	CL6933.Contig1_All	TGACGAGGATCGGATGATGAT	-38.5	7	GCGACGATGATGACGAGGATCGGATGATGATTGAAGACGACGAATTTCGATCTTCGGATGACGACGACGATCGGAATTTATCGGATCGGATTCGAATTTCGTCGACG
novel-mir-587	CL6434.Contig2_All	TGAACTGCGCTCATGATCAAG	-53	157	TCTCCCTAAATGAACTGCGCTCATGATCAAGCTTCATAATTGTTTCATGAAGTTACTTCACATAAACTGAAGGTTTCTGAAGAAATGGATCATATATCGGTGGAAGGGAAACAATTATGCTTTTTGATCATGAGCTCAGTTCACAAAGAAGCA
novel-mir-587	Unigene206_All	TGAACTGCGCTCATGATCAAG	-54.9	157	TCTCCCTAAATGAACTGCGCTCATGATCAAGCTTCATAATTGTTTCATGAAGTTACTTCACTGAAACTGAAGGTTTCTGAAGAAATGGATCATATATCGGTGGAAGGGAAACAATTATGCTTTTTGATCATGAGCTCAGTTCACAAAGAAGCA
novel-mir-1121	CL86.Contig1_All	ACGAGAAAGGAACACTGGACT	-39.4	20	GTAGATAACAACGAGAAAGGAACACTGGACTGCGGGGAATTTGTTGCTGTATCTCTTCATCTGCAGAGGATGGCAAACGATGAGCACCTCCGGTGGGCCTTCTCGTACTTCGATAA
novel-mir-1121	CL86.Contig4_All	ACGAGAAAGGAACACTGGACT	-39.4	20	GTAGATAACAACGAGAAAGGAACACTGGACTGCGGGGAATTTGTTGCTGTATCTCTTCATCTGCAGAGGATGGCAAACGATGAGCACCTCCGGTGGGCCTTCTCGTACTTCGATAA
novel-mir-1121	Unigene38452_All	ACGAGAAAGGAACACTGGACT	-39.4	20	GTAGATAACAACGAGAAAGGAACACTGGACTGCGGGGAATTTGTTGCTGTATCTCTTCATCTGCAGAGGATGGCAAACGATGAGCACCTCCGGTGGGCCTTCTCGTACTTCGATAA
novel-mir-1121	Unigene38457_All	ACGAGAAAGGAACACTGGACT	-39.4	20	GTAGATAACAACGAGAAAGGAACACTGGACTGCGGGGAATTTGTTGCTGTATCTCTTCATCTGCAGAGGATGGCAAACGATGAGCACCTCCGGTGGGCCTTCTCGTACTTCGATAA
novel-mir-494	Unigene39195_All	CAGCTGAGAACTAGAATGAGAC	-78.9	5	TTGGTTTTCACAGCTGAGAACTAGAATGAGACGGAACTGCAACAATAGAGTTGTTGAGCTGACCCAGGTCTCAAAGCAAAGGTGGAAGATTAGTCCAATCGGTCAACCGAAAGCGGCAGGTCAAAGGTTGGATTCGGTCCAAGTGGAAAGGAAAAGGTAGCCTCTTCGTCCACAGGTTCAACCAAGGTCAGCTTTTTCTCTCTTTTGGTCAGCTGCACTTTCTGGTCTCAAGATCAGG
novel-mir-154	CL6587.Contig27_All	TTTTCACGAAGCAGATGATCTC	-73.9	132	AATCATCACCGAGATCAAAATCATCCTTGTGAAAGGAGAAGCCACAAGAGTAACATTAGTATCCCAAGTGGGAGGTACCTAGTATACAGTATTAAATAAACATTAACAAAAAAAGGATATAAGGAAAATCAAGTCTACTATAAAAGATGAGATACGGCAAAAAGACTAAAAGAACTCCATACCTCAGGGGGACTCATCAGGAAAAGAGCTCGCTTTCCTGAAGAAACTACAACAGAACCTGAAACGGCTCCAACTGTTTCAATAACTTTGACTCCTGATAATGCAGTTTATTTATTTTAATACAGATGCAAAAATTTTCACGAAGCAGATGATCTCAAAAAAAAAA
novel-mir-191	Unigene110227_All	CAACAAAGAAAATCAAGCTGT	-18.7	6	GGACACTAATGCAGTTTCTTATTTTTTTGTTAATGCAGGTGCATGGATTATCAAGAAGCAGGCAATCTCAACAAAGAAAATCAAGCTGTGACGCAAAAT
novel-mir-285	Unigene58719_All	CCGTAGGTGACTGGATGGCTCC	-31.7	15	TGCTTGCCTCGGAGTCCTCCAGTCGACGGCCGCATCTGAAGCTGGAACCGCCGTAGGTGACTGGATGGCTCCTACCAACATG
novel-mir-285	Unigene68485_All	CCGTAGGTGACTGGATGGCTCC	-31.7	15	TGCTTGCCTCGGAGTCCTCCAGTCGACGGCCGCATCTGAAGCTGGAACCGCCGTAGGTGACTGGATGGCTCCTACTAATATG
novel-mir-639	Unigene72885_All	TTCTGGCGGCTCTGAGCGACC	-24.4	10	AAGAAGATACGGTCGCCCTTGATGAACTTCAGAGGATACCTACGAATATGAGTGTAGCTCTTCTGGCGGCTCTGAGCGACCAACAAATGCT
novel-mir-89	CL2169.Contig3_All	GCGGTACTGGAGTCCTTGCCT	-29.2	8	ACTTGAGAGAGCGGTACTGGAGTCCTTGCCTCCTCAGCCTTTGCCTCCTAAGGATGACAAGGCCTCACAGAACCGCACAAAGGATG
novel-mir-89	CL2169.Contig5_All	GCGGTACTGGAGTCCTTGCCT	-29.2	8	ACTTGAGAGAGCGGTACTGGAGTCCTTGCCTCCTCAGCCTTTGCCTCCTAAGGATGACAAGGCCTCACAGAACCGCACAAAGGATG
novel-mir-89	CL2169.Contig6_All	GCGGTACTGGAGTCCTTGCCT	-29.2	8	ACTTGAGAGAGCGGTACTGGAGTCCTTGCCTCCTCAGCCTTTGCCTCCTAAGGATGACAAGGCCTCACAGAACCGCACAAAGGATG
novel-mir-321	CL13230.Contig2_All	CTTGAATCACTCGGCTAAATCT	-71.74	5	TCAACTCAACCTTGAATCACTCGGCTAAATCTTCAAATTCCGCCTCTGGCTCTTCCTCAATGTAATTACCTGAGCATCTTCCCTAACACACAGATTTTGCCCCGTGGGGTTAAGCAAGTCATTTATTACCATTCTAACCAATTGTGCGTTCCTTCTACCTCCGGTGCTTCTGTTACTTCTTGTGCCACTATTTCCGCCGCTGCCTCCCCTGCTCCTTTGGAACCCGCCGCCACCTCCGACCCAAAATCCTCTTCGAGGAGGACATTAGAGATCGATCTAAGCCTCTCTCAGTGGTAAGGCGTGAGGTGGC
novel-mir-323	CL135.Contig1_All	TTATTTTAGCTTGGCCGGACG	-25.6	41	CTTTTTTTTATTATTTTAGCTTGGCCGGACGAGGCAAGGTACATCTTGTCCGGTCAACTAACATGAATCTTCTTTA
novel-mir-954	Unigene134210_All	GACAAGTCGAGGATCACGTAC	-72.61	6	TTAGGCATTCGTAAGTGATCCTGGACTTGATAGATAGGTAGAAAAAATCTGTGTGTGAGTGCCGCCTTCATCAGTCTCTTGTCCTTCAACACATATCCTAAGATCTCATGGATTTGAGACTGGTGCAAGCAAATTGACGCATGGATCCTTCTACTTCCATGACAAGTCGAGGATCACGTACAAACATCTCG
novel-mir-1230	Unigene86537_All	TCGGGCACATATGATATGAAC	-22.2	15	TCACACCATCGTTGGTCTTATATGTCTCGAATCAGCTCCGGTTCGGGCACATATGATATGAACAACCGAAGTC
novel-mir-363	CL20954.Contig11_All	CACTGCACGAGCTTGCAACAC	-44.9	190	GAGCGTGGAACACTGCACGAGCTTGCAACACAATTACAGTGAGATTAAGGGACGGATAAAGAAAGCCAAGAAGGCCGAGGTGATGGCAAAGAGGCAGACATAAGGTTGCCAAAGCTCGGTGGTGGTGGTGGATGGAAACGTTGAAGGTTCCATTCAT
novel-mir-175	CL9810.Contig2_All	CCGGCTACGGAACTACCGAGC	-21.9	7	AAAATGAAACGCACGTGGTGGTCATTATAGCGGTTCCTTCTGATCCTAGAAAACGTCCGAAAAAACCGGCTACGGAACTACCGAGCAGAGGCAAAA
novel-mir-195	Unigene113687_All	CAGACTTGAACTCAGATTACT	-26.8	17	TAAGATATTTCGTAATTTGGGTTTAAGTCTGTCATCAAAATCAGACTTGAACTCAGATTACTCCTAGTTATG
novel-mir-91	CL21974.Contig5_All	CCAAACGACGTCGAAACGAC	-53.8	14	TCGACTCTAATTCGTTTCGATGTCGTTTGTCTCGATTCGACGCATCGTCCGATTAACCAAAATTAATTCATTTTATGATTAAAATGATTGACGAGTCGAATTGAACCAAACGACGTCGAAACGACGCAAAAATTA
novel-mir-91	CL21974.Contig8_All	CCAAACGACGTCGAAACGAC	-53.8	14	TCGACTCTAATTCGTTTCGATGTCGTTTGTCTCGATTCGACGCATCGTCCGATTAACCAAAATTAATTCATTTTATGATTAAAATGATTGACGAGTCGAATTGAACCAAACGACGTCGAAACGACGCAAAAATTA
novel-mir-10	CL11692.Contig1_All	CGAAAGGATTAGGCGGAGATT	-18.4	12	CTATCTTTCTCGAAAGGATTAGGCGGAGATTGCGAATCTTCTCCGAGTTCTTTCATCATGTAATG
novel-mir-10	CL11692.Contig2_All	CGAAAGGATTAGGCGGAGATT	-18.4	12	CTATCTTTCTCGAAAGGATTAGGCGGAGATTGCGAATCTTCTCCGAGTTCTTTCATCATGTAATG
novel-mir-10	CL11692.Contig3_All	CGAAAGGATTAGGCGGAGATT	-18.4	12	CCATCTTTCTCGAAAGGATTAGGCGGAGATTGCGAATCTTCTCCGAGTTCTTTCATCATGTAATG
novel-mir-10	CL11692.Contig4_All	CGAAAGGATTAGGCGGAGATT	-18.4	12	CTATCTTTCTCGAAAGGATTAGGCGGAGATTGCGAATCTTCTCCGAGTTCTTTCATCATGTAATG
novel-mir-16	CL1235.Contig14_All	CCCAAAATCGTCTTGGATGGTT	-18.2	290	AAAATCGTCTCCCAAAATCGTCTTGGATGGTTTTTCATCGATTTCATCGAGGCGTTTTTGGAACAACATTTT
novel-mir-1124	CL952.Contig3_All	CTCCATGACTGTTATGAACCAG	-82.3	5	TCCATTGTTTCTCCATGACTGTTATGAACCAGTTGATACATAAATTGTTCTTATGGCTAGACCTGTGAATTTGAGCAGTATCTTCATGGCTAGGGCTCTGAATTTGAGCAATCTATTCATGAACAATTTTGTCTGCCGACTTGACCCAGTTGGCTCAACCAGGCACTGTTGCACCTAGAATCTGTTAGGATGGAGCAATTGCACCTGTAATGCGCTTGAGCAGAGTATAAACTTCGTGGTTGATATCTTAGTGAAGTATTTGAACAAACCATGCAGCTGTACTTAAACTGTAAGTATATATCTTGGCTGATGACCATGGAC
novel-mir-281	Unigene53079_All	AGCTTGATCGGAGGCCGGGGAT	-36.76	13	GTTGGTCGGGAGCTTGATCGGAGGCCGGGGATGAGAGGAGTAGTTGGGTTCGGGTTTGTTGTATTGAGAGGATATGAGAGGGGTGTTTTAGAGGAGAAGGTTGCTGCCCTCTCTCTCTTTGCTTTGATAGAGCA
novel-mir-438	Unigene11063_All	TGAGGCTGTTTAAAGTGGACCT	-30.4	44	GCTGATCAACCGATCCATCTCAAACAGACTTCATCGAGCTACCATGCTATCTTCAGTTATAACCTTACAATTGGGTGCAACAAGAATTGCGCCATCCCATACATGAGGCTGTTTAAAGTGGACCTTCAACACCAC
novel-mir-438	Unigene17515_All	TGAGGCTGTTTAAAGTGGACCT	-30.4	44	GCTGATCAACCGATCCATCTCAAACAGACTTCATCGAGCTACCATGCTATCTTCAGTTATAACCTTACAATTGGGTGCAACAAGAATTGCGCCATCCCATACATGAGGCTGTTTAAAGTGGACCTTCAACACCAC
novel-mir-438	Unigene18804_All	TGAGGCTGTTTAAAGTGGACCT	-31	44	GCTGATCAACCGATCCATCTCAAACAGACTTCATCGAGCTACCATGCTATCTTCAGTTATAACCTAACAATTGGGTGCAACAAGAATTGCGCCATCCCATACATGAGGCTGTTTAAAGTGGACCTTCAACACCAC
novel-mir-438	Unigene4026_All	TGAGGCTGTTTAAAGTGGACCT	-31	44	GCTGATCAACCGATCCATCTCAAACAGACTTCATCGAGCTACCATGCTATCTTCAGTTATAACCTAACAATTGGGTGCAACAAGAATTGCGCCATCCCATACATGAGGCTGTTTAAAGTGGACCTTCAACACCAC
novel-mir-438	Unigene8441_All	TGAGGCTGTTTAAAGTGGACCT	-31	44	GCTGATCAACCGATCCATCTCAAACAGACTTCATCGAGCTACCATGCTATCTTCAGTTATAACCTAACAATTGGGTGCAACAAGAATTGCGCCATCCCATACATGAGGCTGTTTAAAGTGGACCTTCAACACCAC
novel-mir-105	CL22728.Contig3_All	GATTTCTTGGAAGATAGTAGAAC	-19.8	5	TAGTCCAAATTATCTATTGCCTTCTCTGAGATCCAAAAAAAAATGACTTTTTGCAGAAATCCCTTGAATAATAGTTTAACGACAACCCATAATGATTTCTTGGAAGATAGTAGAACATGTTACAAG
novel-mir-259	Unigene31587_All	ATTGGACAATTACTTGGGATT	-38.4	6	ACTAACTTAATACCCCTTGTACGGTTGTCCAATAGAGGAAAATCAATGAAATGAAAGTGCATCCTTGCCATACACGGCCTCTTTCGCGAGAATGTTTTGTTGTTTTTCCATATTTGATTGGACAATTACTTGGGATTTCTTCAGTAT
novel-mir-1233	Unigene9297_All	TTGGTACATGGACTAAGCTCA	-46.9	10	CCTATAAAACTTGGTACATGGACTAAGCTCATGAACTTACACAAAAATTAGTCCTTGACGAGATTGGCTTCTCAACTGATGATCGACAAAAATTAGTCCATGCACTTTCTTATGTGTAAGTTTATGAACTTAGTTCATGTA
novel-mir-388	CL22816.Contig1_All	TCGGGAGCAGGAGTAGATCTTT	-46.4	8	ACATTCAACAACAAATCTGCACCTGACCCCCGACTTGCACTCCACTTTTCAGCACCCAATTGCACTATAATTCTGCACAATCAAGCAGACATTAACCCACCCTACAACTGTGCCGTGTGGTCCGTGAACCGGCCGGACGCTCGGGAGCAGGAGTAGATCTTTTTTTCACCTT
novel-mir-317	CL12155.Contig1_All	ACCGAAGAGACGAAGGAGGAT	-80.1	85	GGCAACTCAAACCGAAGAGACGAAGGAGGATCACCCGCCCTTGAGGATCTGAGGTCCCTAAATCTCACTAGTCGGATGGTAATCACTTGTAGGCGAAAGGGATCTCATATGAAGATACCGAACTAAAGCTTTGAATCAGATAGTTCTACCAAGTTCTGAGTATGCATTTGACATTTTTGGCGAAAAGCATGGAGGTCTGCAAACATGATTATTACTTCACAAATTCTTGTTTGCCATTATTTGCAACTTCATTCATTTTACTGATTAGTGTGCTGGCTGTATTCTTTTTTGAGAATGATGGTTGTATTCTTTTATTGTCTGCTTTGCATTGGCC
novel-mir-341	CL16316.Contig1_All	TTCTGAAACCAGACTGGGGCC	-48	2283	CAATGTATGCTTTTTGGGCCCAAATCTGGTTTTAGAAAATCTCCTAAGTTGTCTAAAGATTTTCTGAAACCAGACTGGGGCCCAAAACAGTATAGTCCGGCG
novel-mir-397	CL3379.Contig9_All	CGAAGAAGAATTTTGAAAAGC	-80.15	851	GCAAAGAATCCGAAGAAGAATTTTGAAAAGCTCGATAAATTAAGCAAATATTTGTACGATTAAAGAGATGATTTAAAAGTAAATACAGCAATACCAATAGAGAAGGGAAATTCAGCAATACGTTCAAATCATTTCTCTTATCCTATAAATATTTGGTCAATTTATCGAGTTTTTTAAAATTCTTCTTCAGATTTTTTGCG
novel-mir-417	CL7434.Contig4_All	CGAGAATCTCTGCGCATCCGA	-22.2	6	GTTATCGAGCATGGATTGCCCGAGAGTTTTGAAACTCGCACCGCCATTATTCTTTAAAACATTTCCAGCAATCGAGAATCTCTGCGCATCCGAGCTCCCTTCG
novel-mir-447	Unigene126077_All	TTTTGAGAATAAGTAGATCCAC	-102.29	10	ACGTGGATGTACTTATTCTCAAAACGGCCACGTGCTTCATTTGGAAACCAATTCATTTGTGAAATAGAGAAGATTTTGTGCCCTCCGAGGGTTTCAAAATGTTGTGCGACAAAATTTTCTTTATTTCATAAAGGAATTGGTTTAAAATAAAGCGCGTGACCGTTTTGAGAATAAGTAGATCCACG
novel-mir-467	Unigene17409_All	TTCTTTGGAGACGGATTTGTT	-97.31	2659	AATCCGGGGTTGTTTCAGAACAAATCCGTCTCGAAAGAATGGCGCCGACCCACGTCTTCATCGACGAGCACTCCCCCCACCGCCTTCATACCTCACAACATCTCGTGGGTAAAAGGATTGGTAGGCGGTGGCCAAGGATGAGTCGGAGGTTAGGCGCTGCCATTCTTTGGAGACGGATTTGTTTCGAAATAACACCTTGCAAT
novel-mir-467	Unigene4825_All	TTCTTTGGAGACGGATTTGTT	-90.41	2654	CCTAAGCCTCTGTTGAGGAACAAATCCGTCTCGAAAGAATGGCGCCGACCCACGTCTTCATCGACGAGCACTCCCCCCACCGCCTTCATACCTCACAACATCTCGTGGGTAAAAGGATTGGTAGGCGGTGGCCAAGGATGAGTCGGAGGTTAGGCGCTGCCATTCTTTGGAGACGGATTTGTTTCGAAATAACACCTTGCAAT
novel-mir-467	Unigene15624_All	TTCTTTGGAGACGGATTTGTT	-93.01	2651	AATCCGGGGTTGTTTCAGAACAAATCCGTCTCGAAAGAATGCCGCCGACCCACGTCTTCATCGACGAGCACTCCCCCCACCGCCTTCATACCTCACAACATCTCGTGGGTAAAAGGATTGGTAGGCGGTGGCCAAGGATGAGTCGGAGGTTAGGCGCTGCCATTCTTTGGAGACGGATTTGTTTCGAAATAACACCTTGCAAT
novel-mir-1110	CL21331.Contig1_All	GTCTGAGATCGAGGTCTGCT	-60.2	10	GAGGAAAAACTGAAGCAATAGGCGAGATCGACCTCTTTCAGAAAACCCACCAGCACGAAGTAGGGACGTGGATAGCCCTCGCAGCCGAGCAGAGACATACTAACATGGTTAAGTTGTGGGAGCAGCAGACGTCAGTGCTAGAGACGTTAGGAGGACAGGCAACCGTGATGTCTGAGATCGAGGTCTGCTCGCAGGTCCT
novel-mir-1142	Unigene7036_All	CAGGTTTTATATGGAGAAGACG	-70.6	56	GAGTCTTTCACCGTCTTCTCCATACAAAATCGGAGGGCGAATTCACCGAGATGTTGCTCTGGTGGATTCGGCCTCAGGTTTTATATGGAGAAGACGGCGAAGGACT
novel-mir-1223	Unigene57530_All	TTTCGGCCGAGATTTAGAACC	-81.7	146	ACAATTACCATGGTTCTAAATCTCGGCCGAAACAGAGACGAACCGGCCGGTTCGTCTCTGTTTCGGCCGAGATTTAGAACCATGGTAATTG
novel-mir-1223	Unigene57530_All	TTTCGGCCGAGATTTAGAACC	-81.7	146	ACAATTACCATGGTTCTAAATCTCGGCCGAAACAGAGACGAACCGGCCGGTTCGTCTCTGTTTCGGCCGAGATTTAGAACCATGGTAATTG
novel-mir-1225	Unigene59948_All	CCGACTCGGACTTGGACGCTCC	-37	11	TCCGACTCGGACTTGGACGCTCCCTTGGAAGAGGACCAAGATGATCGGCTCCATGGGAGCCCCCAAGTCTTAGAAGGAG
novel-mir-1236	Unigene95001_All	TAGTCGCGATTCATATTCAGA	-55.4	22	GAGGTCTCGGTCTGGATCTGAATCGCGACTAACTCGTGTTCCTTTGGTGCCCCACGATTTTAGGTTAGTCGCGATTCATATTCAGACCGAGATCGA
novel-mir-588	CL6790.Contig7_All	GAGAGAGAAAGAGGAGCCCT	-34.39	36	TCGCCGCTCTTGCTCCTCTCTCTCTCTCTAATTCCCCAAATCGAGGGCTCGATAATCTAGAGAGAGAAAGAGGAGCCCTTTTCTCGCAG
novel-mir-730	CL1235.Contig14_All	CCCAAAATCGTCTTGGATGGT	-18.2	169	AAAATCGTCTCCCAAAATCGTCTTGGATGGTTTTTCATCGATTTCATCGAGGCGTTTTTGGAACAACATTTT
novel-mir-862	CL22808.Contig1_All	AACACCGGTAGACATCTGGTC	-60.3	106	ATCCAATAGACCAGATGTCTACCGGTGTTGAATAGTGAGTGGCCGCGAGAATTGTATATAGTTTAACACCGGTAGACATCTGGTCTGTTGGGTG
novel-mir-862	CL4569.Contig2_All	AACACCGGTAGACATCTGGTC	-60.3	106	ATCCAATAGACCAGATGTCTACCGGTGTTGAATAGTGAGTGGCCGCGAGAATTGTATATAGTTTAACACCGGTAGACATCTGGTCTGTTGGGTG
