# Supplementary material for: Transcriptome-Wide Identification and Prediction of miRNAs and Their Targets in Paris polyphylla var. yunnanensis by High-Throughput Sequencing Analysis
Source: Int J Mol Sci. 2017 Jan 22;18(1):219. doi: 10.3390/ijms18010219 (PMC5297848; doi:10.3390/ijms18010219)
Supplement: Supplementary file 1 [file ijms-18-00219-s001.zip › Table S6.xlsx]

## Sheet: predicted targets
Table S6 Putative targets of novel and conserved miRNAs in Paris polyphylla var. yunnanensis
miRNA_ID	Target _ID	miRNA_aligned_fragment	Target_aligned_fragment	Transcription Factor Family
novel-mir-1133	CL1573.Contig2_All	UCUUUUUGUUGAACUUGUAA	UUUCAAGUUGAACAAGAAGA	ABI3VP1
novel-mir-1111	CL15845.Contig1_All	CUCCUCCUCGUCCUCCAUCGC	GCGGAGGAGGAAGAGGAGGAG	ABI3VP1
novel-mir-1111	CL15845.Contig2_All	CUCCUCCUCGUCCUCCAUCGC	GCGGAGGAGGAAGAGGAGGAG	ABI3VP1
novel-mir-178	CL949.Contig1_All	UCAUGAUCGAUCGUGAGGCCU	AGGUUUUUCGAUUGAUCAUGA	ABI3VP1
novel-mir-322	CL1286.Contig2_All	CAAAUCCUUCGAUCUGGUGG	UCAGCAUAUCGAAGGGUUUG	ABI3VP1
novel-mir-322	CL1286.Contig4_All	CAAAUCCUUCGAUCUGGUGG	UCAGCAUAUCGAAGGGUUUG	ABI3VP1
novel-mir-322	CL1286.Contig5_All	CAAAUCCUUCGAUCUGGUGG	UCAGCAUAUCGAAGGGUUUG	ABI3VP1
novel-mir-322	CL1286.Contig6_All	CAAAUCCUUCGAUCUGGUGG	UCAGCAUAUCGAAGGGUUUG	ABI3VP1
novel-mir-106	CL4439.Contig2_All	CGUGGAGAGGACCCUGGAGC	GCUCUAGGCUCCUCUCUGCG	ABI3VP1
novel-mir-178	CL949.Contig10_All	UCAUGAUCGAUCGUGAGGCCU	AGGUUUUUCGAUUGAUCAUGA	ABI3VP1
novel-mir-178	CL949.Contig11_All	UCAUGAUCGAUCGUGAGGCCU	AGGUUUUUCGAUUGAUCAUGA	ABI3VP1
novel-mir-178	CL949.Contig14_All	UCAUGAUCGAUCGUGAGGCCU	AGGUUUUUCGAUUGAUCAUGA	ABI3VP1
novel-mir-178	CL949.Contig4_All	UCAUGAUCGAUCGUGAGGCCU	AGGUUUUUCGAUUGAUCAUGA	ABI3VP1
novel-mir-178	CL949.Contig6_All	UCAUGAUCGAUCGUGAGGCCU	AGGUUUUUCGAUUGAUCAUGA	ABI3VP1
novel-mir-178	CL949.Contig7_All	UCAUGAUCGAUCGUGAGGCCU	AGGUUUUUCGAUUGAUCAUGA	ABI3VP1
novel-mir-397	Unigene39182_All	CGAAGAAGAAUUUUGAAAAG	CAUUUCAAGGUUUUUCUUUG	ABI3VP1
miR4387d	CL1286.Contig8_All	AUUCACUGUAUUAGAAUGAUGA	UGAUCAUUCCAAUGCAGUGAUU	ABI3VP1
miR4387d	CL1286.Contig1_All	AUUCACUGUAUUAGAAUGAUGA	UGAUCAUUCCAAUGCAGUGAUU	ABI3VP1
miR2949a-5p	CL20708.Contig4_All	AUUUUGAUCUGGAUUGUGCCG	CGGCAUAGUCCAGAUUAGGAU	ABI3VP1
novel-mir-121	Unigene39182_All	CGAAGAAGAAUUUUGAAAAGCU	AUCAUUUCAAGGUUUUUCUUUG	ABI3VP1
novel-mir-705	CL14292.Contig1_All	UUGUUAAUUGUAUCCUCUGC	GCAGAGGAUAUGAUUAAUCA	Alfin-like
novel-mir-705	CL14292.Contig2_All	UUGUUAAUUGUAUCCUCUGC	GCAGAGGAUAUGAUUAAUCA	Alfin-like
novel-mir-705	CL14292.Contig3_All	UUGUUAAUUGUAUCCUCUGC	GCAGAGGAUAUGAUUAAUCA	Alfin-like
miR2090	CL14761.Contig2_All	AAUAUGAUUCUAGAAUUUUU	AAUAAUGCUAGAAUUAUAUU	Alfin-like
miR4235	CL1393.Contig1_All	CAAUGAAGAACAUCUACAACG	UGUUGAAGACGUUCUUCGUUG	Alfin-like
novel-mir-629	Unigene16335_All	GAGGAUCGAGUGGAGGACUC	GAGUCCUUCACCCGAUCCAC	AP2-EREBP
novel-mir-870	Unigene20680_All	CUCCGUCGACAUUAUGUUCUU	GAGAGUAUGAUGACGGCGGAG	AP2-EREBP
miR7698-5p	Unigene20867_All	UUUCAUCGAGGAUUUUCUGG	ACAGAGAAUUCUGGAUGAAA	AP2-EREBP
miR393a-3p	Unigene4852_All	CAUCAUGCUUCUUCUUUGGACU	AAUUCAAAGAAGAAACAUGAUU	AP2-EREBP
miR1162-5p	CL6843.Contig6_All	CGGCUUAAUUUGACUCAACA	UUUUGAGUUGAAUUAAGUUG	AP2-EREBP
novel-mir-467	Unigene16335_All	UUCUUUGGAGACGGAUUUGUU	GGUGAAUCCAUUUCCAAAGAA	AP2-EREBP
novel-mir-529	Unigene8508_All	UUUUGUUCAAUGUGGAAUCACU	AGUGAUUCCACAUUGAACAAAA	AP2-EREBP
novel-mir-462	CL6843.Contig6_All	UUAUUUGUGACACUUUGACC	UGUCAAAUUGUCACAAGUGA	AP2-EREBP
miR5648-5p	Unigene46485_All	UUUGGAAAUAAUUUCUGACU	AGUCACAAAUGGUUUCCAAA	AP2-EREBP
novel-mir-1154	CL10854.Contig2_All	CUCUCUCUCUCGUCUUGUCUC	GAGAUGAGGGGAGAGAGAGAG	ARF
novel-mir-1133	CL1573.Contig12_All	UCUUUUUGUUGAACUUGUAA	UUUCAAGUUGAACAAGAAGA	ARF
novel-mir-1162	Unigene6470_All	GAAGAUUCAAGAGGCCUGUAAC	GCUGCAGGCUUUUUGGAUUUUC	ARF
novel-mir-314	CL1527.Contig3_All	UGAUGAUCGGACAUGUGCAC	CAGCACUUGUCCGAUCAUCA	ARF
novel-mir-336	CL1527.Contig3_All	CUGCCAUGGAUCGUCGCCAAGA	UCUUGGCGACGAUCCGUGGCAG	ARF
novel-mir-336	CL1527.Contig6_All	CUGCCAUGGAUCGUCGCCAAGA	UCUUGGCGACGAUCCAUGGCAG	ARF
novel-mir-336	CL1527.Contig8_All	CUGCCAUGGAUCGUCGCCAAGA	UCUUGGCGACGAUCCAUGGCAG	ARF
novel-mir-336	CL1573.Contig11_All	CUGCCAUGGAUCGUCGCCAA	UUGGCGACGAUCCAUGGAAC	ARF
novel-mir-336	CL1573.Contig13_All	CUGCCAUGGAUCGUCGCCAA	UUGGCGACGAUCCAUGGAAG	ARF
miR3436-5p	CL1573.Contig14_All	CGGAGCAAAGAAUCAUUGGU	AUUUGUGAUUCUUUGCUUCG	ARF
miR3436-5p	CL1573.Contig17_All	CGGAGCAAAGAAUCAUUGGU	AUUUGUGAUUCUUUGCUUCG	ARF
miR3436-5p	CL1573.Contig3_All	CGGAGCAAAGAAUCAUUGGU	AUUUGUGAUUCUUUGCUUCG	ARF
miR3436-5p	CL1573.Contig5_All	CGGAGCAAAGAAUCAUUGGU	AUUUGUGAUUCUUUGCUUCG	ARF
miR3439-3p	CL1573.Contig5_All	UCUGAUUUUCGAUGUCGUCGC	GCGAUGGAAUUGGAAAUCAGA	ARF
miR3436-5p	CL1573.Contig7_All	CGGAGCAAAGAAUCAUUGGU	AUUUGUGAUUCUUUGCUUCG	ARF
novel-mir-336	CL1573.Contig8_All	CUGCCAUGGAUCGUCGCCAA	UUGGCGACGAUCCAUGGAAC	ARF
novel-mir-467	CL20290.Contig3_All	UUCUUUGGAGACGGAUUUGU	UAGAAUCCGUCUCUAAAGAA	ARF
novel-mir-467	CL20290.Contig5_All	UUCUUUGGAGACGGAUUUGU	UAGAAUCCGUCUCUAAAGAA	ARF
novel-mir-331	CL20571.Contig10_All	AGAAGAAGAGGAUGAGGAGA	UCUUCUCGUUUUCUUCUUCU	ARF
novel-mir-336	CL538.Contig1_All	CUGCCAUGGAUCGUCGCCAAGA	UGUUGGAGAUGAUCCAUGGCAA	ARF
novel-mir-336	CL538.Contig3_All	CUGCCAUGGAUCGUCGCCAAGA	UGUUGGAGAUGAUCCAUGGCAA	ARF
novel-mir-524	CL7635.Contig1_All	GAAUUUUGAUGGAGGGCUGCC	GGCAGCCAACCAUCAGGAUUC	ARF
novel-mir-336	Unigene13665_All	CUGCCAUGGAUCGUCGCCAA	UUGGCGAUGAUCCAUGGCCU	ARF
novel-mir-336	Unigene14585_All	CUGCCAUGGAUCGUCGCCAA	UUGGCGACGAUCCAUGGAAC	ARF
novel-mir-336	Unigene6355_All	CUGCCAUGGAUCGUCGCCAA	UUGGCGAUGAUCCAUGGCCG	ARF
novel-mir-72	Unigene6470_All	AGAAGAUUCAAGAGGCCUGUAAC	GCUGCAGGCUUUUUGGAUUUUCU	ARF
novel-mir-192	CL3981.Contig1_All	CAAAUC-CGUCUCGAAAGAAU	GUUCUUUCGAGGCGAGAUUUG	ARF
miR838-5p	CL19420.Contig2_All	UGCAAGAAUCAAGAAGAAGG	UUUUGUUCUUGAUUCUUGUG	ARR-B
novel-mir-582	CL405.Contig10_All	CCGGAGAAGCUGUGAGAACUG	CAGUUCUCACAGCUUCUCCGG	ARR-B
novel-mir-582	CL405.Contig9_All	CCGGAGAAGCUGUGAGAACUG	CAGUUCUCACAGCUUCUCCGG	ARR-B
novel-mir-132	CL405.Contig10_All	AUUCGAAGAUUGCUGGCUCUAAC	GUUAGAGCCAGCAAUCUUCGAAU	ARR-B
novel-mir-132	CL405.Contig9_All	AUUCGAAGAUUGCUGGCUCUAAC	GUUAGAGCCAGCAAUCUUCGAAU	ARR-B
novel-mir-1154	CL12725.Contig2_All	CUCUCUCUCUCGUCUUGUCUC	GAGACAAGA-GAGAGAGAGAG	BBR/BPC
miR529a	CL16301.Contig1_All	CGAAGAAGAGGAGAGAGCCC	GGGCUCUCUCCAUUUCUUUU	BBR/BPC
miR529a	CL16301.Contig2_All	CGAAGAAGAGGAGAGAGCCC	GGGCUCUCUCCAUUUCUUUU	BBR/BPC
novel-mir-655	Unigene34765_All	UCUUCCAUUACCUCGUCGGCU	AGCCGACGAGGAGGUGGAGGA	BES1
novel-mir-1154	Unigene18815_All	CUCUCUCUCUCGUCUUGUCUC	GAGAGAGGAAGAGAGAGAGAG	bHLH
novel-mir-4	CL11269.Contig1_All	UUAUUCUCUCUCUACUCUGCU	GGCAUAGGAGAGAGAGGAUAA	bHLH
novel-mir-405	CL11269.Contig1_All	UUCGAACCCAGGUCUUUGGU	ACCAAAGAUGGGGGUUUGAA	bHLH
novel-mir-4	CL11269.Contig2_All	UUAUUCUCUCUCUACUCUGCU	GGCAUAGGAGAGAGAGGAUAA	bHLH
novel-mir-405	CL11269.Contig2_All	UUCGAACCCAGGUCUUUGGU	ACCAAAGAUGGGGGUUUGAA	bHLH
novel-mir-508	CL5089.Contig5_All	UUCAUGUUGAUUAUCUUGUU	AACAGGAGAAUCCACAUGAA	bHLH
novel-mir-223	CL14071.Contig1_All	CGAAAGAUUAUGAAUAUGGAC	GUUCAGAUUCGUAGUUUUUCG	bHLH
novel-mir-529	CL14071.Contig2_All	UUUUGUUCAAUGUGGAAUCA	UGAUUCCUCGUUGAAUGGAA	bHLH
novel-mir-70	CL41.Contig2_All	CCUGGUGCUGCUGAUGGUAG	UUACCAUCAACAGCACUAGA	bHLH
novel-mir-187	CL5964.Contig2_All	CUUAUCUUGUAGAGCUCGAAA	UUUCAAGCUCGACAAGAUAAA	bHLH
miR1877	CL9213.Contig1_All	AGAUGAUUGUGAAUGAUGGGGU	ACUUCAUAAUUUACAAUCAUUU	bHLH
miR1877	CL9213.Contig3_All	AGAUGAUUGUGAAUGAUGGGGU	ACUUCAUAAUUUACAAUCAUUU	bHLH
miR1877	CL9213.Contig4_All	AGAUGAUUGUGAAUGAUGGGGU	ACUUCAUAAUUUACAAUCAUUU	bHLH
miR1877	CL9213.Contig5_All	AGAUGAUUGUGAAUGAUGGGGU	ACUUCAUAAUUUACAAUCAUUU	bHLH
miR1877	CL9213.Contig6_All	AGAUGAUUGUGAAUGAUGGGGU	ACUUCAUAAUUUACAAUCAUUU	bHLH
miR823-3p	Unigene24108_All	UACGUGUUCGUGAUAUAUAGGAC	GUGCUAUUUAUCAUGAAUAUGUA	bHLH
novel-mir-260	Unigene45952_All	UUUGAUGAUUGUCUUUGUAU	AUGUAAAGACGAUCAUUGAG	bHLH
novel-mir-260	Unigene45953_All	UUUGAUGAUUGUCUUUGUAU	AUGUAAAGACGAUCAUUGAG	bHLH
novel-mir-159	CL445.Contig2_All	CUAGUAAAACAUGAAUGUCC	GGAUAUCCAUGUAUUACUGG	bHLH
miR5538	Unigene18815_All	ACUGAACUUAAUCACUUGCU	GGCUAGGGAUUGAGUUCAGU	bHLH
novel-mir-159	Unigene20608_All	CUAGUAAAACAUGAAUGUCC	GGAUAUCCAUGUAUUACUGG	bHLH
novel-mir-2	CL11633.Contig4_All	CGGCUCUAGCUUCUGCGGCC	GGCUGAAGAUGCUAGGGCCG	BSD
novel-mir-9	CL11633.Contig5_All	AGAGAUCUCGCAGACACAUAAG	CUUAUGUGUCUGCGAGAUCUCU	BSD
novel-mir-1093	CL8659.Contig6_All	UUUUAUUCUCUCUCUACUCU	AGAAUAGAGAGAGAGUAGAG	C2C2-CO-like
novel-mir-94	CL13345.Contig2_All	CGAAGACCCUCUGCAACGCCU	AGGCAUUGCAGAGGGUCUUGG	C2C2-GATA
novel-mir-215	CL208.Contig7_All	UUUCAACUCCAACUGUUUAC	GUAAAUAAUUUGAGUUGAGA	C2C2-GATA
novel-mir-94	Unigene11185_All	CGAAGACCCUCUGCAACGCCU	AAGCGUUGCAGAGCGUCUUCG	C2C2-GATA
novel-mir-273	Unigene12188_All	AAUUUAUUUUUCUCUAGGGC	AGCCUGGAGAAAAAUAGAUU	C2C2-GATA
novel-mir-94	Unigene45958_All	CGAAGACCCUCUGCAACGCCU	AGGCGUUGCAGAGUGUCUUCG	C2C2-GATA
novel-mir-108	CL208.Contig11_All	GAUGAAGUUGGCAGAAAUGG	CCAUUUCUACCAACUUCUUU	C2C2-GATA
novel-mir-108	CL208.Contig12_All	GAUGAAGUUGGCAGAAAUGG	CCAUUUCUACCAACUUCUUU	C2C2-GATA
novel-mir-290	Unigene23906_All	UUCUGGGCGCCUAGAAUUCU	AGCAUGCUAGGCGCCCAGGG	C2C2-YABBY
miR8021	Unigene39383_All	CUUCAGGCCAAACUCGAACCU	GGGUGCGAGUUGGGCUUGAAG	C2C2-YABBY
novel-mir-1093	CL1722.Contig1_All	UUUUAUUCUCUCUCUACUCU	AGAGAAGAGAGAGAAUUAAA	C2H2
novel-mir-1154	CL1722.Contig1_All	CUCUCUCUCUCGUCUUGUCUC	GAGAGAAGUCGAGAGAGAGAG	C2H2
novel-mir-1154	CL1722.Contig2_All	CUCUCUCUCUCGUCUUGUCUC	GAGAGAAGUCGAGAGAGAGAG	C2H2
novel-mir-1154	CL1722.Contig3_All	CUCUCUCUCUCGUCUUGUCUC	GAGAGAAGUCGAGAGAGGGAG	C2H2
novel-mir-1093	CL9832.Contig1_All	UUUUAUUCUCUCUCUACUCU	AGAGAAGAGAGAGAAUUAAA	C2H2
novel-mir-655	Unigene24492_All	UCUUCCAUUACCUCGUCGGC	UCCGACGAGGAAGUGGAGGA	C2H2
novel-mir-124	Unigene39671_All	AUCGGAAACGGAAGUAUGGC	GCCAAACUUCCGUUUCUGAG	C2H2
novel-mir-240	Unigene39671_All	CAUUCCUCCCUUCCUGUAGAG	UUCUAGAGAGAGGGGGGAAUG	C2H2
miR812o-5p	CL17191.Contig3_All	CAGUUUUCAACUUUUGACUG	CAGUCACAAGUUCAAGAUUG	C2H2
novel-mir-155	CL20916.Contig3_All	AGAGAGAGAAAGAGGAGCCC	UGGCUCUUCUCUCUCUCUCU	C2H2
novel-mir-1213	CL21039.Contig1_All	UACACGGACAAGAUUUAUGA	UUGUAAAUUUUGUCCGUGUU	C3H
novel-mir-1213	CL21039.Contig3_All	UACACGGACAAGAUUUAUGA	UUGUAAAUUUUGUCCGUGUU	C3H
novel-mir-1213	CL21039.Contig3_All	UACACGGACAAGAUUUAUGA	UUGUAAAUUUUGUCCGUGUU	C3H
miR529-5p	CL3779.Contig3_All	AAAGAGAGAGAUGGACGCCU	UGGCGUCCCUCUCUCUCUUU	C3H
novel-mir-588	CL8566.Contig1_All	GAGAGAGAAAGAGGAGCCCU	AGUGCUCCUCUCUCUCUCUC	C3H
novel-mir-588	CL8566.Contig2_All	GAGAGAGAAAGAGGAGCCCU	AGUGCUCCUCUCUCUCUCUC	C3H
novel-mir-397	Unigene66412_All	CGAAGAAGAAUUUUGAAAAG	CUUUUCGCAAUUCUUCUUCU	C3H
novel-mir-101	CL13813.Contig2_All	UUGAUCUGCGGCUUUGAACC	UGUGCAAAGUCGCAGAUUAA	C3H
novel-mir-134	CL14776.Contig2_All	ACCUGGGGGACCAACUCUGA	AUAGAAUUGGUCCCUCAGGU	C3H
novel-mir-187	CL19778.Contig1_All	CUUAUCUUGUAGAGCUCGAA	UUAGGGGUCUACAGGAUAAG	C3H
novel-mir-6	CL19778.Contig2_All	AAACCAGGAUUGCUAGAGCU	AGCUCUCGCGAUCUUGGUUC	C3H
novel-mir-241	CL22051.Contig3_All	GGAGAGAUGGCUGAGUGGACU	AGUACACAUAGCCAUUUCUCC	C3H
novel-mir-273	CL3779.Contig4_All	AAUUUAUUUUUCUCUAGGGCU	GGUCCUCGAGAGAUAUAAAUU	C3H
miR4398	CL4606.Contig3_All	UGCAGCGGAGGAGAAACGAGA	UCUCGUUUCGAUUCCGCUGCG	C3H
novel-mir-54	CL844.Contig8_All	GUUUUUUCAUGGAUCUAUAG	CUAUAGAUUUAUGAAAGCAC	C3H
novel-mir-65	Unigene18123_All	UGUCAAUUUGAUUUUCAGGA	UCCUGAGGAUCCAAUUGACU	C3H
novel-mir-6	Unigene27720_All	AAACCAGGAUUGCUAGAGCU	AGCUCUCGCGAUCUUGGUUC	C3H
miR156l-3p	Unigene34879_All	GCCAUCACUGUCAACUCUGUCACC	GAUGACGGAGAUGAUGGUGAUGGU	C3H
novel-mir-121	Unigene66412_All	CGAAGAAGAAUUUUGAAAAGCU	AACUUUUCGCAAUUCUUCUUCU	C3H
novel-mir-155	CL8566.Contig1_All	AGAGAGAGAAAGAGGAGCCCU	AGUGCUCCUCUCUCUCUCUCU	C3H
novel-mir-155	CL8566.Contig2_All	AGAGAGAGAAAGAGGAGCCCU	AGUGCUCCUCUCUCUCUCUCU	C3H
miR159a	Unigene20224_All	UUUGGAUUGAAGGGAGCUCU	AGAGCUUCUUUUAUUCCAAA	C3H
miR159b-3p	Unigene20224_All	UUUGGAUUGAAGGGAGCUCUU	AAGAGCUUCUUUUAUUCCAAA	C3H
miR159a	Unigene20225_All	UUUGGAUUGAAGGGAGCUCU	AGAGCUUCUUUUAUUCCAAA	C3H
miR159b-3p	Unigene20225_All	UUUGGAUUGAAGGGAGCUCUU	AAGAGCUUCUUUUAUUCCAAA	C3H
novel-mir-304	CL15831.Contig3_All	UCUUUUGACUGUUAAAAUGAAG	UUUCUUUUGAACAGUUAAAAGA	CPP
novel-mir-136	Unigene10561_All	UAAAGGAGAAGGAACAAAGA	UCUUUGUUCUUUCUCCUUGG	CPP
novel-mir-144	CL15831.Contig1_All	CAAGGAGAUUGCAAGGUGAAG	UUUUACUUUGCAAUUUUCUUC	CPP
novel-mir-144	CL15831.Contig2_All	CAAGGAGAUUGCAAGGUGAAG	UUUUACUUUGCAAUUUUCUUC	CPP
miR9748	Unigene4_All	GAAAAGGAAGUGAUCGAGCG	CGCUCGAUUUCUUCCCUUUC	CPP
novel-mir-1096	CL22187.Contig4_All	UUCUUCAUCGUUUUUUUCAU	AUGAAGAAGAUGAUGAAGAG	CSD
novel-mir-809	Unigene9822_All	CGGAUUGUCGAGAUCGGCGU	ACCCUGAACUCGACAAUCUG	CSD
novel-mir-507	CL15229.Contig2_All	CUUGUUC-GUCGACUCUGCUU	GAGCAGAGUCGACAGAACAAG	DBP
novel-mir-313	Unigene46261_All	GCUCUCUCCUCUAUCUGUCAUG	CAUGGUAGAUAGAGGAGAGAGA	E2F-DP
novel-mir-498	CL21342.Contig10_All	AGCUAGCUCAUUUGGUAGAG	UUUUACCAACUGAGCUAGCU	EIL
novel-mir-498	CL21342.Contig14_All	AGCUAGCUCAUUUGGUAGAG	UUUUACCAACUGAGCUAGCU	EIL
novel-mir-498	CL21342.Contig5_All	AGCUAGCUCAUUUGGUAGAG	UUUUACCAACUGAGCUAGCU	EIL
novel-mir-405	CL21342.Contig7_All	UUCGAACCCAGGUCUUUGGUAC	GUACCAGAGACCUGGGUUGGAA	EIL
novel-mir-405	CL21342.Contig8_All	UUCGAACCCAGGUCUUUGGUAC	GUACCAGAGACCUGGGUUCGAA	EIL
miR5556-3p	CL11243.Contig1_All	UGAUGACGGCAGAAUCGAGAA	UUCUCGAUUC-GUCGUCAUCG	FAR1
novel-mir-1227	CL14959.Contig2_All	CAGCUCUAUGCCGCGGCAUCC	GGAUGUUACGGCAUGGAGCUG	FAR1
novel-mir-1137	CL15386.Contig2_All	CCGGAUUGAUCGAUUUUGAG	CACAAAGUCGAUGAAUCUGG	FAR1
novel-mir-1223	CL17809.Contig2_All	UUUCGGCCGAGAUUUAGAAC	CUUCUGAGUCUCGGCUGGAA	FAR1
novel-mir-1192	CL8660.Contig4_All	UUGAGAUUUGAGCGUAUGAA	UUCAAAUGCUUAAGUCUCAG	FAR1
novel-mir-655	CL8660.Contig4_All	UCUUCCAUUACCUCGUCGGC	GCCGACGAGGCAUUGGAGGA	FAR1
novel-mir-587	Unigene13336_All	UGAACUGCGCUCAUGAUCAA	UUGAUCGUGAGCGUAUUUUA	FAR1
novel-mir-771	Unigene17814_All	GUUGAAUCUUUGCAGUUGGA	UCCAACUGCAGAGAUUCGUC	FAR1
novel-mir-587	Unigene19458_All	UGAACUGCGCUCAUGAUCAA	UUGAUCGUGAGCGUAUUUUA	FAR1
novel-mir-1135	Unigene19843_All	AGGGAGGAAAAGGACGUCUUG	CAAGAAGUCCUUUUCCUCCUC	FAR1
novel-mir-1135	Unigene19845_All	AGGGAGGAAAAGGACGUCUUG	CAAGAAGUCCUUUUCCUCCUC	FAR1
novel-mir-1185	Unigene34989_All	UUUGUCGGCACCGUGAUCUU	AAGAUCACCGUGUCGCCAAA	FAR1
novel-mir-587	Unigene7050_All	UGAACUGCGCUCAUGAUCAA	UUGAUCGUGAGCGUAUUUUA	FAR1
novel-mir-857	Unigene7464_All	CCUUCGCUUUCGUCUUCGGCU	AGCCGGAGACGAGAGAGAGGG	FAR1
miR7726b-5p	Unigene47718_All	UUUGAUGAAGAUGACGACGGC	GCCAUCUUCAUCUUUAUCAAA	FAR1
novel-mir-348	CL11243.Contig1_All	CAUGGUUUGGUGCUCCUCGGC	GCUGGGGAGCAGCAAACCAUG	FAR1
novel-mir-408	CL13162.Contig3_All	GGAAGACGUCAUCACUUAUGAA	UCCAUAGGUGAAGGCGUCUUCA	FAR1
miR858	CL13162.Contig3_All	CUCGUCUUUCUGUUCCGACCUU	GAGUUCGGAACAGCCAGACGAG	FAR1
novel-mir-177	CL20878.Contig21_All	UUCCUUGUAGCAGCUUUGACU	GGUGGAAGUUGCUAUAAGGGA	FAR1
novel-mir-416	CL20878.Contig23_All	UGGUUGGUGAAGUUACUCGA	UCGUAUAAUUUCGCCAACCA	FAR1
novel-mir-177	CL20878.Contig29_All	UUCCUUGUAGCAGCUUUGACU	GGUGGAAGUUGCUAUAAGGGA	FAR1
novel-mir-177	CL20878.Contig35_All	UUCCUUGUAGCAGCUUUGACU	GGUGGAAGUUGCUAUAAGGGA	FAR1
novel-mir-416	CL20878.Contig5_All	UGGUUGGUGAAGUUACUCGA	UCGUAUAAUUUCGCCAACCA	FAR1
novel-mir-507	CL4431.Contig6_All	CUUGUUCGUCGACUCUGCUU	GAGGACAGUCGACGAACAAG	FAR1
novel-mir-124	CL4639.Contig1_All	AUCGGAAACGGAAGUAUGGC	UCCAUACAUUCGUUUCCGAU	FAR1
novel-mir-124	CL4639.Contig3_All	AUCGGAAACGGAAGUAUGGC	UCCAUACAUUCGUUUCCGAU	FAR1
novel-mir-124	CL4639.Contig6_All	AUCGGAAACGGAAGUAUGGC	UCCAUACAUUCGUUUCCGAU	FAR1
novel-mir-331	CL7704.Contig2_All	AGAAGAAGAGGAUGAGGAGA	UCUCCUCUUCCUUUUCUUCU	FAR1
novel-mir-331	CL7704.Contig3_All	AGAAGAAGAGGAUGAGGAGA	UCUCCUCUUCCUUUUCUUCU	FAR1
miR7701-5p	Unigene38925_All	AUAAAAUGAAUGAGAUCUAAAGA	UCUAUGGAUCUCAUCUAUUUUAU	FAR1
novel-mir-177	Unigene8693_All	UUCCUUGUAGCAGCUUUGACU	GGUGGAAGUUGCUAUAAGGGA	FAR1
miR2916	Unigene5315_All	GUUGGGGGCUCGAAGACGAUCAGAU	AUCUAAUCGUUUUUGAUCCCCUAAC	FAR1
novel-mir-155	CL11243.Contig1_All	AGAGAGAGAAAGAGGAGCCC	GGGUUUUUUUUUCUUUCUUU	FAR1
miR825-3p	CL14229.Contig2_All	UUCUACGAGAAGCUGAAGAA	UUUUACAGCCUCUCGUAGAG	FAR1
miR9748	CL4431.Contig1_All	GAAAAGGAAGUGAUCGAGCG	CGCUCGAUGGAUUCCUUUUC	FAR1
novel-mir-230	CL4431.Contig6_All	UCGACAUCCAUCUGAUCAAA	UUUGAUCGGAUGGA-GUCGA	FAR1
novel-mir-284	CL8660.Contig4_All	CCUCAUCGUGUAGUAAUGCUG	CAGCAUUGCUAUACGAUGAGA	FAR1
novel-mir-1152	CL781.Contig12_All	CUGCUGAAGAAGUCCCGGGAGC	GCUUCCAAGGCUUCUUCAGCAG	FHA
novel-mir-1152	CL781.Contig3_All	CUGCUGAAGAAGUCCCGGGAGC	GCUUCCAAGGCUUCUUCAGCAG	FHA
novel-mir-582	Unigene46551_All	CCGGAGAAGCUGUGAGAACU	AGUUUUCGCCGCUUCUCCGC	FHA
novel-mir-1152	Unigene57852_All	CUGCUGAAGAAGUCCCGGGAGC	GCUUCCAAGGCUUCUUCAGCAG	FHA
novel-mir-63	CL12104.Contig2_All	UGGCAUUGAAGAACAAGACC	GGACUUGUUCAACAAUGCCA	FHA
novel-mir-63	CL12104.Contig3_All	UGGCAUUGAAGAACAAGACC	GGACUUGUUCAACAAUGCCA	FHA
novel-mir-63	CL12104.Contig4_All	UGGCAUUGAAGAACAAGACC	GGACUUGUUCAACAAUGCCA	FHA
novel-mir-477	CL12104.Contig5_All	UCGUUAGUCUUUGAGUCGCCU	AGGCGGCUCAAUGACUGAUGA	FHA
miR529a	CL14128.Contig1_All	CGAAGAAGAGGAGAGAGCCC	GGGCUUCUUCCUUUUCUUUG	FHA
novel-mir-423	CL2146.Contig2_All	UCUCGUCGGCGAACUUGGUG	CAGCAAGUUCGCCGGCGAGC	FHA
miR5648-5p	CL22232.Contig3_All	UUUGGAAAUAAUUUCUGACU	AGUCAGAUAUUAUUUCGAAA	FHA
miR5648-5p	CL22232.Contig5_All	UUUGGAAAUAAUUUCUGACU	AGUCAGAUAUUAUUUCGAAA	FHA
miR5648-5p	CL22232.Contig7_All	UUUGGAAAUAAUUUCUGACU	AGUCAGAUAUUAUUUCGAAA	FHA
novel-mir-219	Unigene20478_All	CGAGGAUGGAGUGAUCGACU	AGUUGAUGCCUCCAUCUUCG	FHA
novel-mir-1173	CL12856.Contig1_All	CUAGAGCUCUCUGAAAUGCC	AUCAUUUCAGCGAGCUCUAG	G2-like
novel-mir-1173	CL12856.Contig2_All	CUAGAGCUCUCUGAAAUGCC	AUCAUUUCAGCGAGCUCUAG	G2-like
novel-mir-968	CL14875.Contig2_All	UUGAGAGUCAGUCGUUGGAUU	AAUCCAACGACUGAUGCUCAA	G2-like
novel-mir-968	CL14875.Contig3_All	UUGAGAGUCAGUCGUUGGAUU	AAUCCAACGACUGAUGCUCAA	G2-like
novel-mir-968	CL14875.Contig4_All	UUGAGAGUCAGUCGUUGGAUU	AAUCCAACGACUGAUGCUCAA	G2-like
novel-mir-1093	CL16625.Contig2_All	UUUUAUUCUCUCUCUACUCU	AGAGGAGAGAGAGAGUGAGA	G2-like
novel-mir-857	CL20014.Contig2_All	CCUUCGCUUUCGUCUUCGGC	GUCGAAGGCGAGAGCGAGGU	G2-like
novel-mir-582	CL405.Contig8_All	CCGGAGAAGCUGUGAGAACUG	CAGUUCUCACAGCUUCUCCGG	G2-like
miR6214	CL3095.Contig2_All	CGACGACGACGAUGUAGACGA	UUGUCAUCGUCGUCGUCGUCG	G2-like
miR7726b-5p	CL3095.Contig2_All	UUUGAUGAAGAUGACGACGGC	GUCGUCGUCGUCGUCGUCAAA	G2-like
novel-mir-132	CL405.Contig8_All	AUUCGAAGAUUGCUGGCUCUAAC	GUUAGAGCCAGCAAUCUUCGAAU	G2-like
miR908.2	Unigene10008_All	AUGAGGCGUUUAUAGCAGGA	UCCUGCAUUGAACGCCUUAU	G2-like
novel-mir-211	Unigene14006_All	GUUUUGAGAAUAAGUAGAUCC	GGGCCUGCUUAUUUUCAGAAC	G2-like
novel-mir-447	Unigene14006_All	UUUUGAGAAUAAGUAGAUCC	GGGCCUGCUUAUUUUCAGAA	G2-like
novel-mir-211	Unigene18118_All	GUUUUGAGAAUAAGUAGAUCC	GGGCCUGCUUAUUUUCAGAAC	G2-like
novel-mir-447	Unigene18118_All	UUUUGAGAAUAAGUAGAUCC	GGGCCUGCUUAUUUUCAGAA	G2-like
novel-mir-332	Unigene4017_All	CUAAAGAAUACCGUGUGCCC	GGGCAGACUUUAUUCUUUAG	G2-like
novel-mir-211	Unigene9343_All	GUUUUGAGAAUAAGUAGAUCC	GGGCCUGCUUAUUUUCAGAAC	G2-like
novel-mir-447	Unigene9343_All	UUUUGAGAAUAAGUAGAUCC	GGGCCUGCUUAUUUUCAGAA	G2-like
novel-mir-298	CL11545.Contig1_All	UCUGUGUCUUCAUCUGGAGCCU	AAGCUGCAGAUGGAGGUGCAGA	G2-like
novel-mir-298	CL11545.Contig2_All	UCUGUGUCUUCAUCUGGAGCCU	AAGCUGCAGAUGGAGGUGCAGA	G2-like
miR535	CL3095.Contig1_All	UGACAAUGAGAGAGAGCACG	CGUGCUCGUUCUCGUUGUCA	G2-like
novel-mir-313	Unigene14006_All	GCUCUCUCCUCUAUCUGUCA	CGAUAGAGAGAGGAGGGAGC	G2-like
novel-mir-313	Unigene18118_All	GCUCUCUCCUCUAUCUGUCA	CGAUAGAGAGAGGAGGGAGC	G2-like
novel-mir-84	CL21331.Contig10_All	UAUUCGUCGCAGAUUUGGCCU	AGGCCAAAUCUGCGACGAAUA	GeBP
miR171a	CL14202.Contig1_All	UUGAGCCGUGCCAAUAUCAC	GGGAUAUUGGCGCGGCUCAA	GRAS
novel-mir-1111	CL17246.Contig2_All	CUCCUCCUCGUCCUCCAUCGC	GCGGUGGAGGAGGAGGAGGGA	GRAS
novel-mir-1184	CL2815.Contig1_All	UUAAGGGAGAGGACUCGAGAG	CUCUCUAAUUCUCUCUCUUAA	GRAS
novel-mir-1184	CL2815.Contig5_All	UUAAGGGAGAGGACUCGAGAG	CUCUCUAAUUCUCUCUCUUAA	GRAS
novel-mir-1093	CL7701.Contig1_All	UUUUAUUCUCUCUCUACUCUG	UAGCCUAGAGAGAGAAUGAAA	GRAS
novel-mir-1093	CL7701.Contig2_All	UUUUAUUCUCUCUCUACUCUG	UAGCCUAGAGAGAGAAUGAAA	GRAS
novel-mir-1184	Unigene157_All	UUAAGGGAGAGGACUCGAGAG	CUCUCUAAUUCUCUCUCUUAA	GRAS
novel-mir-1184	Unigene158_All	UUAAGGGAGAGGACUCGAGAG	CUCUCUAAUUCUCUCUCUUAA	GRAS
novel-mir-1184	Unigene161_All	UUAAGGGAGAGGACUCGAGAG	CUCUCUAAUUCUCUCUCUUAA	GRAS
miR171	CL14202.Contig1_All	UUGAGCCGCGUCAAUAUCUC	GGGAUAUUGGCGCGGCUCAA	GRAS
novel-mir-42	CL16392.Contig1_All	UGUGGGCGGACCACGUGAGCU	AGCUCACGUGGUCCGCCCACA	GRAS
novel-mir-318	CL21424.Contig2_All	GAUUGUCGAGAUGUUGAGGA	UCCUCGACGUCUCGAAGAUC	GRAS
novel-mir-523	CL2815.Contig2_All	CAACAAGUGGUAUCGGAGCUU	GAGCUUCCAUCCCACUUGUUG	GRAS
novel-mir-523	CL2815.Contig3_All	CAACAAGUGGUAUCGGAGCUU	GAGCUUCCAUCCCACUUGUUG	GRAS
novel-mir-320	Unigene19167_All	UCAAAAAAUAGAUUGUAGAC	GUCUACAAUUUUUUUUUUCA	GRAS
novel-mir-180	Unigene685_All	AGGAUGGAGGACAACGGGGCA	UCCCUCCUUGUCCUCCAUCCU	GRAS
novel-mir-294	Unigene685_All	GGGUUGAGCCAAGGCGGGCU	AACCCGGCUUGGUUCAGCCC	GRAS
miR171b-3p	CL14202.Contig1_All	UUGAGCCGUGCCAAUAUCACG	UGGGAUAUUGGCGCGGCUCAA	GRAS
novel-mir-291	Unigene35022_All	CUCUUCUUCUGAACCGGAGCU	AGCUCGGGUUCAGAUGAGGAG	GRAS
miR396f	CL14662.Contig2_All	UUCCACG-GCUUUCUUGAACUA	UCGUUCAAGAAAGCAUGUGGAA	GRF
miR396f	CL18014.Contig1_All	UUCCAC-GGCUUUCUUGAAC	GUUCAAGAAAGCCUGUGGAA	GRF
miR396f	CL18014.Contig2_All	UUCCAC-GGCUUUCUUGAAC	GUUCAAGAAAGCCUGUGGAA	GRF
miR396f	CL11153.Contig4_All	UUCCAC-GGCUUUCUUGAACUA	UCGUUCAAGAAAGCCUGUGGAA	GRF
miR396f	CL14662.Contig1_All	UUCCACG-GCUUUCUUGAACUA	UCGUUCAAGAAAGCAUGUGGAA	GRF
miR396f	Unigene31074_All	UUCCAC-GGCUUUCUUGAACUA	UCGUUCAAGAAAGCUAGUGGAA	GRF
miR444b.2	Unigene31074_All	UGAGUUGUUGUUCUCUAAGCCU	AAGCUAGUGGAACAACAACUCA	GRF
miR396f	Unigene46683_All	UUCCACG-GCUUUCUUGAAC	GUUCAAGAAAGCAUGUGGAA	GRF
miR7726b-5p	Unigene289_All	UUUGAUGAAGAUGACGACGGCC	GAUCGUCGUCGUCGUCAUCGGA	HB
novel-mir-350	CL10789.Contig2_All	AGAGAGAUUGGAGUCUGUGC	GAACAGUCUCCAGUCUCUUU	HRT
novel-mir-350	CL10789.Contig3_All	AGAGAGAUUGGAGUCUGUGC	GAACAGUCUCCAGUCUCUUU	HRT
novel-mir-870	Unigene19612_All	CUCCGUCGACAUUAUGUUCUU	AAGAACAUCCUGUUGGCGGAG	HSF
novel-mir-870	Unigene10621_All	CUCCGUCGACAUUAUGUUCUU	AAGAACAUCCUGUUGGCGGAG	HSF
novel-mir-1179	Unigene13083_All	AAGAAUGAGAUAUUGAGGGG	CUCCUCAAUCUCUCGUUCUC	HSF
novel-mir-870	Unigene13991_All	CUCCGUCGACAUUAUGUUCUU	AAGAACAUCCUGUUGGCGGAG	HSF
novel-mir-870	Unigene16320_All	CUCCGUCGACAUUAUGUUCUU	AAGAACAUCCUGUUGGCGGAG	HSF
novel-mir-870	Unigene19203_All	CUCCGUCGACAUUAUGUUCUU	AAGAACAUCCUGUUGGCGGAG	HSF
miR6214	CL2941.Contig1_All	CGACGACGACGAUGUAGACGA	UCGUCGUCGUCGUCGUCGUCG	HSF
miR6214	CL2941.Contig3_All	CGACGACGACGAUGUAGACGA	UCGUCGUCGUCGUUGUCGUCG	HSF
novel-mir-318	Unigene9889_All	GAUUGUCGAGAUGUUGAGGAAGG	CAUUCCUCAACCUGUCGACGAUC	HSF
novel-mir-591	CL21092.Contig35_All	UGAGAACUCCAAAGGACGCCU	GGCCGUUCUUUGGAGUUCUUG	LOB
novel-mir-331	Unigene46783_All	AGAAGAAGAGGAUGAGGAGA	CAUCUUCAUCCUCUUCUUCU	LOB
novel-mir-164	CL21092.Contig35_All	CUGAGAACUCCAAAGGACGCCU	GGCCGUUCUUUGGAGUUCUUGG	LOB
novel-mir-1100	CL18080.Contig2_All	CCUGACCGUCGAGAUCUUCU	AGAAGAUCUCGAGGGUUUGG	MADS
novel-mir-1131	CL4190.Contig2_All	CCUUGAAGCU-GUCUGACUC	GAGUUAGACCAGUUUCAAGG	MADS
novel-mir-1131	CL4190.Contig3_All	CCUUGAAGCU-GUCUGACUC	GAGUUAGACCAGUUUCAAGG	MADS
miR164a	CL5420.Contig3_All	UGGAGAAGCAGGGCACGUGC	GCCCAUGCCCUGCUUCUCUG	MADS
novel-mir-31	CL7827.Contig2_All	CUCAGCAUGGAGUUAUCCUC	GAGAAUAAUUUCAUGCUGGG	MADS
miR5179	CL18080.Contig2_All	UUUUGCUCAAGACCGCGCAA	CUGCGCGGUCUUGAGCAAAA	MADS
novel-mir-655	CL22771.Contig7_All	UCUUCCAUUACCUCGUCGGCUA	UUGUCGACGAGAUAAUGGACGA	mTERF
miR6460	Unigene16519_All	UGUCUGUCGGCACUCAAUCG	CGGUUGAGUGCCGACAGGCA	mTERF
novel-mir-1219	Unigene17063_All	UUCUCUUUUUUCGCUCUGAAU	AUUUGGGGCGAGAGAAGAGGA	mTERF
miR1312	CL19106.Contig1_All	UUGGGAGAUGAGAAUGGCGA	UCGCCCUCCUCAUCUCCCAC	mTERF
novel-mir-43	CL19106.Contig2_All	CUACAGAUCCCUCUCCGACGGCG	CGGCGGCGGAGAGGGAUCUGAGG	mTERF
novel-mir-430	CL19106.Contig2_All	UCCCUCGAGAGUAAUAUCUG	CGGAUGUGGUUCUCGAGGGA	mTERF
novel-mir-405	CL22771.Contig3_All	UUCGAACCCAGGUCUUUGGUAC	GUACCAGAGACCUGGGUUCGAA	mTERF
novel-mir-106	CL22771.Contig7_All	CGUGGAGAGGACCCUGGAGCC	GGCUCCAGGGUCCUCUCCACG	mTERF
novel-mir-106	Unigene15097_All	CGUGGAGAGGACCCUGGAGCC	GGCGCCAGGGUCCUCUCCACG	mTERF
novel-mir-346	Unigene16519_All	UGAAAUGAUCGC-GCGAGAACAC	GCGUUUUCGCCGCGAUCAUUUCA	mTERF
novel-mir-405	Unigene16519_All	UUCGAACCCAGGUCUUUGGUAC	GUACAAGAGACCUGGGUUCAAA	mTERF
novel-mir-106	Unigene31126_All	CGUGGAGAGGACCCUGGAGCC	GGCGUCAGGGUCUUCUCCACC	mTERF
novel-mir-106	Unigene31131_All	CGUGGAGAGGACCCUGGAGCC	GGCGUCAGGGUCUUCUCCACC	mTERF
novel-mir-34	CL8913.Contig4_All	CAUCGAAUGGUGAGGAAGAAG	CUUUUUCCUCACCAUUCCAUC	mTERF
miR396f	Unigene6616_All	UUCCACGGCUUUCUUGAACU	AGUUCGGGGGAGUCGUGGAG	mTERF
novel-mir-727	CL10313.Contig4_All	CAUUGGACCAGUUUUCACCAAC	GUUGGUGAAAACUGGUCCAAUG	MYB-related
miR393a-3p	CL13621.Contig4_All	CAUCAUGCUUCUUCUUUGGA	UUCAAAUAAGAAGUAUGAUG	MYB-related
miR393a-3p	CL13621.Contig5_All	CAUCAUGCUUCUUCUUUGGA	UUCAAAUAAGAAGUAUGAUG	MYB-related
novel-mir-1093	CL21096.Contig9_All	UUUUAUUCUCUCUCUACUCUG	CAGAGUAGAGAGAGAGAGAGA	MYB-related
novel-mir-1099	CL21685.Contig10_All	CAGUCUCGGAGAGAAAGCCU	ACGAUUUCUCUCUGGGACUG	MYB-related
novel-mir-1099	CL21685.Contig3_All	CAGUCUCGGAGAGAAAGCCU	ACGAUUUCUCUCUGGGACUG	MYB-related
novel-mir-1099	CL21685.Contig5_All	CAGUCUCGGAGAGAAAGCCU	ACGAUUUCUCUCUGGGACUG	MYB-related
novel-mir-1099	CL21685.Contig6_All	CAGUCUCGGAGAGAAAGCCU	ACGAUUUCUCUCUGGGACUG	MYB-related
novel-mir-1099	CL21685.Contig7_All	CAGUCUCGGAGAGAAAGCCU	ACGAUUUCUCUCUGGGACUG	MYB-related
novel-mir-1099	CL21685.Contig9_All	CAGUCUCGGAGAGAAAGCCU	ACGAUUUCUCUCUGGGACUG	MYB-related
miR393h	CL2829.Contig2_All	UUCCAAAAGGGCUCGAAUCU	CGAUUCCAGUUCUUUUGGAA	MYB-related
novel-mir-1093	CL2967.Contig3_All	UUUUAUUCUCUCUCUACUCUG	CAGAGAAGGGAGGCAAUAAAA	MYB-related
novel-mir-1154	CL3035.Contig9_All	CUCUCUCUCUCGUCUUGUCUC	GAGAAAGGGUGGGAGAGAGAG	MYB-related
novel-mir-1233	CL3426.Contig5_All	UUGGUACAUGGACUAAGCUCA	UGAGAUUAGGCCAUGUACCAA	MYB-related
miR319c	CL6655.Contig1_All	CUUGGACUGAAGGGAGCUCC	GGAGCUCCCUUCACUCCAAU	MYB-related
miR319c	CL6655.Contig3_All	CUUGGACUGAAGGGAGCUCC	GGAGCUCCCUUCACUCCAAU	MYB-related
novel-mir-1011	Unigene27339_All	UAACUCUAGAAGUUAUGAAGCC	GCCUUCAUAACUCCUAGCGUUG	MYB-related
novel-mir-1233	Unigene31095_All	UUGGUACAUGGACUAAGCUCA	UGAGAUUAGGCCAUGUACCAA	MYB-related
novel-mir-1093	Unigene9746_All	UUUUAUUCUCUCUCUACUCUG	CAGAGUAGAGAGAGAGAGAGA	MYB-related
novel-mir-199	CL1214.Contig4_All	UGCGGCACAAGAUUAUCUCUG	UGGAGAUAAUCUUGUUUCGCA	MYB-related
novel-mir-194	CL14555.Contig3_All	UUUUGGUUCGAUUGUUUUUUUA	UAGCAAGGCAAUCGAACCAGAA	MYB-related
miR8018	CL17029.Contig1_All	CAACGACCGUAGACCCAUAC	GUAUGGGUCUACGGUCAAUG	MYB-related
miR6214	CL17029.Contig2_All	CGACGACGACGAUGUAGACGA	UCAUCUACUUCGACGUCGUCG	MYB-related
miR8018	CL17029.Contig3_All	CAACGACCGUAGACCCAUAC	GUAUGGGUCUACGGUCAAUG	MYB-related
novel-mir-433	CL21685.Contig5_All	CUUGUGGAGCUUUGGAAAGG	CUUUUCCAAUGCUUUGCAAG	MYB-related
novel-mir-47	CL2200.Contig2_All	CGAGGAUUUUUUAUUUUGGUCU	AGAUCAAAAUAAAUCAUCCUCG	MYB-related
miR3448-3p	CL2200.Contig2_All	AUCGAGGAUUUUUUAUUUUGGUCU	AGAUCAAAAUAAAUCAUCCUCGAA	MYB-related
novel-mir-331	CL297.Contig2_All	AGAAGAAGAGGAUGAGGAGACUC	GACUCUCCUUGUUUUCUUCUUCG	MYB-related
novel-mir-331	CL297.Contig5_All	AGAAGAAGAGGAUGAGGAGACUC	GACUCUCCUUGUUUUCUUCUUCG	MYB-related
novel-mir-349	CL5775.Contig1_All	CGAGAGUUGCAUGGUAGGAU	ACCCUGCCAUUCAACUUUCG	MYB-related
miR319e	CL6655.Contig1_All	UUUGGACUGAAGGGAGCUCC	GGAGCUCCCUUCACUCCAAU	MYB-related
miR319e	CL6655.Contig3_All	UUUGGACUGAAGGGAGCUCC	GGAGCUCCCUUCACUCCAAU	MYB-related
novel-mir-70	Unigene13652_All	CCUGGUGCUGCUGAUGGUAGG	UCCACCAUCACCAGCACCAGA	MYB-related
novel-mir-47	Unigene17333_All	CGAGGAUUUUUUAUUUUGGUCU	AGAUCGAAAUAAACAAUCCUCG	MYB-related
miR3448-3p	Unigene17333_All	AUCGAGGAUUUUUUAUUUUGGUCU	AGAUCGAAAUAAACAAUCCUCGAU	MYB-related
novel-mir-390	Unigene31514_All	UUUUUGGUGGGUGUAAAUAAC	GUUAUUUACCCCCACUGAAAA	MYB-related
miR4223	CL22699.Contig7_All	AUGGGACUUGUUGAUAAAUA	CAUUUAUCAACAACUCUCAU	MYB-related
miR3441-5p.2	Unigene43196_All	CGAAGAAAAAGAAGGAUCGU	GCGAUUUUUUUUUUUUUUUG	MYB-related
novel-mir-466	CL21685.Contig1_All	ACGGAGACUCUGGUGACGGG	CCCGUCACCGGCGUCUCCAU	MYB-related
novel-mir-466	CL21685.Contig4_All	ACGGAGACUCUGGUGACGGG	CCCGUCACCGGCGUCUCCAU	MYB-related
novel-mir-466	CL21685.Contig8_All	ACGGAGACUCUGGUGACGGG	CCCGUCACCGGCGUCUCCAU	MYB-related
miR159a	CL6655.Contig1_All	UUUGGAUUGAAGGGAGCUCU	GGAGCUCCCUUCACUCCAAU	MYB-related
miR159b-3p	CL6655.Contig1_All	UUUGGAUUGAAGGGAGCUCU	GGAGCUCCCUUCACUCCAAU	MYB-related
miR319a-3p	CL6655.Contig1_All	UUGGACUGAAGGGAGCUCCC	CGGAGCUCCCUUCACUCCAA	MYB-related
miR159a	CL6655.Contig3_All	UUUGGAUUGAAGGGAGCUCU	GGAGCUCCCUUCACUCCAAU	MYB-related
miR159b-3p	CL6655.Contig3_All	UUUGGAUUGAAGGGAGCUCU	GGAGCUCCCUUCACUCCAAU	MYB-related
miR319a-3p	CL6655.Contig3_All	UUGGACUGAAGGGAGCUCCC	CGGAGCUCCCUUCACUCCAA	MYB-related
miR9671-5p	Unigene10075_All	UACUUUAGAAAACUGUCCGAGC	GCUCGGAUCAUUUUUUAAAGUA	MYB-related
miR7755-5p	Unigene17333_All	AUUCCACGACUGUAAAUAUAGAGU	AUUCAAUCUUUACAGUUGUGGGAU	MYB-related
novel-mir-692	Unigene1034_All	UCGAGUCCUGCUAUGAACGC	GUCUUCAUAGUAGGACUCGG	NAC
miR393a-3p	CL6046.Contig2_All	CAUCAUGCUUCUUCUUUGGA	UCUAUGGAAGAAGUAUGAUG	NAC
novel-mir-182	Unigene1034_All	CGAGUCCUGCUAUGAACGCC	UGUCUUCAUAGUAGGACUCG	NAC
miR164a	CL12204.Contig2_All	UGGAGAAGCAGGGCACGUGC	UCACGUGACCUGCUUCUCCA	NAC
novel-mir-527	CL12746.Contig1_All	UCUCGAGCUGCUCUAUGAUGC	GAAACAAAGAGCAGCUCGAGA	NAC
novel-mir-291	CL15026.Contig2_All	CUCUUCUUCUGAACCGGAGC	GGUUCGGUUCAGAGGAGGAG	NAC
miR5813	CL2345.Contig2_All	ACAGCAGGACGGUGGUCAUGG	UCAUGAUCAUCCUUUUGCUGU	NAC
miR159a	Unigene23943_All	UUUGGAUUGAAGGGAGCUCUA	UGGAGCCCCCUUCAAACCAAA	NOZZLE
miR159b-3p	Unigene23943_All	UUUGGAUUGAAGGGAGCUCU	GGAGCCCCCUUCAAACCAAA	NOZZLE
novel-mir-211	CL17561.Contig1_All	GUUUUGAGAAUAAGUAGAUC	GAUCUGCUUCUUUUCAGAAU	PBF-2-like
novel-mir-211	CL17561.Contig2_All	GUUUUGAGAAUAAGUAGAUC	GAUCUGCUUCUUUUCAGAAU	PBF-2-like
novel-mir-305	CL22352.Contig4_All	AUUCGGCACACAAAAACUCUU	GGGAGCUUUUAUGUGCCGAAU	PLATZ
novel-mir-272	CL14392.Contig1_All	GAAGGAAAUUCUCUGAGACU	AGUCUCUAAGCAUUUCCUUC	RWP-RK
novel-mir-1185	CL2568.Contig2_All	UUUGUCGGCACCGUGAUCUUG	CAAGGUAAUGGUGCUGAUAAA	SBP
novel-mir-1185	CL2568.Contig3_All	UUUGUCGGCACCGUGAUCUUG	CAAGGUAAUGGUGCUGAUAAA	SBP
novel-mir-1185	CL2568.Contig4_All	UUUGUCGGCACCGUGAUCUUG	CAAGGUAAUGGUGCUGAUAAA	SBP
novel-mir-1093	Unigene38891_All	UUUUAUUCUCUCUCUACUCU	GGAGUAGAGAGAGAAUCGAA	SBP
novel-mir-316	CL11860.Contig1_All	UAGAUGAUCGUUCACAGUUU	GAGAUGUGAGCGGUCAUCUA	SBP
novel-mir-316	CL11860.Contig2_All	UAGAUGAUCGUUCACAGUUU	GAGAUGUGAGCGGUCAUCUA	SBP
novel-mir-316	CL11860.Contig3_All	UAGAUGAUCGUUCACAGUUU	GAGAUGUGAGCGGUCAUCUA	SBP
novel-mir-316	CL11860.Contig4_All	UAGAUGAUCGUUCACAGUUU	GAGAUGUGAGCGGUCAUCUA	SBP
miR156a-5p	CL18800.Contig2_All	UGACAGAAGAGAGUGAGCAC	GUGCUCUCUCUCUUCUGUCA	SBP
miR157a-5p	CL18800.Contig2_All	UUGACAGAAGAUAGAGAGCAC	GUGCUCUCUCUCUUCUGUCAA	SBP
miR156a-5p	Unigene28084_All	UGACAGAAGAGAGUGAGCAC	GUGCUCUCUCUCUUCUGUCA	SBP
miR157a-5p	Unigene28084_All	UUGACAGAAGAUAGAGAGCAC	GUGCUCUCUCUCUUCUGUCAU	SBP
miR156a-5p	Unigene38891_All	UGACAGAAGAGAGUGAGCAC	GUGCUCUCUCUCUUCUGUCA	SBP
miR157a-5p	Unigene38891_All	UUGACAGAAGAUAGAGAGCAC	GUGCUCUCUCUCUUCUGUCAU	SBP
miR3441-5p.2	Unigene46738_All	CGAAGAAAAAGAAGGAUCGU	ACGAUUUUUUUUUUUUUUUG	SBP
miR156a-5p	Unigene47322_All	UGACAGAAGAGAGUGAGCAC	CUGCUCUCUCUCUUCUGUCA	SBP
miR157a-5p	Unigene47322_All	UUGACAGAAGAUAGAGAGCA	UGCUCUCUCUCUUCUGUCAU	SBP
novel-mir-384	CL1409.Contig3_All	UGGUCUGGUGGAGCAGCUGC	GCGGCUGCUCCAACAGAUCC	Sigma70-like
miR2275b-3p	Unigene31200_All	UUCGGUUUCCUCUAACAUCU	GGAUGGUAAAGGAAACCGAA	Sigma70-like
novel-mir-655	CL2134.Contig1_All	UCUUCCAUUACCUCGUCGGCUA	UCGUCGAGGGGGUGAUGGAAGG	TCP
novel-mir-655	CL2134.Contig4_All	UCUUCCAUUACCUCGUCGGCUA	UCGUCGAGGGGGUGAUGGAAGG	TCP
novel-mir-1205	CL14837.Contig2_All	CCCUACGGCUCGAAGUGCUCUC	GAGAGCACUUCGAGCCGUAGGG	Tify
novel-mir-5	CL15615.Contig1_All	UUUCAAGAGAUCAAUCAGAG	CUUUCAUAGAUCUCUUGGAA	Tify
novel-mir-5	CL15615.Contig2_All	UUUCAAGAGAUCAAUCAGAG	CUUUCAUAGAUCUCUUGGAA	Tify
miR5762	CL9010.Contig2_All	UCAAGGAGGAAAGUCGAACUG	CGGUUCGCUUUUCCUUUUUGA	TIG
novel-mir-432	CL22028.Contig3_All	CAGAGGGUAGGAUUGUCGAAU	AUUCGUCAGUCCUAUUUUCUG	TIG
miR838-5p	CL22554.Contig1_All	UGCAAGAAUCAAGAAGAAGG	UUUUCUUCUUGUUUCUUGCU	Trihelix
novel-mir-1093	CL8081.Contig1_All	UUUUAUUCUCUCUCUACUCUG	UGGGGAAGGGAGAGGAUAAAA	Trihelix
novel-mir-1093	CL8081.Contig2_All	UUUUAUUCUCUCUCUACUCUG	UGGGGAAGGGAGAGGAUAAAA	Trihelix
novel-mir-1093	CL8081.Contig3_All	UUUUAUUCUCUCUCUACUCUG	UGGGGAAGGGAGAGGAUAAAA	Trihelix
novel-mir-43	CL12009.Contig2_All	CUACAGAUCCCUCUCCGACGGC	GUCGUGGGAGAGGGAUCGGUGG	Trihelix
novel-mir-405	CL17668.Contig3_All	UUCGAACCCAGGUCUUUGGUAC	GUACCAGAGACCUGGGUUCGAA	Trihelix
novel-mir-43	CL22554.Contig1_All	CUACAGAUCCCUCUCCGACGGCG	CGCCGUCAGAGAGGGAUCUGUAG	Trihelix
miR6214	Unigene28009_All	CGACGACGACGAUGUAGACGA	UCGUCUUCGUCGUCAUCGUCG	Trihelix
miR156c-3p	CL17668.Contig4_All	UGCUCACUUCUCUCUCCGUC	GGCGGGGAGAGAAGUGGGUU	Trihelix
miR3437-3p	CL8081.Contig3_All	UCAAUGGAUCUUGUUGUUUUG	CAAAACAGAGAGAUUCAUUGG	Trihelix
novel-mir-262	CL3981.Contig5_All	UUAGAGAUCGAUACAAGGAG	CUUCUUUUAUAGAUCUUUAA	TUB
novel-mir-762	CL121.Contig2_All	UUAAUUUUGAUAUGUUUCGU	AGGAAACAUAGCGAGAUUAA	VARL
miR5762	CL2032.Contig2_All	UCAAGGAGGAAAGUCGAACUG	UAGUUAGAUCUUCCUUCUUGA	WRKY
novel-mir-1154	CL21132.Contig1_All	CUCUCUCUCUCGUCUUGUCUC	GAGAGAGGAAGAGAGAGAGAG	WRKY
novel-mir-968	CL21132.Contig1_All	UUGAGAGUCAGUCGUUGGAUU	GAUUCAUCGGCUGACUCUUGA	WRKY
novel-mir-1154	CL21132.Contig2_All	CUCUCUCUCUCGUCUUGUCUC	GAGAGAGGAAGAGAGAGAGAG	WRKY
novel-mir-968	CL21132.Contig2_All	UUGAGAGUCAGUCGUUGGAUU	GAUUCAUCGGCUGACUCUUGA	WRKY
novel-mir-673	CL22658.Contig61_All	CUCGUCU-AUUCUGUCGGCUC	GCGCCGACAGAAUUAGACGAG	WRKY
miR529-5p	CL22658.Contig61_All	AAAGAGAGAGAUGGACGCCU	AGGCGUCCAUCUCUCUCUCU	WRKY
miR6460	CL9448.Contig2_All	UGUCUGUCGGCACUCAAUCG	GGGUUGAUUGUCGACAGACA	WRKY
novel-mir-1154	Unigene39177_All	CUCUCUCUCUCGUCUUGUCUC	GAGAUAGGACGAAGGAGAGAG	WRKY
novel-mir-1127	Unigene4411_All	UAUCCGAGGUCGUCUACAUGCA	UUCAUGUAGCCGACCUCGAGUA	WRKY
novel-mir-321	Unigene42893_All	CUUGAAUCACUCGGCUAAAUCU	AAAUUGAGCAGUGUGAUUCAAG	WRKY
novel-mir-10	Unigene46266_All	CGAAAGGAUUAGGCGGAGAU	AUCUCCGAUCAAUCCUUUCG	WRKY
novel-mir-117	Unigene46464_All	GAUUUUUUGAUUGAUCGGAA	UUCAGAUAAAUCAGAAAAUC	WRKY
novel-mir-201	Unigene9780_All	GCUUUGUUCUGUAAAUCUGCCU	AUGCAUAUAUACAGAACAAAGA	WRKY
novel-mir-209	CL13231.Contig1_All	GCAUACGAGGAUUGGGACUC	GAGUCCUGAGCCUCGUGUGU	WRKY
miR3437-3p	CL13231.Contig2_All	UCAAUGGAUCUUGUUGUUUUGU	ACAAAACAACAAGAUUCAUUUC	WRKY
novel-mir-209	CL13231.Contig5_All	GCAUACGAGGAUUGGGACUC	GAGUCCUGAGCCUCGUGUGU	WRKY
novel-mir-41	CL20366.Contig1_All	CAAAUCUGGUUUUAGAAAAUC	GAUUUUCUCGAACCAGAGUUG	WRKY
novel-mir-156	Unigene4411_All	UGAUAUCCCAAAUUCUGAGC	AUUCAGAGUUUGGGAUAUCU	WRKY
novel-mir-582	CL12427.Contig2_All	CCGGAGAAGCUGUGAGAACUG	CAAUUC-CACAGCUUCUCCGG
novel-mir-835	CL18936.Contig7_All	AUUCUCGGCAGAUUUUGGAC	GUUCGGCAUUUGCCGAGAAU
novel-mir-214	CL1914.Contig11_All	CUUGGACACGUGUCGGACACG	CAUGCCCGACACAUGUCCAAG
novel-mir-214	CL1914.Contig14_All	CUUGGACACGUGUCGGACACG	CAUGCCCGACACAUGUCCAAG
novel-mir-214	CL1914.Contig15_All	CUUGGACACGUGUCGGACACG	CAUGCCCGACACAUGUCCAAG
novel-mir-214	CL1914.Contig22_All	CUUGGACACGUGUCGGACACG	CAUGCCCGACACAUGUCCAAG
novel-mir-214	CL1914.Contig24_All	CUUGGACACGUGUCGGACACG	CAUGCCCGACACAUGUCCAAG
novel-mir-214	CL1914.Contig6_All	CUUGGACACGUGUCGGACACG	CAUGCCCGACACAUGUCCAAG
novel-mir-214	CL1914.Contig9_All	CUUGGACACGUGUCGGACACG	CAUGCCCGACACAUGUCCAAG
novel-mir-185	CL210.Contig2_All	CAAGGAGCUGCUUAACUUGC	ACGAGCUGAGCAGCUCCUUG
novel-mir-1234	CL210.Contig3_All	UCUUCCUUUGGCUUGUAUGA	AAAUACAAGCCAAAGGAAGA
novel-mir-1234	CL210.Contig4_All	UCUUCCUUUGGCUUGUAUGA	AAAUACAAGCCAAAGGAAGA
novel-mir-1137	CL21678.Contig1_All	CCGGAUUGAUCGAUUUUGAGA	UCCCAAAAUCGAUCAAUCCGG
novel-mir-55	CL22198.Contig2_All	UUGGAGAAUCUCGAGGACGA	UUGUCGUUGAGAUUUUCCAG
miR2275c-5p	CL2493.Contig3_All	GGGAUAGAGGGACUUGAACCCU	AAGGUUGGAGUUCCUCUGUCCU
miR6135a	CL3049.Contig2_All	UUGGUUGUUGGUCGAAUUGG	UCAAUUCGACCAACUACCAC
novel-mir-604	CL3649.Contig2_All	UUAUGAUAACAAGCGAACUG	CAUUUCGUUUGUCAUCAUGA
novel-mir-514	CL4642.Contig1_All	CUCUCGUCUCCUGUGUGUGGGC	GUCCGCAUAUUGGAGAUGAGAG
novel-mir-1202	CL5948.Contig3_All	UCUGGAUGAAACAAAGAAGA	UCUUGUUUGGUUCAUCCGGA
novel-mir-1202	CL5948.Contig5_All	UCUGGAUGAAACAAAGAAGA	UCUUGUUUGGUUCGUCCGGA
miR7726b-5p	CL7543.Contig3_All	UUUGAUGAAGAUGACGACGGC	GCCGUCGCCGUCUUCAUCACA
novel-mir-266	CL8753.Contig3_All	CUCGGAAUUGGAUUUGACUUU	GGAGUCAGAUUUAGUUUCGAG
novel-mir-481	CL8846.Contig1_All	AUUGAUAUCGUCUCCAAUGCUA	UGGCAUUGGAGGAGGUAUUAAU
novel-mir-481	CL8846.Contig2_All	AUUGAUAUCGUCUCCAAUGCUA	UGGCAUUGGAGGAGAUAUUAAU
novel-mir-7	CL8859.Contig3_All	CGGAUGCGAAUUUGAUGGUAG	CUCACAUCGAAUUCGCAUCUG
novel-mir-1135	Unigene120906_All	AGGGAGGAAAAGGACGUCUU	AGGAUGUCCUCUUUCUCCCU
novel-mir-968	Unigene14263_All	UUGAGAGUCAGUCGUUGGAU	CUCCAACGAGUGCCUCUCAA
novel-mir-370	Unigene22909_All	UUUUUGAUCAGAUGGAUGGAU	AUUUAUCCAUCUGAUCGGAAA
novel-mir-252	Unigene23531_All	CUGUAGCUGGAUACAAGGGC	GCCUUUGUUUCCUGCUAUAG
novel-mir-527	Unigene23532_All	UCUCGAGCUGCUCUAUGAUG	CACAAUAGAGUAGCUCGAGA
novel-mir-823	Unigene27994_All	GUGAUGUAGGGUUCAUGGACGCC	GUCGUCCACGACCACUACAUCAC
novel-mir-516	Unigene30248_All	UUAAUGUAGAGAUUCUAAAC	GUGUAGAAUUUGUGCAUUAA
novel-mir-516	Unigene30248_All	UUAAUGUAGAGAUUCUAAAC	GUGUAGAAUUUGUGCAUUAA
novel-mir-1132	Unigene37970_All	AAAGGUCUAUGGUAUUGUAA	UUACAGUAUCAUAAGCCUUU
miR7800	Unigene38760_All	UAUCGUUUUGAUGUCGUUUG	CGGGCGACAUCAGAACGGUG
novel-mir-136	Unigene68699_All	UAAAGGAGAAGGAACAAAGAU	AUUUUUGUUUUUUCUCUUUUA
miR159a	Unigene84862_All	UUUGGAUUGAAGGGAGCUCUA	UAGGGCGCCCUUCGAUCCAAA
miR159b-3p	Unigene84862_All	UUUGGAUUGAAGGGAGCUCU	AGGGCGCCCUUCGAUCCAAA
miR159a	Unigene87799_All	UUUGGAUUGAAGGGAGCUCUA	UAGGGCACCCUUCGAUCCAAA
miR159b-3p	Unigene87799_All	UUUGGAUUGAAGGGAGCUCU	AGGGCACCCUUCGAUCCAAA
miR169g	Unigene91844_All	UAGCCAGGGAUGACUUGCCU	AGGAAAGUUGUUCCUGGCUA
novel-mir-507	CL14362.Contig2_All	CUUGUUCGUCGACUCUGCUU	AGGCAGAGUGGGUGAAUAAG
novel-mir-507	CL14362.Contig3_All	CUUGUUCGUCGACUCUGCUU	AGGCAGAGUGGGUGAAUAAG
novel-mir-120	CL16042.Contig2_All	UAUUUGGUCAAUUUAUCGAG	UUCGAUGAGUUGAUUAAAUA
novel-mir-120	CL16042.Contig4_All	UAUUUGGUCAAUUUAUCGAG	UUCGAUGAGUUGGUUAAAUA
novel-mir-87	CL21399.Contig20_All	GAUUUUGUCGACUGGUUCCG	CGGACCCAGUCGACAAAAUC
novel-mir-86	CL21399.Contig20_All	GGAACUUGUCGAUCAGGAUCA	UGAUCCUGAUCGACAAGCUCC
novel-mir-394	CL3029.Contig1_All	AGGGAGUUUGGCGUUGAUCUC	GAGAUCAACGCCAAACUCCCU
novel-mir-300	CL6027.Contig2_All	CGAGACAAGAAGGAAGGCCG	CGUUCUUCCUUCGUGUCUUG
novel-mir-1195	CL7032.Contig7_All	AUUUGAGCGACUGUAAGCAAG	UUUGCCUACAGUCCUUUAAAU
novel-mir-498	CL9864.Contig1_All	AGCUAGCUCAUUUGGUAGAG	CUUUACCAACUGAGUUAGCU
novel-mir-1177	Unigene14524_All	UGCUUGGUGCAUUGUUCGGUGCC	GGCACCGAACAAUGCACCAAGCA
novel-mir-111	Unigene14524_All	GCUUGGUGCAUUGUUCGGUGC	GCACCGAACAAUGCACCAAGC
novel-mir-392	Unigene14524_All	UGCUUGGUGCAUUGUUCGGUGC	GCACCGAACAAUGCACCAAGCA
miR1863b.2	Unigene18487_All	AAGAGGACUUGGCUGAUGAUG	UAUCAUCAGUUGGUUCCUCUU
novel-mir-439	Unigene23711_All	CUGUGGAGACUGUCUUGAUCU	GGAGCACAACAGUCUCCACAG
novel-mir-1177	Unigene6283_All	UGCUUGGUGCAUUGUUCGGUGCC	GGCACCGAACAAUGCACCAAGCA
novel-mir-111	Unigene6283_All	GCUUGGUGCAUUGUUCGGUGC	GCACCGAACAAUGCACCAAGC
novel-mir-392	Unigene6283_All	UGCUUGGUGCAUUGUUCGGUGC	GCACCGAACAAUGCACCAAGCA
novel-mir-523	Unigene6283_All	CAACAAGUGGUAUCGGAGCUU	AAGCUCCGAUACCACUUGUCG
novel-mir-773	CL10044.Contig2_All	CCCGGACCUGAAGGCGAAGA	UCUUCGCCUCCACGUCCGGG
novel-mir-1231	CL10044.Contig2_All	UGAUUCGGACCAAG-CCGGGCU	AGCCCGUUCUUGGUCCGAAUCA
novel-mir-1096	CL10511.Contig1_All	UUCUUCAUCGUUUUUUUCAUA	UACGAAAAAAACAAUGAAGAA
novel-mir-1111	CL10816.Contig2_All	CUCCUCCUCGUCCUCCAUCG	CGGGGGAGGACGAGGAGGGG
novel-mir-1180	CL11336.Contig1_All	UUGGUGAAGGAGUGACUGAU	AACAGUUACCCCUUCAUCAA
novel-mir-1180	CL11336.Contig2_All	UUGGUGAAGGAGUGACUGAU	AACAGUUACCCCUUCAUCAA
miR529-5p	CL11488.Contig5_All	AAAGAGAGAGAUGGACGCCU	AGGCCUUCAUCUCUCUCUCU
miR529-5p	CL11556.Contig2_All	AAAGAGAGAGAUGGACGCCU	AGGCGUCCAUCUCUCUCUCU
novel-mir-1093	CL117.Contig1_All	UUUUAUUCUCUCUCUACUCU	GGAGAGGAGAGAGAAUGAAA
novel-mir-1093	CL117.Contig12_All	UUUUAUUCUCUCUCUACUCU	GGAGAGGAGAGAGAAUGAAA
novel-mir-567	CL11728.Contig2_All	UAAAUCAACAUGGUAUCGGAGC	GUUCAAAUGCCAUGUUGAUUUA
novel-mir-759	CL11728.Contig2_All	AAUCAACAUGGUAUCGGAGC	GUUCAAAUGCCAUGUUGAUU
novel-mir-1111	CL12027.Contig1_All	CUCCUCCUCGUCCUCCAUCG	CGGUUGAGGACGAGGAGGAA
novel-mir-1111	CL12027.Contig2_All	CUCCUCCUCGUCCUCCAUCG	CGGUUGAGGACGAGGAGGAA
novel-mir-1111	CL12027.Contig3_All	CUCCUCCUCGUCCUCCAUCG	CGGUUGAGGACGAGGAGGAA
novel-mir-1093	CL1256.Contig2_All	UUUUAUUCUCUCUCUACUCUG	CAGGGAGGAGAGAGAAUGAGA
novel-mir-1136	CL12785.Contig2_All	GACGAUCUGUCGGAUGAGGA	GCAUGAUCCGACAGAUCGUC
novel-mir-1219	CL12956.Contig1_All	UUCUCUUUUUUCGCUCUGAAU	AUUUAGAGAGAGAGAAGAGGA
novel-mir-1219	CL12956.Contig2_All	UUCUCUUUUUUCGCUCUGAAU	AUUUAGAGAGAGAGAAGAGGA
novel-mir-805	CL13468.Contig3_All	CUUUGAGAUCGAAAGAAACAA	UUGUUUCUUUCGAUCUCAAAG
novel-mir-763	CL13468.Contig8_All	UAUUGAAGAUCUUCAGACGCCU	AGGCGUCUGAAGAUCUCCAAUA
novel-mir-1151	CL13516.Contig2_All	UUAAAAAUCUAAAUUGAACUC	GGAUUUAGUUUAGAUUUUUAA
novel-mir-1229	CL1359.Contig1_All	UGCGUCGAAACCUUGGAAAC	UUUUCUAGGGUUUCGACGCU
novel-mir-1222	CL13766.Contig2_All	UUCCCUUCAUCUCGUCGACUA	UAGUCGGCGACAUAAAGGGGA
miR5227	CL13926.Contig1_All	CUGGAAGAGAAGAAGUUUGUGAA	UUUACAUGGUUCUUUUCUUCCAG
novel-mir-1161	CL14163.Contig1_All	UACUCGGGUCGAGCUCCUCCU	AGAAGGAG-UCGACCCGAGUA
novel-mir-1050	CL15122.Contig1_All	UCGAUGAGAGAGUUGUAGGU	ACUUACAAUUCUAUUAUCGA
novel-mir-878	CL15848.Contig1_All	CUACCGUCGCCGUCGUCAUGU	ACGAGAUGAGGGCGACGGUAG
novel-mir-1108	CL15903.Contig2_All	GAUGAUUUCGAUCGGGCGAA	UUUCCCAGAUCGAGAUCAUC
miR6169	CL16536.Contig12_All	UUAGUAAUUCUGUUUCUCUC	GGGAGGAAGAGGAUUACUGA
miR393a-3p	CL16541.Contig2_All	CAUCAUGCUUCUUCUUUGGACU	AUUGCAAAGAAGAAGCAGGGUG
novel-mir-588	CL1657.Contig4_All	GAGAGAGAAAGAGGAGCCCU	AAGGCUCCUCUUUCUCUCUU
novel-mir-963	CL1659.Contig7_All	UUUUCUUAAGCUUUGAAGCC	GGCCUCAAAGCUGGAGAAAA
novel-mir-1104	CL16604.Contig2_All	UCAGGUCGAACUUUUUAAAUU	AAUUUGAAGAGUUCGAUCUGA
novel-mir-785	CL16662.Contig1_All	UGACGAGGAUCGGAUGAUGAU	GUCGUUAUCCGAUCAUCGUCA
novel-mir-1166	CL1669.Contig2_All	UUCGAUUUGUUGGCAAACUUG	CAAAUCUGCCAACAAAUCGAA
novel-mir-1192	CL17460.Contig2_All	UUGAGAUUUGAGCGU-AUGAA	UUCAUCACUCUCAAAUCUCAA
miR1044-3p	CL17557.Contig1_All	UUGUGAGUGAAUAUUUGAUUU	AAACCAAAUGUUCAUUUGCAA
novel-mir-1096	CL17985.Contig2_All	UUCUUCAUCGUUUUUUUCAUA	UAUGGAGAAAUUGAUGAGGAA
novel-mir-1095	CL18371.Contig63_All	CCGAAGAGACGAAGGAGGAU	AUCCUCUUCCGAUUCUUCGG
novel-mir-1219	CL18994.Contig2_All	UUCUCUUUUUUCGCUCUGAA	UUCAGACCGAGAAGAGAGAG
novel-mir-727	CL18994.Contig3_All	CAUUGGACCAGUUUUCACCAAC	GUUGGAGGAAACUGUUCCAAUG
novel-mir-857	CL19100.Contig2_All	CCUUCGCUUUCGUCUUCGGCU	AGCCGAAGACGAAAGCAAAAG
miR6202	CL1944.Contig1_All	CGAAGAUUUUAAGGCAUUGAAC	GUUCAAUGCAUCAGAAUUUUCG
novel-mir-1219	CL19722.Contig1_All	UUCUCUUUUUUCGCUCUGAAU	AUUCAGGAUGAGAAGAGAGAA
novel-mir-1228	CL19743.Contig1_All	UUGGGUCAGGUCGGACAGUGCC	GGCACUGUCCGGCCCGGCCCGA
novel-mir-1139	CL19800.Contig1_All	UUGCUACUGUUGCUGGAUUC	GAGUCCAGCAGCAGCAGCAG
novel-mir-826	CL20055.Contig1_All	CUGCAUCGUCUCCUUGGCCU	AGGCGAGAGAGACGAUGCAG
miR5021	CL20276.Contig2_All	UGAUGAAGAACG-AUGAAGAA	UUUUUCGUUCGUUCUUCAUCA
novel-mir-1186	CL20331.Contig4_All	UUCUCGACGGCGUUUGACAAC	GCUGUCGAACGUCGUCGGGGA
miR8774	CL20365.Contig5_All	UUGAUUUUGAUUCUUAAAUUG	CAAUUUAACAACCAAAAUCAG
novel-mir-1158	CL204.Contig14_All	GAGAGAUGGCGGAUUGGGGUC	GACCCCGAUCCGCCGCCUCUC
novel-mir-1179	CL21544.Contig1_All	AAGAAUGAGAUAUUGAGGGG	UCCUUUAAUUUCUCGUUCUU
miR529-5p	CL21923.Contig1_All	AAAGAGAGAGAUGGACGCCU	AGGCGUCCAUCUUUCUCCUG
miR5762	CL21954.Contig3_All	UCAAGGAGGAAAGUCGAACUG	UAGUUUGAUUUUUUUUCUUGA
miR8774	CL22033.Contig11_All	UUGAUUUUGAUUCUUAAAUUGU	ACAACUUAGGAGCCAAAAUCAA
novel-mir-1134	CL22076.Contig14_All	GAGAUAAUUUCGAAUCGGCU	AUCCGAUUCAAAAUUAUCUU
novel-mir-1139	CL22223.Contig1_All	UUGCUACUGUUGCUGGAUUC	GAAGCAAGCGACAGUAGCGA
novel-mir-1139	CL22223.Contig1_All	UUGCUACUGUUGCUGGAUUC	GAAGCAAGCGACAGUAGCGA
novel-mir-1139	CL22223.Contig1_All	UUGCUACUGUUGCUGGAUUC	GAAGCAAGCGACAGUAGCGA
miR8774	CL22278.Contig6_All	UUGAUUUUGAUUCUUAAAUUGU	GCAAUUAAAAGAUCGAAAUCAA
novel-mir-1229	CL22314.Contig2_All	UGCGUCGAAACCUUGGAAAC	GAUUCCAAGGUUUCGACGCC
novel-mir-748	CL2233.Contig9_All	UUUAUGUAUAAACGUCGGACU	AGUCAGAUGUUUAUAUGUAAA
novel-mir-1154	CL22531.Contig2_All	CUCUCUCUCUCGUCUUGUCUC	GAGAGAAGAAGAGAGAGAGAG
novel-mir-1154	CL22531.Contig2_All	CUCUCUCUCUCGUCUUGUCUC	GAGAGAAGAAGAGAGAGAGAG
novel-mir-659	CL22603.Contig1_All	GCUGUCGAAGCUUGUGGACC	GGUCCACGAGGUUCGACGGG
novel-mir-1096	CL22679.Contig2_All	UUCUUCAUCGUUUUUUUCAU	AUGAAAGAGAUGAAGAAGAA
novel-mir-1154	CL22699.Contig14_All	CUCUCUCUCUCGUCUUGUCUC	GAAAUAAGAAGAGAGAGAGAG
novel-mir-1154	CL22699.Contig8_All	CUCUCUCUCUCGUCUUGUCUC	GAAAUAAGAAGAGAGAGAGAG
novel-mir-763	CL22730.Contig1_All	UAUUGAAGAUCUUCAGACGCCU	AGGCGUCUGAAGAUCUCCAAUA
novel-mir-763	CL22730.Contig4_All	UAUUGAAGAUCUUCAGACGCCU	AGGCGUCUGAAGAUCUCCAAUA
novel-mir-1181	CL22819.Contig14_All	UUGGUAUCGGAGCAUAGGGAUA	UGUCCUUGAGCUCCGAUACCAA
novel-mir-567	CL22829.Contig4_All	UAAAUCAACAUGGUAUCGGAGCC	GGCUCCGAUACCAUGUUGAUAUA
novel-mir-759	CL22829.Contig4_All	AAUCAACAUGGUAUCGGAGCC	GGCUCCGAUACCAUGUUGAUA
novel-mir-1202	CL2490.Contig9_All	UCUGGAUGAAACAAAGAAGACAG	UUUUCUUCUUUUUUUUGUUUAGA
novel-mir-1230	CL2572.Contig2_All	UCGGGCACAUAUGAUAUGAA	UUGAUAUCACAUGUGCUCGA
novel-mir-1230	CL2572.Contig5_All	UCGGGCACAUAUGAUAUGAA	UUGAUAUCACAUGUGCUCGA
novel-mir-1230	CL2572.Contig8_All	UCGGGCACAUAUGAUAUGAA	UUGAUAUCACAUGUGCUCGA
novel-mir-1050	CL26.Contig82_All	UCGAUGAGAGAGUUGUAGGU	AUCUUCAACUAUCUCAUCGA
novel-mir-727	CL2688.Contig1_All	CAUUGGACCAGUUUUCACCA	UGCUGGAAACUGGUUUAGUG
novel-mir-629	CL278.Contig12_All	GAGGAUCGAGUGGAGGACUC	GGGUCCUUCACUCGAUGCUU
novel-mir-629	CL279.Contig11_All	GAGGAUCGAGUGGAGGACUC	AAGAUCUCCACUCGAUCUUC
novel-mir-1133	CL3038.Contig6_All	UCUUUUUGUUGAACUUGUAAC	GUUGCAAGUUUAAUAGGGAGA
miR393a-3p	CL3048.Contig2_All	CAUCAUGCUUCUUCUUUGGAC	GUCUAGAGAAGCAGCGUGAUG
novel-mir-1222	CL3275.Contig8_All	UUCCCUUCAUCUCGUCGACU	AGCCGGCGAGAUGAAUGGAA
novel-mir-569	CL330.Contig3_All	CCUCGAAUCUUCUGAAACCU	AGGUUUCAGA-GAUUCGAGA
miR6460	CL3430.Contig1_All	UGUCUGUCGGCACUCAAUCGA	UCGGUUGAGUACCAGCAGACA
novel-mir-1137	CL3543.Contig7_All	CCGGAUUGAUCGAUUUUGAGA	UCUCACAUUCGAUUAAUCUGG
novel-mir-1161	CL3730.Contig1_All	UACUCGGGUCGAGCUCCUCCU	GGGGGGAGCUCGAUCUGAAUA
novel-mir-1110	CL3755.Contig2_All	GUCUGAGAUCGAGGUCUGCU	AGCUUAUCUCGAUCUCAGAU
novel-mir-1111	CL419.Contig6_All	CUCCUCCUCGUCCUCCAUCGC	GCGGUGGGCGAUGAGGAGGAG
novel-mir-601	CL42.Contig4_All	CGCCAUGGUCGUCGUCCAAU	AUUGGACGACGACCAUGGCG
novel-mir-1158	CL4548.Contig1_All	GAGAGAUGGCGGAUUGGGGU	ACCCCAUUCCUCCAUCUCUG
novel-mir-1052	CL4548.Contig3_All	UGUCGGGAUAGUUUUAGGGU	ACUCUGAAACUAUCUUGACU
novel-mir-1179	CL4944.Contig2_All	AAGAAUGAGAUAUUGAGGGGA	UCUCCUCAGUACCCCAUUCUU
miR1044-3p	CL5286.Contig2_All	UUGUGAGUGAAUAUUUGAUUU	AAAUCAAAUAUAUACUCACAA
miR165a-5p	CL5476.Contig1_All	GGAAUGUUGUCUGGAUCGAGGAUU	AAUCCUCGAUCCAGACAACAUUCC
novel-mir-1219	CL5476.Contig3_All	UUCUCUUUUUUCGCUCUGAA	UUUAGAGAGAGAGAAGAGAG
miR165a-5p	CL5476.Contig3_All	GGAAUGUUGUCUGGAUCGAGGAUU	AAUCCUCGAUCCAGACAACAUUCC
novel-mir-1219	CL5476.Contig7_All	UUCUCUUUUUUCGCUCUGAA	UUUAGAGAGAGAGAAGAGAG
miR165a-5p	CL5476.Contig7_All	GGAAUGUUGUCUGGAUCGAGGAUU	AAUCCUCGAUCCAGACAACAUUCC
novel-mir-1232	CL5579.Contig1_All	UUAGAGAUUUCGAAAUGAGCC	GGUUUAUUUCGAAAUCUUUGU
novel-mir-1216	CL5658.Contig3_All	AUAAGCAGCGGAAAAAGUAG	CUCCUGUUUCUGCUGCUUGU
novel-mir-1216	CL5658.Contig4_All	AUAAGCAGCGGAAAAAGUAG	CUCCUGUUUCUGCUGCUUGU
novel-mir-1154	CL61.Contig4_All	CUCUCUCUCUCGUCUUGUCUC	GAGAGGAGACCAGAGAGAGAG
novel-mir-1154	CL61.Contig9_All	CUCUCUCUCUCGUCUUGUCUC	GAGAGGAGACCAGAGAGAGAG
novel-mir-1154	CL61.Contig9_All	CUCUCUCUCUCGUCUUGUCUC	GAGAGGAGACGAGACAGAGAG
novel-mir-1154	CL61.Contig9_All	CUCUCUCUCUCGUCUUGUCUC	GAGAGGAGACCAGAGAGAGAG
novel-mir-1154	CL61.Contig9_All	CUCUCUCUCUCGUCUUGUCUC	GAGAGGAGACGAGACAGAGAG
novel-mir-1154	CL61.Contig9_All	CUCUCUCUCUCGUCUUGUCUC	GAGAGGAGACGAGACAGAGAG
novel-mir-1185	CL6259.Contig8_All	UUUGUCGGCACCGUGAUCUUGU	AAAAGAUAAGGGUGUCGACGAA
novel-mir-629	CL6282.Contig5_All	GAGGAUCGAGUGGAGGACUC	GAUCCCUCCCCUCGAUCCUC
miR6169	CL648.Contig3_All	UUAGUAAUUCUGUUUCUCUCU	AGAGAGAGAGAGAAUUAUUGA
miR6169	CL648.Contig4_All	UUAGUAAUUCUGUUUCUCUCU	AGAGAGAGAGAGAAUUAUUGA
novel-mir-1052	CL6534.Contig2_All	UGUCGGGAUAGUUUUAGGGU	ACCUUAAAACUAUUCCUGCA
miR2090	CL7134.Contig2_All	AAUAUGAUUCUAGAAUUUUUGC	GCAAGCAUCCUGGAAUCAUAUU
novel-mir-838	CL7222.Contig1_All	CGAGAUUGCAGAUUUGUAGGC	GGCUAUGAAUCUCCAAUCUCG
novel-mir-1093	CL7393.Contig4_All	UUUUAUUCUCUCUCUACUCUG	CACAGUAGAGAGAGAGUGAGA
novel-mir-1126	CL7448.Contig2_All	CGGCGACGUCCUCCAGGAUG	CAUCCUCGAGGGCGUCGCCG
novel-mir-1126	CL7448.Contig3_All	CGGCGACGUCCUCCAGGAUG	CAUCCUCGAGGGCGUCGCCG
novel-mir-1229	CL75.Contig2_All	UGCGUCGAAACCUUGGAAACUC	GGGUUUCGAAUGGUUCGACGCA
novel-mir-588	CL7556.Contig11_All	GAGAGAGAAAGAGGAGCCCU	AGGGCAUCUCUUCCUCUCUC
novel-mir-1234	CL7588.Contig3_All	UCUUCCUUUGGCUUGUAUGA	UCAUACUAGUCAAAAGAAGA
novel-mir-1120	CL8020.Contig3_All	GAGGAUGCGGGGUUAGACAAU	AUUGUCUAACCCUGCAUCCUC
novel-mir-790	CL8173.Contig3_All	GAGGUCAACCGUCUGAGGAC	GUCCUCCGGCGUUUGACCUU
novel-mir-549	CL825.Contig2_All	CCUACUUCGCCGUCAAGGAGG	CCUCCU-GACGGCGAAGUAGA
novel-mir-1179	CL8742.Contig1_All	AAGAAUGAGAUAUUGAGGGGAU	AUCCCCUCAACAUCUCAUCCUU
novel-mir-1111	CL8856.Contig2_All	CUCCUCCUCGUCCUCCAUCGC	GCGGAGGAGGACGAAGAGGAG
novel-mir-629	CL886.Contig35_All	GAGGAUCGAGUGGAGGACUC	GAUUCCUCCCCUCGAUCCUC
novel-mir-1217	CL8949.Contig3_All	UGACUUGAGUGUCGAAGGGCC	GGCUCUUCGAUAGUCAAGUCA
novel-mir-1123	CL902.Contig6_All	CCGGAGAUGAAUGAUGUGGCACA	UGUGCCACAUCAUUCAUCUCCCG
novel-mir-1175	CL9396.Contig5_All	UUGGAUGAUGAGCUUCAAGC	UUUUGAAGAUUAUCAUCCAA
novel-mir-1175	CL9396.Contig6_All	UUGGAUGAUGAGCUUCAAGC	UUUUGAAGAUUAUCAUCCAA
novel-mir-1175	CL9396.Contig7_All	UUGGAUGAUGAGCUUCAAGC	UUUUGAAGAUUAUCAUCCAA
novel-mir-698	CL9687.Contig2_All	UUGAGUCUGGCCGGAUGGGAGC	GCUUCAAUCAGGUCAGACUCAA
novel-mir-698	CL9687.Contig4_All	UUGAGUCUGGCCGGAUGGGAGC	GCUUCAAUCAGGUCAGACUCAA
novel-mir-1216	CL9978.Contig1_All	AUAAGCAGCGGAAAAAGUAGC	GCUCCUUUUUUCUCUGUUUAU
novel-mir-1123	Unigene10169_All	CCGGAGAUGAAUGAUGUGGCA	UGCCACAUCCUUUGUCUCCGG
novel-mir-857	Unigene106791_All	CCUUCGCUUUCGUCUUCGGCU	GGUCGAAGACGAAGGCGAGGC
miR6460	Unigene107472_All	UGUCUGUCGGCACU-CAAUCGA	UCGAUUGGAGUGUCGGCAGACA
novel-mir-1095	Unigene10774_All	CCGAAGAGACGAAGGAGGAUC	GAUCCUCCUCCGUCUCCUCGG
novel-mir-1154	Unigene107967_All	CUCUCUCUCUCGUCUUGUCU	AGACGGGACGAGAGGGAGGG
novel-mir-1141	Unigene108158_All	UUACAGUAGUUUGGAUAGGC	GCUUAUCCAAAAUACUGGAA
novel-mir-601	Unigene108262_All	CGCCAUGGUCGUCGUCCAAUGG	CCAUUGGACGACGACCAUGGCG
novel-mir-1202	Unigene108557_All	UCUGGAUGAAACAAAGAAGA	CCUUCUUUUCUUCAUCCAGA
novel-mir-860	Unigene108721_All	CGGCGCUCGUCUGGGUAUUGC	GCAAUACCUAGAUGAGCGCCG
novel-mir-1111	Unigene108780_All	CUCCUCCUCGUCCUCCAUCG	CGAUUGAGGGCGAGGAGGAG
novel-mir-1228	Unigene109011_All	UUGGGUCAGGUCGGACAGUGCC	GGCGUUGUCCGGCCCGACCCGA
novel-mir-826	Unigene10906_All	CUGCAUCGUCUCCUUGGCCU	AGGCAAAGCAGACGAUGCAG
novel-mir-588	Unigene109164_All	GAGAGAGAAAGAGGAGCCCU	AGGGCUUCUUUUUGUCUCUU
novel-mir-1216	Unigene10990_All	AUAAGCAGCGGAAAAAGUAG	CUCCUGUUUCUGCUGCUUGU
novel-mir-1222	Unigene1145_All	UUCCCUUCAUCUCGUCGACUA	UAGUCGGUGAAGUGAAGGGAG
miR5227	Unigene11653_All	CUGGAAGAGAAGAAGUUUGU	ACAAACUUCUUCACUUCUAG
novel-mir-1183	Unigene12436_All	UCGAUUCUAGAUCUGUAGAU	AUUUACAGAUCUAGAAUCGA
novel-mir-837	Unigene12556_All	UUCCUCUUCCGAUGUAGGCG	CGGCUGCAGCGGAAGAGGGA
novel-mir-1205	Unigene12607_All	CCCUACGGCUCGAAGUGCUCUC	GAGAGCACCUCGAGCCGUAGGG
novel-mir-1234	Unigene12607_All	UCUUCCUUUGGCUUGUAUGA	UCAUACUAGUCAAAAGAAGA
novel-mir-1093	Unigene12771_All	UUUUAUUCUCUCUCUACUCU	AGAGUAGAGAGAGAGAGAAA
novel-mir-1094	Unigene128313_All	CGAGGAGCCGGUCGUCGGGC	GCCCGACGACAUGCUCCUCU
miR319c	Unigene129007_All	CUUGGACUGAAGGGAGCUCCCU	AUGGAGCUCUCUUUAAUCCAAG
novel-mir-1216	Unigene129278_All	AUAAGCAGCGGAAAAAGUAG	CUCCUGUUUCUGCUGCUUGU
miR838-5p	Unigene129628_All	UGCAAGAAUCAAGAAGAAGG	CCUUCUACUUUAUUUUUGCA
novel-mir-1146	Unigene130151_All	CAGUGUUGAAAUGAAAGAUU	AGUCUUUUAUUUCAGCAUUU
novel-mir-1217	Unigene13179_All	UGACUUGAGUGUCGAAGGGCCU	AGACCCUUCGACAGUCAAGUCA
miR2090	Unigene132324_All	AAUAUGAUUCUAGAAUUUUUG	CAAAAUUUCUAGAAUUAUUUU
novel-mir-1093	Unigene133068_All	UUUUAUUCUCUCUCUACUCUG	CAGAUGAGGGGGAGAAUAAAA
novel-mir-1127	Unigene133122_All	UAUCCGAGGUCGUCUACAUGC	GCAUGGAGGCGACCUCGGAUG
novel-mir-1110	Unigene133409_All	GUCUGAGAUCGAGGUCUGCU	AGCAGAUCUCGACCUUAGAU
novel-mir-971	Unigene133410_All	UGGCUCUGGGGUAUUCUUGAAG	UUUUAAGAACACCCUAGAGCCA
miR6460	Unigene133449_All	UGUCUGUCGGCACUCAAUCGA	UCGUUUGAGUGCCGACAGGCA
novel-mir-1154	Unigene133529_All	CUCUCUCUCUCGUCUUGUCU	GGGGAAGACGAGAGAGAGAG
novel-mir-1125	Unigene133583_All	CGUGGCCAUUAGUUUCUGAAUU	AAUUCAGAAACUAAUGGCCACG
novel-mir-1028	Unigene133715_All	UUCGGCAAUUGUAACACGAG	CUAAUGUUGCAAUUGCUGAA
novel-mir-1154	Unigene133766_All	CUCUCUCUCUCGUCUUGUCU	ACACGAGACGAGAGAGAGAG
novel-mir-567	Unigene134253_All	UAAAUCAACAUGGUAUCGGAGCC	GGCUCCGAUACCAUGUUGAUUUA
novel-mir-759	Unigene134253_All	AAUCAACAUGGUAUCGGAGCC	GGCUCCGAUACCAUGUUGAUU
novel-mir-1098	Unigene134289_All	UUCGAUGAGACUCACUUGGC	UCCAAGAGAGUCUUAUUGAA
novel-mir-857	Unigene134445_All	CCUUCGCUUUCGUCUUCGGCU	AGCUGAAGCCGAGGGUGAAGG
novel-mir-1141	Unigene135299_All	UUACAGUAGUUUGGAUAGGCUU	AUGCCUAUCAAACCUACUGUAA
novel-mir-771	Unigene135309_All	GUUGAAUCUUUGCAGUUGGA	UCCAACUGCGAAGAUUCAGC
novel-mir-1181	Unigene139124_All	UUGGUAUCGGAGCAUAGGGA	UACUUAUGCUCUGAUACUGA
novel-mir-1219	Unigene139287_All	UUCUCUUUUUUCGCUCUGAA	UUGAGAGAGAAGAAAGAGAA
novel-mir-763	Unigene13949_All	UAUUGAAGAUCUUCAGACGCCU	AGGCUUCUGAAGAUCUCCAAUA
novel-mir-601	Unigene140349_All	CGCCAUGGUCGUCGUCCAAU	AUUGGGCGACAAUUAUGGCG
novel-mir-1167	Unigene14125_All	CCCGACUGUCCCUCUUAAUCA	UGAUUAAUAGGGACAGUCGGG
novel-mir-1157	Unigene142_All	UAUUCGUACGCGAUUCAGGC	GCCUGAAUUGCGUAUGAAUA
miR5568f-5p	Unigene142107_All	UCCUUCCAAGAUUGUAAGAU	AUCUUAUUUUUUUGGAAGGA
miR6108d	Unigene14985_All	AUAUGGUAGAUCAAGCUGAG	CUCAGCGUGAUUUACCAUGG
novel-mir-1123	Unigene16660_All	CCGGAGAUGAAUGAUGUGGCA	UGCCACAUCCUUUGUCUCCGG
miR5227	Unigene17221_All	CUGGAAGAGAAGAAGUUUGU	ACAAACUUCUUCACUUCUAG
miR1528	Unigene17915_All	AAAGGAUUGAGACACUAUAU	AUAUGGUGGCUCCAUCCUUU
miR529-5p	Unigene18812_All	AAAGAGAGAGAUGGACGCCU	AGGCGGCCAUCUCUCUCUCU
novel-mir-1191	Unigene18836_All	CUACGUGGACCCCUGAACUG	CCGUGCAGGGGCCCACGUAG
novel-mir-1106	Unigene19266_All	CUUCUCUGAGUAGGAUUGCCU	AGGGAAUUCUUCUCAGGGAAG
miR6202	Unigene20114_All	CGAAGAUUUUAAGGCAUUGA	UUAAUUCCUUAAAGUUUUUG
novel-mir-1111	Unigene21182_All	CUCCUCCUCGUCCUCCAUCG	CGACGGAGGACGAGGAGGAG
novel-mir-1232	Unigene21444_All	UUAGAGAUUUCGAAAUGAGC	GCAUCUUUUGAAAUCUCUAA
novel-mir-1179	Unigene22561_All	AAGAAUGAGAUAUUGAGGGGA	UCCCUUCAAUUUUUCAUUUUU
novel-mir-1168	Unigene23204_All	UAGGAAAGUAGAAUGCAAAC	GUUUGUAGUUUGCUUUCCUA
miR1044-3p	Unigene24468_All	UUGUGAGUGAAUAUUUGAUU	AAUCAAAUGAACACUCACAA
novel-mir-837	Unigene25039_All	UUCCUCUUCCGAUGUAGGCGG	UCGCCUAUAUCG-AAGAGGAA
novel-mir-1177	Unigene2565_All	UGCUUGGUGCAUUGUUCGGUGCC	GGCACCGAACAAUGCACCAAGCA
novel-mir-1192	Unigene25668_All	UUGAGAUUUGAGCGUAUGAA	UUUUUAUGGUCAAAUCUCAA
novel-mir-1065	Unigene2585_All	UGCGACACUGAACUGAAAAAG	UUUUUUUAGUUCAGUGUCGUA
novel-mir-588	Unigene27077_All	GAGAGAGAAAGAGGAGCCCU	AGGGCUUUUCCUUUUCUCUU
novel-mir-1093	Unigene27207_All	UUUUAUUCUCUCUCUACUCU	GGAGAGGAGAGAGAAUAAAG
novel-mir-838	Unigene29663_All	CGAGAUUGCAGAUUUGUAGG	CCUAUAAUUAUGCAAUCUUG
novel-mir-1158	Unigene29678_All	GAGAGAUGGCGGAUUGGGGU	CCCUUCAUCCGCCAUCUCUC
novel-mir-655	Unigene30430_All	UCUUCCAUUACCUCGUCGGC	GUCGGAGAGGUGAUGGGAGA
novel-mir-1093	Unigene30468_All	UUUUAUUCUCUCUCUACUCU	AGAGUAGAGAGAGAGUGGUA
novel-mir-588	Unigene30645_All	GAGAGAGAAAGAGGAGCCCU	AGCUCUCCUCUUUCUCUCUC
miR169n-3p	Unigene31804_All	UCGGCAGUCGUCUUUGGCAUC	GAUGCUGCAGACGACUGUCGA
novel-mir-1111	Unigene32142_All	CUCCUCCUCGUCCUCCAUCGC	GCGGCGGAGGACGAGGGGGAC
novel-mir-1111	Unigene32350_All	CUCCUCCUCGUCCUCCAUCGC	GCGACGGAGGACGAGGAGGAG
novel-mir-1195	Unigene32550_All	AUUUGAGCGACUGUAAGCAA	UUGUUUGCAGUUAUUCAAAU
novel-mir-838	Unigene33517_All	CGAGAUUGCAGAUUUGUAGG	CCUAUAAUUAUGCAAUCUUG
novel-mir-826	Unigene3364_All	CUGCAUCGUCUCCUUGGCCU	AGGCAAAGCAGACGAUGCAG
miR8774	Unigene33655_All	UUGAUUUUGAUUCUUAAAUUG	CAAUUUAACAACCAAAAUCAG
novel-mir-1219	Unigene35277_All	UUCUCUUUUUUCGCUCUGAAU	AUUCAGAGCGAAAAAAGAGAA
novel-mir-1135	Unigene35674_All	AGGGAGGAAAAGGACGUCUUG	UGAGACGUCCUUUGUCUCUCU
miR529-5p	Unigene3589_All	AAAGAGAGAGAUGGACGCCU	AGGCGUCUCUCUCUCUCUCU
novel-mir-1199	Unigene37320_All	UUUGAACCGGACCCCGCACCC	GGGUGCGGGGUCCGGUUCAAA
miR8774	Unigene37628_All	UUGAUUUUGAUUCUUAAAUU	AAUUUAGGCAUCAAGAUCGA
novel-mir-1171	Unigene37911_All	AGGCCCUUCCUCUAGCGCCA	UGGCUCGAGAGGGAGGGCUU
novel-mir-1154	Unigene38178_All	CUCUCUCUCUCGUCUUGUCUC	GAGACGAGAUGGGAGAGAGAG
novel-mir-688	Unigene38654_All	UCAUCGUGACUUGAGACGGC	GCCGUC-CAAGUCACGAUGA
novel-mir-1111	Unigene38677_All	CUCCUCCUCGUCCUCCAUCG	CGGUUGAGGACGAGGAGGAA
novel-mir-1215	Unigene39166_All	UUGGUCUGAUAUGUAUAUAAG	UUUAUAUGCAUAUCGGACAAA
novel-mir-620	Unigene39200_All	GAAGAAUGUAGCCUGGUCGGA	UUCGACCAGGCUAUAUUCUUC
novel-mir-1192	Unigene39269_All	UUGAGAUUUGAGCGUAUGAACC	GUUUCAUGCCCUCAGAUCUCAG
novel-mir-1065	Unigene39972_All	UGCGACACUGAACUGAAAAA	UUUUUGAGGUCAGUGUUGCG
novel-mir-1103	Unigene41952_All	UGCGCUGCUGUGCUGUAGAC	GACUACAGUGAAGCAGCGCA
novel-mir-860	Unigene4218_All	CGGCGCUCGUCUGGGUAUUGC	GCAAUACCUAGAUGAGCGCCG
novel-mir-736	Unigene42564_All	GGAGAGAUCGCGAUCGGGAU	AUCUCGAUCUCGAUCUCUUU
miR169n-3p	Unigene43651_All	UCGGCAGUCGUCUUUGGCAU	AUGCCAAAGGUUGCUGCUGA
novel-mir-1192	Unigene43833_All	UUGAGAUUUGAGCGUAUGAA	UUCAU-CGCUCAGAUCUCAA
novel-mir-1170	Unigene44410_All	CAGGUCUUGAUUCUCUUCGC	GGGAAGAGAAUCAAGAUUUC
novel-mir-1184	Unigene44507_All	UUAAGGGAGAGGACUCGAGAGU	AUCCUCGAUUCCUCUCUCUUGA
novel-mir-1164	Unigene4463_All	CAUGCUUUGAGUGAUGGAUCCU	AUGAUUCAUC-CUCGAAGCAUG
novel-mir-1111	Unigene46929_All	CUCCUCCUCGUCCUCCAUCGC	GUGGAGGAGGAUGAGGAGGAG
novel-mir-857	Unigene47309_All	CCUUCGCUUUCGUCUUCGGCU	AGGCGGAGACGGAGGCGAAGG
miR6108d	Unigene47421_All	AUAUGGUAGAUCAAGCUGAG	CACAGCUUGAUCCACCAUAU
novel-mir-1210	Unigene47678_All	CAAGCUAAAGAAUGAAGAGA	GCUCUUCAUGCUCUAGCUUG
novel-mir-688	Unigene48130_All	UCAUCGUGACUUGAGACGGC	GCUGGCUCCAGUCAUGAUGA
miR4995	Unigene48199_All	AGGCAGUGGCUUGGUUAAGGG	CUCUGAACCAGGGCACUGCCU
novel-mir-1050	Unigene49520_All	UCGAUGAGAGAGUUGUAGGUG	UACUUACAGCAUUCUCAUUGA
novel-mir-838	Unigene5047_All	CGAGAUUGCAGAUUUGUAGG	CCUGUAGAUCUGAGAUCUCG
novel-mir-1216	Unigene51580_All	AUAAGCAGCGGAAAAAGUAG	CUCCUGUUUCUGCUGCUUGU
novel-mir-1174	Unigene51797_All	UUUAUUUUUGCGUCGUUUCG	CGAGACAAUGAAAAAAUAAA
miR169n-3p	Unigene52154_All	UCGGCAGUCGUCUUUGGCAU	AUGCAGUAGAUGACUGCCGA
novel-mir-1093	Unigene52343_All	UUUUAUUCUCUCUCUACUCUG	CGGGGUAGAGAGAGAAAGAAA
novel-mir-1158	Unigene52461_All	GAGAGAUGGCGGAUUGGGGUC	GAACCGGAUCCGCUAUCUCUC
novel-mir-1189	Unigene52541_All	CUCCGUCGUCGACGCGCAGC	GCUUCGUGUCGACGGCGGAU
novel-mir-1217	Unigene55089_All	UGACUUGAGUGUCGAAGGGCC	GGCCCUUCGACAAUCAAGUCA
miR4371b	Unigene58092_All	AUGGUGAUGACGGGUGACGGAG	CACCAUCACCCAUCAUCACCAC
novel-mir-1050	Unigene58959_All	UCGAUGAGAGAGUUGUAGGUG	CACCUACAACUCCCUUAUCGA
novel-mir-1167	Unigene5925_All	CCCGACUGUCCCUCUUAAUCA	UGAUUAAUAGGGAUAGUUGGG
novel-mir-1135	Unigene62572_All	AGGGAGGAAAAGGACGUCUU	AAGAUGACGUUUUCUUCCCU
novel-mir-1141	Unigene63049_All	UUACAGUAGUUUGGAUAGGCUU	AAGCCUAUCCAAACUACUGUAA
novel-mir-1146	Unigene6371_All	CAGUGUUGAAAUGAAAGAUUC	GAAUCUUUCAUUUCAACACUG
novel-mir-1111	Unigene69748_All	CUCCUCCUCGUCCUCCAUCGC	GCGGUGGAGGCAGGGGAGGAG
novel-mir-601	Unigene75089_All	CGCCAUGGUCGUCGUCCAAUGG	CAAUUGGACGACGGUCAUGGCG
novel-mir-592	Unigene75381_All	UUGGAGAUUCUGAUGGAGUAUAU	AGGUACUGCAGCAGGAUCUCCAG
novel-mir-1154	Unigene78786_All	CUCUCUCUCUCGUC-UUGUCUC	GAGAUAAAGACGAGAGAGAGAG
novel-mir-673	Unigene80579_All	CUCGUCUAUUCUGUCGGCUC	GAGCCGAUUGAAGAGACGAG
novel-mir-809	Unigene8769_All	CGGAUUGUCGAGAUCGGCGU	ACCCCGAUCUCGACAAUCGG
novel-mir-1154	Unigene9624_All	CUCUCUCUCUCGUCUUGUCU	GCACGAGACGAGGGAGAGAG
novel-mir-1149	Unigene10401_All	UGGACCAGAUGACUCAGACUC	GAGUCUGAGUCAUCUGGUCCA
novel-mir-1167	Unigene42390_All	CCCGACUGUCCCUCUUAAUCA	UGAUUAAUAGGGAUAGUCGGG
novel-mir-1167	CL17674.Contig10_All	CCCGACUGUCCCUCUUAAUCA	UGAUUAACAGGGACAGUCGGU
novel-mir-1167	CL17674.Contig8_All	CCCGACUGUCCCUCUUAAUCA	UGAUUAACAGGGACAGUCGGU
novel-mir-1167	Unigene42392_All	CCCGACUGUCCCUCUUAAUCA	UGAUUAAUAGGGAUAGUUGGG
novel-mir-1167	Unigene7168_All	CCCGACUGUCCCUCUUAAUCA	UGAUUAAUAGGGAUAGUUGGG
novel-mir-752	Unigene34079_All	CAUAAAGAGAUUCGUUGUUC	GAUCAACCAAUCUUUUUAUG
novel-mir-752	Unigene91181_All	CAUAAAGAGAUUCGUUGUUC	GAAGGAUGAAUCUUUUUGUG
novel-mir-752	Unigene98154_All	CAUAAAGAGAUUCGUUGUUC	GAAAAACUGAUUUCUUUAUG
novel-mir-752	Unigene26980_All	CAUAAAGAGAUUCGUUGUUCCU	AAGAAAAACGAAAGUCUUUAUG
novel-mir-1119	Unigene110769_All	CCUCCCCUGCAGUCUGAAGC	GUUUCGGAUUGCACGGGAGG
novel-mir-1121	CL2284.Contig1_All	ACGAGAAAGGAACACUGGAC	CUUUAGUUUUCCUUUCUCGU
novel-mir-1121	Unigene119919_All	ACGAGAAAGGAACACUGGAC	GUCCUCUAUUCCUUUCUCGU
novel-mir-1122	Unigene69705_All	CUCUGUCCGCCAUCGCCGGAU	GUCCGGCGAUGGUGGAGGGAG
novel-mir-1164	Unigene126040_All	CAUGCUUUGAGUGAUGGAUCC	GGAUCCAUGGCGCGAAGCAUG
novel-mir-1164	CL21533.Contig36_All	CAUGCUUUGAGUGAUGGAUC	GACCCAUCUUUCGAAGCAUG
novel-mir-711	Unigene67733_All	GAUUUCAGGUUCUGGGGGCU	AGGCCUCAGAACUUGAAAUU
novel-mir-778	CL194.Contig1_All	CAAGGAUGUUUUGGUAGAGUUCU	AGCAUUCGGCCAAGACAUCCUUG
novel-mir-778	Unigene119575_All	CAAGGAUGUUUUGGUAGAGUU	AAUUCUACUAAAGCAUCCAUG
novel-mir-778	Unigene94925_All	CAAGGAUGUUUUGGUAGAGUU	AGCUUUGCUUAAACAUCCUUG
novel-mir-778	Unigene86309_All	CAAGGAUGUUUUGGUAGAGUU	AGCUUUACUUGAACAUCCUUG
novel-mir-778	Unigene11624_All	CAAGGAUGUUUUGGUAGAGUU	GACUCUGCUUGAACAUCCUUG
novel-mir-778	Unigene93873_All	CAAGGAUGUUUUGGUAGAGUU	GACUUUGUUGGAACAUCCUUG
novel-mir-778	Unigene24773_All	CAAGGAUGUUUUGGUAGAGU	AUUCUACCGGAGCAUUUUUG
novel-mir-778	Unigene57667_All	CAAGGAUGUUUUGGUAGAGUUCU	AAGGCUCUGCUUGAACAUCCUUG
novel-mir-848	CL21665.Contig16_All	GCUUGCAUUGUGGGAGGACU	UGUUUUCCCAAAAUGCAAGC
novel-mir-848	Unigene63910_All	GCUUGCAUUGUGGGAGGACU	AGACCUCCCACAAUGAGAGC
novel-mir-876	Unigene30243_All	CCAUGUCGAGCUCGGAGCGC	GAGCCCCGAGCUCGAUGUGG
novel-mir-1096	Unigene111174_All	UUCUUCAUCGUUUUUUUCAU	AUGAAAAAGACGGUGAAGAA
novel-mir-1096	Unigene101544_All	UUCUUCAUCGUUUUUUUCAU	AUGAAGAGGACGAUGAAGAA
novel-mir-1096	Unigene63625_All	UUCUUCAUCGUUUUUUUCAUA	UGUGAAAAAAUCGAUGAAGAU
novel-mir-1096	Unigene58814_All	UUCUUCAUCGUUUUUUUCAUA	UGUGAGGAAGACGAUGAAGGG
novel-mir-1096	Unigene36033_All	UUCUUCAUCGUUUUUUUCAU	AUGAAGAAGGCGAUGGAGGA
novel-mir-1096	CL5737.Contig3_All	UUCUUCAUCGUUUUUUUCAU	AUCAAAAAAAUGAUGAAGAG
novel-mir-1096	CL12010.Contig3_All	UUCUUCAUCGUUUUUUUCAU	AUGGAAGAGAUGAUGAAGAG
novel-mir-1096	Unigene102576_All	UUCUUCAUCGUUUUUUUCAU	GUGAAAAAAAUGAUGGAGGG
novel-mir-1096	Unigene73574_All	UUCUUCAUCGUUUUUUUCAU	AUGAAAGCAGCGAUGAAGAA
novel-mir-1096	Unigene26411_All	UUCUUCAUCGUUUUUUUCAU	AUGGAAGAAACUAUGAAGAA
novel-mir-1096	CL11099.Contig5_All	UUCUUCAUCGUUUUUUUCAUA	UAUCAAGGAGAUGAUGAAGAA
novel-mir-1096	CL9998.Contig2_All	UUCUUCAUCGUUUUUUUCAU	UUGAAGAAGACGAUGAAGAU
novel-mir-1096	Unigene74553_All	UUCUUCAUCGUUUUUUUCAUA	UAUGGCGAAGACGAUGGAGAA
novel-mir-1096	Unigene73033_All	UUCUUCAUCGUUUUUUUCAU	AUGAUAAAGACGAUGAAGAC
novel-mir-1096	Unigene39484_All	UUCUUCAUCGUUUUUUUCAU	AUGGGAAAGAGGAUGAAGAA
novel-mir-1096	Unigene28619_All	UUCUUCAUCGUUUUUUUCAU	GUGAAGAAGAUGAUGAAGGG
novel-mir-1096	Unigene59097_All	UUCUUCAUCGUUUUUUUCAU	AUGAAGGAGGCGAUGAGGAG
novel-mir-1096	Unigene39627_All	UUCUUCAUCGUUUUUUUCAU	AUGAAGAAGAUGAUGAUGAA
novel-mir-1096	Unigene113532_All	UUCUUCAUCGUUUUUUUCAU	GUGAGAAAGACGACGAAGAA
novel-mir-1096	Unigene118848_All	UUCUUCAUCGUUUUUUUCAU	AUGGCAAAGACGAUGGAGAA
novel-mir-1096	Unigene118848_All	UUCUUCAUCGUUUUUUUCAU	AUGGCAAAGACGAUGGAGAA
novel-mir-1096	Unigene65372_All	UUCUUCAUCGUUUUUUUCAU	GUGAAGAAAAUGAUGGAGGG
novel-mir-1096	Unigene126559_All	UUCUUCAUCGUUUUUUUCAU	AUGAAGAAGAUGAAGAAGAA
novel-mir-1118	Unigene114084_All	ACGAGAUCGGACG-GAUGAG	CUCAUCUCGUCCGAUCUCGG
novel-mir-1146	Unigene69968_All	CAGUGUUGAAAUGAAAGAUUC	GAAUUUUAUAUUUCGACAUUG
novel-mir-1146	Unigene104198_All	CAGUGUUGAAAUGAAAGAUU	AAUCUUUCAUUUCAAAAUUU
novel-mir-1158	Unigene23297_All	GAGAGAUGGCGGAUUGGGGU	ACCUCAAUUUGUCAUCUCUC
novel-mir-1158	CL21856.Contig4_All	GAGAGAUGGCGGAUUGGGGU	ACCCCACUCUGCCCUCUCUC
novel-mir-1158	Unigene59393_All	GAGAGAUGGCGGAUUGGGGU	GCCCCCUUCCGCCAUCUCUC
novel-mir-1158	CL3345.Contig11_All	GAGAGAU-GGCGGAUUGGGGU	GCUCCAAUCCGCCGAUCUCUC
novel-mir-1162	CL205.Contig3_All	GAAGAUUCAAGAGGCCUGUAAC	GUUACAGGCCUCUUGAAUCUUC
novel-mir-1162	Unigene101148_All	GAAGAUUCAAGAGGCCUGUA	CAUAGGCCUCUUGAGUUUUU
novel-mir-1162	CL730.Contig10_All	GAAGAUUCAAGAGGCCUGUA	UCCAGGCCUUUGGAAUCUUC
novel-mir-1162	Unigene9335_All	GAAGAUUCAAGAGGCCUGUAA	UUCCAGCCCACUUGAAUCUUC
novel-mir-1190	Unigene1547_All	AUGAUCGUUGCGUGGAGGAUG	CACCCUCCAUGCAACGACCAU
novel-mir-1190	Unigene47828_All	AUGAUCGUUGCGUGGAGGAU	AUCCUUCAUGCAAUGAUAAU
novel-mir-1190	Unigene63067_All	AUGAUCGUUGCGUGGAGGAU	AUCCACCAUUCAAUGAUCAU
novel-mir-1193	Unigene64832_All	GCGAAGAACAUGUACCCCGG	CAGGGGCACAUCUUCUUCGC
novel-mir-1198	Unigene126115_All	CUUCCUCUGACAAAUAAGCC	GGUUUUUUUGGCAGGGGAAG
novel-mir-1198	Unigene64185_All	CUUCCUCUGACAAAUAAGCC	GGCUU-UUUGUCAGAGGGGG
novel-mir-1219	Unigene104925_All	UUCUCUUUUUUCGCUCUGAAU	AUUCAGAGUGGAGGAAGAGGA
novel-mir-1219	CL14581.Contig1_All	UUCUCUUUUUUCGCUCUGAAU	AUUCAGAGAGAGAAGAGAGAG
novel-mir-1219	Unigene85809_All	UUCUCUUUUUUCGCUCUGAAU	AUUAAGAGGGAGAAAAGAGAA
novel-mir-1219	Unigene60084_All	UUCUCUUUUUUCGCUCUGAA	CUCAGGGUGAAGAAAGAGGA
novel-mir-1219	Unigene29124_All	UUCUCUUUUUUCGCUCUGAAU	AUUGGGAGAGAAAAAAGAGGA
novel-mir-1219	Unigene34149_All	UUCUCUUUUUUCGCUCUGAAU	AGUCAGAGAGAGAAGAGAGAA
novel-mir-1219	CL22339.Contig1_All	UUCUCUUUUUUCGCUCUGAAU	AGUCGGAGAGAAAAAAGGGAA
novel-mir-1219	Unigene42741_All	UUCUCUUUUUUCGCUCUGAAU	AGUCAGAGAGAGAAAAGAGGA
novel-mir-1219	Unigene113645_All	UUCUCUUUUUUCGCUCUGAA	UUAAGAGUGGAAAAAGGGAG
novel-mir-1219	Unigene22556_All	UUCUCUUUUUUCGCUCUGAA	UUUAGAGAGAGAGAAGGGAA
novel-mir-1219	Unigene124873_All	UUCUCUUUUUUCGCUCUGAAU	GUUCAGGAAGAAAAGAGAGAA
novel-mir-629	Unigene2729_All	GAGGAUCGAGUGGAGGACUC	GAGCUCUUCACUCGAUCCUC
novel-mir-629	Unigene41727_All	GAGGAUCGAGUGGAGGACUC	GAAUCCUUCUCUCGAUCCUC
novel-mir-629	Unigene83587_All	GAGGAUCGAGUGGAGGACUC	GAGUCUUCCUCUUGGUCUUC
novel-mir-629	CL300.Contig3_All	GAGGAUCGAGUGGAGGACUC	GAGUCGUCAACUCGGUCUUC
novel-mir-629	CL886.Contig14_All	GAGGAUCGAGUGGAGGACUC	GAUCCCUCCCCUCGAUCCUC
novel-mir-727	CL3349.Contig7_All	CAUUGGACCAGUUUUCACCAA	UUGGUGAAACCUUGUUCAAUG
novel-mir-727	Unigene63333_All	CAUUGGACCAGUUUUCACCA	UGGUAAAAACUUAUCCAAUG
novel-mir-771	Unigene89724_All	GUUGAAUCUUUGCAGUUGGAAC	GAUCCAAGUCCAGAGGUUCAAC
novel-mir-771	Unigene114615_All	GUUGAAUCUUUGCAGUUGGA	UCCAA-UGCAAAGAUUUAAC
novel-mir-823	CL16401.Contig2_All	GUGAUGUAGGGUUCAUGGACGC	GCGACCAUGAGCUCUGCAUCGC
novel-mir-823	Unigene123568_All	GUGAUGUAGGGUUCAUGGACGCC	GUCAUCCAUGGAUUCUACAUCAU
novel-mir-823	Unigene117157_All	GUGAUGUAGGGUUCAUGGACGCC	GUUGUUUAUUAACCCUACAUCGC
novel-mir-823	Unigene84640_All	GUGAUGUAGGGUUCAUGGAC	GUCCAUGAACUCGUCAUCAC
novel-mir-1077	Unigene25627_All	UCAGUGUGUUCGUCUUUUAA	AUAAGAGACGAUCACACUGA
novel-mir-1077	Unigene110472_All	UCAGUGUGUUCGUCUUUUAA	UUAGAAGAUUAACAUGCUGA
novel-mir-1093	CL12458.Contig1_All	UUUUAUUCUCUCUCUACUCUG	CAGAGUAGAGAGAGAAAGAGA
novel-mir-1093	Unigene41664_All	UUUUAUUCUCUCUCUACUCUG	CAGAGUAGAAAGAGAAUAAGC
novel-mir-1093	CL10576.Contig1_All	UUUUAUUCUCUCUCUACUCUG	UGGAUUAGAGAGAGAAUGAAA
novel-mir-1093	Unigene2430_All	UUUUAUUCUCUCUCUACUCUG	CAGAGGAGAGAGAAAAUAAAA
novel-mir-1093	Unigene66941_All	UUUUAUUCUCUCUCUACUCU	GGAGUGGAGAGAGAGUAGAG
novel-mir-1093	Unigene134796_All	UUUUAUUCUCUCUCUACUCUG	UAGAGGAGAGAGAGAGUGGAA
novel-mir-1093	Unigene57165_All	UUUUAUUCUCUCUCUACUCUG	CAGAGUAGAGACAUAAUAGAA
novel-mir-1093	Unigene45708_All	UUUUAUUCUCUCUCUACUCUG	CGGAGAAGAGAGAGAGUGAAG
novel-mir-1093	Unigene76181_All	UUUUAUUCUCUCUCUACUCU	AGAGAAGAGAGAGAAUAGAU
novel-mir-1093	CL8023.Contig1_All	UUUUAUUCUCUCUCUACUCU	AGAGAAGAGGGAGAAUGAGA
novel-mir-1093	Unigene56936_All	UUUUAUUCUCUCUCUACUCU	AGGGUAGAGAGAGAAGAGAG
novel-mir-1093	Unigene111068_All	UUUUAUUCUCUCUCUACUCU	AGGGUAGAGAGAGAAGAGAG
novel-mir-1093	Unigene120769_All	UUUUAUUCUCUCUCUACUCU	AGUGUAGAGAGAGAGUGAAG
novel-mir-1105	Unigene87052_All	ACAUUGUGCUGAACCUUGGU	AUUAAGGUUUAGCACACUGU
novel-mir-1106	Unigene84616_All	CUUCUCUGAGUAGGAUUGCCU	AGGUGGUUCUAGUCAGAGAAG
novel-mir-1106	CL7242.Contig1_All	CUUCUCUGAGUAGGAUUGCCU	AUGCAAGCUUACUCAGAGAAG
novel-mir-1106	Unigene21332_All	CUUCUCUGAGUAGGAUUGCCU	GGGCAGUUCUAUUUGGAGGAG
novel-mir-1106	Unigene20981_All	CUUCUCUGAGUAGGAUUGCCU	AGGUAACCCCGCUCAGAGAAG
novel-mir-1106	Unigene41464_All	CUUCUCUGAGUAGGAUUGCC	GGCGAUCUCAGUCAGAGAAG
novel-mir-1108	Unigene45041_All	GAUGAUUUCGAUCGGGCGAAC	GUUCGAUCGAUCAAAAUCAUC
novel-mir-1108	CL1067.Contig15_All	GAUGAUUUCGAUCGGGCGAAC	GUUCGGCUGAACGAGAUCAUC
novel-mir-1108	Unigene69642_All	GAUGAUUUCGAUCGGGCGAA	UUUGCGCGGUCGGAGUCAUC
novel-mir-1111	Unigene44193_All	CUCCUCCUCGUCCUCCAUCGC	GCGGUGGAGGCUGAGGAGGAG
novel-mir-1111	CL6418.Contig2_All	CUCCUCCUCGUCCUCCAUCG	UGAUGGAGGAGGAGGAGGAG
novel-mir-1111	Unigene119848_All	CUCCUCCUCGUCCUCCAUCG	ACUUGGAGGACGAGGAGGAG
novel-mir-1111	Unigene101531_All	CUCCUCCUCGUCCUCCAUCGC	GCGAUGGUGGAUGAGGAAGAG
novel-mir-1111	CL14408.Contig1_All	CUCCUCCUCGUCCUCCAUCGC	GCGAUGAAGGGGGAGGAGGAG
novel-mir-1111	Unigene36799_All	CUCCUCCUCGUCCUCCAUCGC	GCGGAGGAGGAGGAGGAGGAG
novel-mir-1111	Unigene46157_All	CUCCUCCUCGUCCUCCAUCGC	GUGUUGGAGGAGGAGGAGGAG
novel-mir-1111	CL22631.Contig1_All	CUCCUCCUCGUCCUCCAUCGC	GUGUUGGAGGAGGAGGAGGAG
novel-mir-1111	Unigene46159_All	CUCCUCCUCGUCCUCCAUCGC	GUGUUGGAGGAGGAGGAGGAG
novel-mir-1111	CL22631.Contig4_All	CUCCUCCUCGUCCUCCAUCGC	GUGUUGGAGGAGGAGGAGGAG
novel-mir-1111	CL4752.Contig1_All	CUCCUCCUCGUCCUCCAUCG	GGGAGGAGGACGAGGAGGAG
novel-mir-1111	Unigene123276_All	CUCCUCCUCGUCCUCCAUCG	GAAUGGAGGAAGAGGAGGAG
novel-mir-1120	Unigene125996_All	GAGGAUGCGGGGUUAGACAAU	GUUGUCGAUCCUCGCAUCCUC
novel-mir-1120	Unigene74871_All	GAGGAUGCGGGGUUAGACAA	CUGUCUAACCCUUCAUCUUC
novel-mir-1120	Unigene44299_All	GAGGAUGCGGGGUUAGACAA	UUGUGUAAUCCCGUAUUUUC
novel-mir-1130	CL10106.Contig1_All	UUUAUUCAUUUCAGAUCCGG	UCGGAUCUGAGUUGAAUAAA
novel-mir-1130	Unigene72699_All	UUUAUUCAUUUCAGAUCCGGC	GUCGGAUUUUAAAUGGGUAAA
novel-mir-1130	Unigene105424_All	UUUAUUCAUUUCAGAUCCGG	UCUGAUUUGAAAGGAAUAAA
novel-mir-1136	CL2001.Contig3_All	GACGAUCUGUCGGAUGAGGA	UCCUCAUCCGACGCAUCGUC
novel-mir-1136	Unigene45523_All	GACGAUCUGUCGGAUGAGGA	UCCUCUUCCGUGAGAUCGUC
novel-mir-1148	Unigene93316_All	CGGACUUCAGCUUUCUUGAUGA	UGAUCGAGGAAGCAGAAGUUCG
novel-mir-1148	CL22289.Contig1_All	CGGACUUCAGCUUUCUUGAU	CUCAUGAAGGCUGAAGUCCG
novel-mir-1148	Unigene85436_All	CGGACUUCAGCUUUCUUGAU	CUCAUGAAGGUUGAAGUCCG
novel-mir-1148	Unigene112303_All	CGGACUUCAGCUUUCUUGAU	ACCGAGAAGGCUGAAGUUUG
novel-mir-1151	Unigene120283_All	UUAAAAAUCUAAAUUGAACUC	GGGUUCAAUUUAGGAUUUUGA
novel-mir-1151	CL50.Contig46_All	UUAAAAAUCUAAAUUGAACU	AGUUCGAUUUGGAUUUAUAA
novel-mir-1151	Unigene39995_All	UUAAAAAUCUAAAUUGAACUC	GAGUUUAAUUUUUGUUUUUAA
novel-mir-1151	CL10397.Contig1_All	UUAAAAAUCUAAAUUGAACUC	GAGUUCGAUUAAUAUUUUUGA
novel-mir-1151	CL6511.Contig11_All	UUAAAAAUCUAAAUUGAACU	AGUUCAGUUUUGGUUUUUAU
novel-mir-1151	Unigene94112_All	UUAAAAAUCUAAAUUGAACU	ACUUGGAUUUAGAUUUUUGA
novel-mir-1154	Unigene128695_All	CUCUCUCUCUCGUCUUGUCUC	GAGAGAAGGCGAGAGAGAGAG
novel-mir-1154	Unigene2547_All	CUCUCUCUCUCGUCUUGUCUC	GAGACGAGAUGGGGGAGAGGG
novel-mir-1154	Unigene25056_All	CUCUCUCUCUCGUCUUGUCUC	GAGAAAGGAUGAGAGAGAGAG
novel-mir-1154	Unigene86289_All	CUCUCUCUCUCGUCUUGUCUC	GAGACGAGAGGAGAGAGAGGG
novel-mir-1154	Unigene122009_All	CUCUCUCUCUCGUCUUGUCU	CGACGAGACGAGAGGGAGAG
novel-mir-1154	CL4137.Contig15_All	CUCUCUCUCUCGUCUUGUCUC	GAGGAGAGAUGAGAGAGAGAG
novel-mir-1154	Unigene65925_All	CUCUCUCUCUCGUCUUGUCUC	GAAACAAUACGAGAGAGAGAG
novel-mir-1154	Unigene94800_All	CUCUCUCUCUCGUCUUGUCUC	GAGAUGAGGAGAGAGAGAGAG
novel-mir-1154	Unigene85212_All	CUCUCUCUCUCG-UCUUGUCUC	GAGAUAAGAACGAGAGAGAGAG
novel-mir-1154	CL18462.Contig1_All	CUCUCUCUCUCGUCUUGUCUC	GGGAGAGGACGAGAGAGAGAA
novel-mir-1154	Unigene70072_All	CUCUCUCUCUCGUCUUGUCUC	GAGAGGAGACGAGAGAGAGGA
novel-mir-1154	Unigene36274_All	CUCUCUCUCUCGUCUUGUCUC	GAGGAGAGAUGAGAGGGAGAG
novel-mir-1154	CL7241.Contig2_All	CUCUCUCUCUCGUCUUGUCUC	GAGACAAGA-GAGAGAGAGAG
novel-mir-1171	Unigene126932_All	AGGCCCUUCCUCUAGCGCCA	UGACGCUAGAGGAAGGGCUC
novel-mir-1171	Unigene62560_All	AGGCCCUUCCUCUAGCGCCA	UGGCACUAGAGGAAGGGCAU
novel-mir-1171	CL5578.Contig1_All	AGGCCCUUCCUCUAGCGCCA	UGGCACUAGAGGAAGGGCGU
novel-mir-1171	Unigene99009_All	AGGCCCUUCCUCUAGCGCCA	UGCCGCUAGAAGAAGGGUCU
novel-mir-1171	CL20524.Contig2_All	AGGCCCUUCCUCUAGCGCCA	UUGCUCUGGAGGAAGGGCUU
novel-mir-1177	CL14407.Contig1_All	UGCUUGGUGCAUUGUUCGGUGC	GCACCAAACUAUGCACCAAGCA
novel-mir-1177	Unigene47269_All	UGCUUGGUGCAUUGUUCGGUG	CACUAGACGAUGCAUCAAGCA
novel-mir-1177	Unigene47423_All	UGCUUGGUGCAUUGUUCGGUGC	GAACUGAAUAAUGCAACAAGUA
novel-mir-1177	Unigene87926_All	UGCUUGGUGCAUUGUUCGGUGC	GCACCAAACAAU-CACCAAGCA
novel-mir-1177	CL5303.Contig1_All	UGCUUGGUGCAUU-GUUCGGUGCC	GCUGCCGAACCAGUGUACCAAGCA
novel-mir-1192	CL21306.Contig42_All	UUGAGAUUUGAGCGUAUGAA	UUCAUGCGCUUGAAUGUCAA
novel-mir-1194	Unigene34679_All	UAACCGGACAAUAUUAGAAGAA	UUUUUCCAAUAUUGUCAGGUUA
novel-mir-1202	Unigene45514_All	UCUGGAUGAAACAAAGAAGACAG	UUGUCUUUUUUGUUUCGUCCUGG
novel-mir-1202	Unigene71226_All	UCUGGAUGAAACAAAGAAGACAG	CUGUCUCCUUGAUUUCAUCCAGA
novel-mir-1202	CL2490.Contig15_All	UCUGGAUGAAACAAAGAAGACAG	UUUUCUUCUUUUUUUUGUUUAGA
novel-mir-1202	Unigene83571_All	UCUGGAUGAAACAAAGAAGACAG	UUUUCUUCUUUUUUUUAUUUAGG
novel-mir-1202	CL3341.Contig2_All	UCUGGAUGAAACAAAGAAGAC	GUUUUCUUUCUUACAUUCAGA
novel-mir-1202	Unigene120789_All	UCUGGAUGAAACAAAGAAGAC	GUAUUUUUUAUUUCAUCUAGA
novel-mir-1202	Unigene1178_All	UCUGGAUGAAACAAAGAAGACA	UAUUUUCUUUCUCUCAUUCAGA
novel-mir-1223	CL13958.Contig1_All	UUUCGGCCGAGAUUUAGAACC	GGUUCUAAAUCUCGACCGAAA
novel-mir-1223	Unigene128804_All	UUUCGGCCGAGAUUUAGAACC	GUUUCGAAAUCUCGGCUGAAA
novel-mir-1223	CL13787.Contig2_All	UUUCGGCCGAGAUUUAGAACC	GGUUCAAAAUCUCGGUCGAUA
novel-mir-1223	Unigene106264_All	UUUCGGCCGAGAUUUAGAACC	GGUUCUAAAUUCCAGCCGAAA
novel-mir-1223	Unigene89855_All	UUUCGGCCGAGAUUUAGAAC	UUUUUGAGUCUCGGCCGAAG
novel-mir-1223	Unigene68311_All	UUUCGGCCGAGAUUUAGAACC	GGUUAUGAAUCUCAGUCGAAA
novel-mir-1223	CL2712.Contig8_All	UUUCGGCCGAGAUUUAGAAC	GUUCUAAAAUUUGGUCGAGA
novel-mir-567	Unigene83224_All	UAAAUCAACAUGGUAUCGGAGCC	GGCUUUGAUACCAUGUUGAUUUA
novel-mir-567	Unigene119924_All	UAAAUCAACAUGGUAUCGGAGCC	GGCUUUGAUACCAUGUUGAUUUA
novel-mir-567	Unigene11929_All	UAAAUCAACAUGGUAUCGGAGCC	GGCUCCGAUACCAUGUUGAUUAA
novel-mir-567	Unigene11929_All	UAAAUCAACAUGGUAUCGGAGCC	GGCUCCGAUACCAUGUUGAUUAA
novel-mir-567	Unigene114104_All	UAAAUCAACAUGGUAUCGGAGC	GCUUUGAUACCAUGUUGAUUUA
novel-mir-567	Unigene18999_All	UAAAUCAACAUGGUAUCGGAGC	GUUUUGAUACCAUAUUGAUUUA
novel-mir-571	Unigene24410_All	GCGACCCCAGGUCAGGCGGG	UUCGUCUGAUCUGGGGUCGU
novel-mir-587	CL956.Contig10_All	UGAACUGCGCUCAUGAUCAAG	CUUGAUCAAUACCGCAGUUCA
novel-mir-592	Unigene37338_All	UUGGAGAUUCUGAUGGAGUAUAU	AUGUAGUCCAUAAGAAUCUUUAA
novel-mir-592	CL5406.Contig5_All	UUGGAGAUUCUGAUGGAGUAU	AUGUUCCAUCGGUAUCUCCAA
novel-mir-592	CL1203.Contig2_All	UUGGAGAUUCUGAUGGAGUAUA	UGUACUCCAUCACCAUCUCCGA
novel-mir-736	Unigene88847_All	GGAGAGAUCGCGAUCGGGAU	AUCACGAUCGUGAUAUCUCC
novel-mir-736	Unigene30755_All	GGAGAGAUCGCGAUCGGGAU	AUCCCCAUCGCGACCUUUCC
novel-mir-736	Unigene62714_All	GGAGAGAUCGCGAUCGGGAU	AUCCCGAGCGAGAUUUUUCC
novel-mir-758	Unigene37892_All	GAUCCAAUUCCUGAUGCCGG	UCGGAAACGGGAAUUGGAUC
novel-mir-759	Unigene11929_All	AAUCAACAUGGUAUCGGAGCC	GGCUCCGAUACCAUGUUGAUU
novel-mir-759	Unigene11929_All	AAUCAACAUGGUAUCGGAGCC	GGCUCCGAUACCAUGUUGAUU
novel-mir-759	Unigene83224_All	AAUCAACAUGGUAUCGGAGCC	GGCUUUGAUACCAUGUUGAUU
novel-mir-759	Unigene119924_All	AAUCAACAUGGUAUCGGAGCC	GGCUUUGAUACCAUGUUGAUU
novel-mir-759	Unigene114104_All	AAUCAACAUGGUAUCGGAGC	GCUUUGAUACCAUGUUGAUU
novel-mir-759	Unigene2201_All	AAUCAACAUGGUAUCGGAGC	GCUCUGAUACCAUGUUGAGA
novel-mir-759	Unigene97412_All	AAUCAACAUGGUAUCGGAGC	ACUCUGAUACCAUGUUGAAU
novel-mir-759	CL1785.Contig5_All	AAUCAACAUGGUAUCGGAGC	GCUCCGAUACCAUGUUACUU
novel-mir-759	CL1785.Contig5_All	AAUCAACAUGGUAUCGGAGC	GCUCCGAUACCAUGUUACUU
novel-mir-759	Unigene48874_All	AAUCAACAUGGUAUCGGAGC	GCUCCGAUACCAUGUUACUU
novel-mir-759	CL18691.Contig1_All	AAUCAACAUGGUAUCGGAGC	GCUUUGAUACCAUGUUAGUU
novel-mir-759	Unigene18999_All	AAUCAACAUGGUAUCGGAGC	GUUUUGAUACCAUAUUGAUU
novel-mir-759	CL18691.Contig2_All	AAUCAACAUGGUAUCGGAGC	GCUUUGAUACCAUGUUAGUU
novel-mir-759	CL15156.Contig2_All	AAUCAACAUGGUAUCGGAGC	GCUUUCAUAUUAUGUUGAUU
novel-mir-759	Unigene8401_All	AAUCAACAUGGUAUCGGAGC	GUUGCAAUACCAUGUUGGUU
novel-mir-764	CL6709.Contig1_All	CCAUGGAUGACUUUGGGGGCU	GGCCCCCAAAGUCGUCGAUGU
novel-mir-764	Unigene45160_All	CCAUGGAUGACUUUGGGGGCU	AGUCCCCAGAAUUAUUCAUGG
novel-mir-764	Unigene62169_All	CCAUGGAUGACUUUGGGGGC	UUUCCCAAUGUCAUCCAUGG
novel-mir-764	Unigene53416_All	CCAUGGAUGACUUUGGGGGCU	GGUCCUCUAACUCAUCCAUGG
novel-mir-764	CL16166.Contig1_All	CCAUGGAUGACUUUGGGGGCU	GGUCCUCUAACUCAUCCAUGG
novel-mir-790	Unigene37547_All	GAGGUCAACCGUCUGAGGACU	AGUUCUCAGGUGGUUUACCUC
novel-mir-790	Unigene45622_All	GAGGUCAACCGUCUGAGGACU	AGUUCUCAGGUGGUUUACCUC
novel-mir-790	Unigene114944_All	GAGGUCAACCGUCUGAGGACU	GGUCCUCAGUCGGUUGGUUUU
novel-mir-790	Unigene120993_All	GAGGUCAACCGUCUGAGGAC	CUCCUCGGUCGGUUGGCCUC
novel-mir-790	Unigene121601_All	GAGGUCAACCGUCUGAGGAC	GUCUUCA-AUGGUUGACCUC
novel-mir-803	Unigene2593_All	UGAGACCGAGUCGCGCGGAGC	GCUCCGCGCGACUCGGUCUCA
novel-mir-803	Unigene105855_All	UGAGACCGAGUCGCGCGGAGC	GCUUCACGCGACUUGGUCUCA
novel-mir-803	CL22272.Contig3_All	UGAGACCGAGUCGCGCGGAGC	GCUCUACGCAACUCGGUCUCA
novel-mir-1001	Unigene40950_All	CGCGACUGUCCUUGGCAUUG	CAAUGCAGAAGACAGUCGCG
novel-mir-1011	Unigene37176_All	UAACUCUAGAAGUUAUGAAG	CUUCAUUACUUUUAGUGUUA
novel-mir-1015	Unigene26685_All	CACCAUAGGGAUUCGGCGACU	AGUCGUCGAAUCCCGAUGGUC
novel-mir-1015	Unigene59323_All	CACCAUAGGGAUUCGGCGACU	AGUCGUCGAAUCCCGAUGGUC
novel-mir-1028	Unigene93728_All	UUCGGCAAUUGUAACACGAG	AUAGUGUUACAAAUGCCGAA
novel-mir-1050	CL1349.Contig18_All	UCGAUGAGAGAGUUGUAGGUG	CACCUACAACUCUCUUAUCGA
novel-mir-1050	Unigene11665_All	UCGAUGAGAGAGUUGUAGGUG	CACCUACAACUCCCUCAUCGA
novel-mir-1050	Unigene126131_All	UCGAUGAGAGAGUUGUAGGUG	CACCUAUAACUCUCUCAUCAA
novel-mir-1050	Unigene70704_All	UCGAUGAGAGAGUUGUAGGUG	CACAUACAACUCCCUCAUCGA
novel-mir-1050	CL15122.Contig3_All	UCGAUGAGAGAGUUGUAGGU	ACUUACAAUUCUAUUAUCGA
novel-mir-1050	CL13749.Contig5_All	UCGAUGAGAGAGUUGUAGGU	GCCAAUAACUCUCUCGUUGA
novel-mir-1053	Unigene37014_All	UUCUGAUCGACGGCUCCGAGC	GCUCGAAGCCCUUGGUCAGAA
novel-mir-1053	Unigene6143_All	UUCUGAUCGA-CGGCUCCGA	UCGGAGCCGCUCGAUUAGAG
novel-mir-1065	Unigene95004_All	UGCGACACUGAACUGAAAAAG	UUUUUUUAGUUUAGUGUCGUA
novel-mir-1095	Unigene93258_All	CCGAAGAGACGAAGGAGGAUC	GAUCUUUUUUUGUCUUUUUGG
novel-mir-1095	CL1941.Contig2_All	CCGAAGAGACGAAGGAGGAUC	GAUUCUUCUCUGUCUUUUCGG
novel-mir-1095	CL11987.Contig1_All	CCGAAGAGACGAAGGAGGAU	GUCUUCCUUACUCUCUUCGG
novel-mir-1098	CL1377.Contig3_All	UUCGAUGAGACUCACUUGGCUC	GAGCCAAGUGAGUCUCAUCGAA
novel-mir-1098	Unigene83300_All	UUCGAUGAGACUCACUUGGCUC	GAGCCAAGUGAAUCUCAUCAAA
novel-mir-1098	Unigene83300_All	UUCGAUGAGACUCACUUGGCUC	GAGCCAAGUGAAUCUCAUCAAA
novel-mir-1098	Unigene83300_All	UUCGAUGAGACUCACUUGGCUC	GAGCCAAGUGAAUCUCAUCAAA
novel-mir-1098	Unigene83300_All	UUCGAUGAGACUCACUUGGCUC	GAGCCAAGUGAAUCUCAUCAAA
novel-mir-1098	Unigene83300_All	UUCGAUGAGACUCACUUGGCUC	GAGCCAAGUGAAUCUCAUCAAA
novel-mir-1098	Unigene83300_All	UUCGAUGAGACUCACUUGGCUC	GAGCCAAGUGAAUCUCAUCAAA
novel-mir-1098	Unigene2568_All	UUCGAUGAGACUCACUUGGCUC	GGGCCAAGUAAGUUGCAUCGGA
novel-mir-1099	Unigene105188_All	CAGUCUCGGAGAGAAAGCCU	UGCCUUUCUCUCUGAGAUUG
novel-mir-1100	CL21380.Contig3_All	CCUGACCGUCGAGAUCUUCU	UGAAGAUCUCGACGGUAAGG
novel-mir-1101	CL5926.Contig1_All	AUUGAAGGUGAGAGCUCCGGGA	UCCUUGAUCUCUCAUCUUCAAU
novel-mir-1101	CL17953.Contig2_All	AUUGAAGGUGAGAGCUCCGGGAA	UCCACGGGGCUAUCACCUUCAGU
novel-mir-1101	Unigene2263_All	AUUGAAGGUGAGAGCUCCGG	UUGGUGCUCUCAUCUUCGAU
novel-mir-1102	Unigene3381_All	CUUCGGAUUGCUCAAGGAGC	GCUUCAUGAGCAAUUCGAAA
novel-mir-1104	Unigene96489_All	UCAGGUCGAACUUUUUAAAUU	AACUUAAAAAGUGCGACCUGA
novel-mir-1104	CL22107.Contig4_All	UCAGGUCGAACUUUUUAAAUU	AUUUUAAAAACUUCGAUUUGA
novel-mir-1104	Unigene48201_All	UCAGGUCGAACUUUUUAAAUU	AAUUUAAAGAGUU-GACCUGA
novel-mir-1104	CL18313.Contig1_All	UCAGGUCGAACUUUUUAAAU	AUUUGGAAGGUUAGAUCUGA
novel-mir-1104	Unigene63405_All	UCAGGUCGAACUUUUUAAAUU	AAAAUAAAAAAUUCGACCUGA
novel-mir-1107	Unigene37220_All	CCGGAUGGUACUUGUAGCUU	UGGCUAUAAGUACCAUUCGG
novel-mir-1109	Unigene124170_All	CUAGAUCACUCUGGGCGCCU	AGGCGCCCAGAGCGACCUAG
novel-mir-1109	CL13228.Contig3_All	CUAGAUCACUCUGGGCGCCU	AGGUGCCUAAAUUGAUCUAG
novel-mir-1110	Unigene104493_All	GUCUGAGAUCGAGGUCUGCU	GGCAGACCUCGACCUUAGAC
novel-mir-1110	Unigene89968_All	GUCUGAGAUCGAGGUCUGCU	CACAGAUCUCGAUUUCAGAC
novel-mir-1110	Unigene57252_All	GUCUGAGAUCGAGGUCUGCU	AGUAGAACUCGAUCUUAGAU
novel-mir-1110	CL21510.Contig2_All	GUCUGAGAUCGAGGUCUGCU	AGUAGACCUCGACCUCAAAC
novel-mir-1110	Unigene29616_All	GUCUGAGAUCGAGGUCUGCU	AGCAGAUCUAGACCUCAGAC
novel-mir-1112	Unigene118459_All	CAAGAAUCAACCUGACGCACCC	GUGCGCGUCAGGUCGAUUCUUG
novel-mir-1112	CL20058.Contig1_All	CAAGAAUCAACCUGACGCACCC	GAGUUGGUCAGUUUGAUUCUUG
novel-mir-1113	CL13482.Contig1_All	CGACGUCGACAGCUCUGAGC	GAUCAGAGAUGUCGACGUCA
novel-mir-1114	Unigene140238_All	UCUGAUCAAAAAAAGAUGGU	UCCAUCUUUUGUUGGUCGGA
novel-mir-1114	CL15243.Contig1_All	UCUGAUCAAAAAAAGAUGGU	AUGAUCUUUGUUUGAUUAGA
novel-mir-1123	Unigene41746_All	CCGGAGAUGAAUGAUGUGGCA	UGCCACGUCAUCCAUUUUUGG
novel-mir-1125	Unigene33843_All	CGUGGCCAUUAGUUUCUGAA	UGCAGAGGUUAAUGGCCAUG
novel-mir-1126	Unigene62623_All	CGGCGACGUCCUCCAGGAUG	AGUUCUGGAGGAUGUCGCCG
novel-mir-1126	CL5963.Contig2_All	CGGCGACGUCCUCCAGGAUG	GGUCUUGGAGGACGUCGCCU
novel-mir-1126	CL8399.Contig4_All	CGGCGACGUCCUCCAGGAUG	AAUCCUGGAAGAGGUCGCCG
novel-mir-1126	CL16639.Contig15_All	CGGCGACGUCCUCCAGGAUG	CAUCCACGAGGGCGUCGUCG
novel-mir-1127	Unigene8348_All	UAUCCGAGGUCGUCUACAUGCAG	CUGCAUGUAGACGAUCUCGGAUA
novel-mir-1127	Unigene25588_All	UAUCCGAGGUCGUCUACAUGCA	UACAUGUAGACGAACUCAGAUA
novel-mir-1127	Unigene90166_All	UAUCCGAGGUCGUCUACAUG	CAUGUAAACGACCUCGGAGA
novel-mir-1127	Unigene3420_All	UAUCCGAGGUCGUCUACAUGCA	UUCAUGUAGCCGACCUCGAGUA
novel-mir-1127	Unigene3948_All	UAUCCGAGGUCGUCUACAUGCA	UUCAUGUAGUCGACCUCGAGUA
novel-mir-1127	CL860.Contig17_All	UAUCCGAGGUCGUCUACAUG	CAGGUGGACGACUUCGGGUG
novel-mir-1127	CL18893.Contig1_All	UAUCCGAGGUCGUCUACAUGCA	UCCAUG-AGGCGACCUCGGGUA
novel-mir-1128	Unigene126311_All	CGCGGCAUCAGGCUUGAACCC	GGGUUCAAUUCUGAUGCUGCU
novel-mir-1129	CL3560.Contig1_All	UGUAAUAAGAUUCUGAGUCC	GGACUCAGAUUUUUAUUAUC
novel-mir-1131	Unigene60762_All	CCUUGAAGCUGUCUGACUCA	UGGGUCAAACAACUUCAAGG
novel-mir-1132	Unigene69780_All	AAAGGUCUAUGGUAUUGUAAC	GUUGCAAUCACAUAGACUUUU
novel-mir-1132	Unigene115463_All	AAAGGUCUAUGGUAUUGUAAC	GCUACAACUCCAUAGACCUUU
novel-mir-1133	CL20901.Contig1_All	UCUUUUUGUUGAACUUGUAACCU	AGUUUACAAGAACAACAAAAAGA
novel-mir-1133	Unigene73157_All	UCUUUUUGUUGAACUUGUAACC	GUUUGCAAGUUCAAAAAGGAGA
novel-mir-1133	Unigene87340_All	UCUUUUUGUUGAACUUGUAA	UUACAAAUUGAACAAAAAGA
novel-mir-1133	Unigene35632_All	UCUUUUUGUUGAACUUGUAA	UUACGCGUUCAACAAGAAGU
novel-mir-1133	CL14511.Contig2_All	UCUUUUUGUUGAACUUGUAA	UUUCAGGUUCAGCAAAAAGU
novel-mir-1133	Unigene45691_All	UCUUUUUGUUGAACUUGUAA	UUAUAAUUUCAAUGAGAAGA
novel-mir-1133	Unigene112122_All	UCUUUUUGUUGAACUUGUAA	UUGCAACUUCAAUAGAGAGA
novel-mir-1133	Unigene99254_All	UCUUUUUGUUGAACUUGUAA	UCACAAGAUCAACAGAAAGA
novel-mir-1134	CL9098.Contig3_All	GAGAUAAUUUCGAAUCGGCUGC	GUAGCUGCUUCGAAAUUCUCUC
novel-mir-1135	Unigene14508_All	AGGGAGGAAAAGGACGUCUUGC	GCAAGAUGUUCUUUUCCUUGCU
novel-mir-1135	Unigene13704_All	AGGGAGGAAAAGGACGUCUU	AGGACGUCCCUUUCUUCUCU
novel-mir-1135	CL13702.Contig3_All	AGGGAGGAAAAGGACGUCUU	AAGACUUCUUUUUCUUUUCU
novel-mir-1137	Unigene37566_All	CCGGAUUGAUCGAUUUUGAGA	UCUCAAAAUCGAUCAAUCCGG
novel-mir-1137	CL16333.Contig1_All	CCGGAUUGAUCGAUUUUGAGA	UCUCAAAAUCGAUCAAUCCGA
novel-mir-1137	Unigene18725_All	CCGGAUUGAUCGAUUUUGAGA	UCCCAAAAUCGAUCAAUCCGG
novel-mir-1137	CL3031.Contig2_All	CCGGAUUGAUCGAUUUUGAGA	UUUUAAAAUCGAUCAAUUCGG
novel-mir-1137	Unigene111494_All	CCGGAUUGAUCGAUUUUGAGA	UCCCAAAAUCGAUCAAUCCGG
novel-mir-1137	Unigene86016_All	CCGGAUUGAUCGAUUUUGAGA	UCCCAAAAUCGAUCAAUCUGG
novel-mir-1137	Unigene129928_All	CCGGAUUGAUCGAUUUUGAGA	UCCCAAGAUCGAUCAAUCCGG
novel-mir-1137	Unigene40204_All	CCGGAUUGAUCGAUUUUGAGA	UCUAAAAAUCGAUUAAUUUGG
novel-mir-1137	Unigene66093_All	CCGGAUUGAUCGAUUUUGAGA	UCCUAAGAUCGAUCAAUCUGG
novel-mir-1137	CL21444.Contig1_All	CCGGAUUGAUCGAUUUUGAGA	UCUUAAAAACAAUCAAUUCGG
novel-mir-1137	Unigene61701_All	CCGGAUUGAUCGAUUUUGAG	CUCACCAUCGAUCAAUCCGA
novel-mir-1138	Unigene2942_All	CACGGUCGUUCGGGUGACACU	AGUGUCACUCGAACGACCAUG
novel-mir-1139	Unigene58896_All	UUGCUACUGUUGCUGGAUUC	CAACUCAGUAACAGUAGCAA
novel-mir-1139	CL12641.Contig3_All	UUGCUACUGUUGCUGGAUUCU	GGAGAGCAGCAACAGUAGCAG
novel-mir-1139	Unigene72463_All	UUGCUACUGUUGCUGGAUUC	GAAUCCUGCAACUGUAGCAU
novel-mir-1139	Unigene34582_All	UUGCUACUGUUGCUGGAUUC	GAAGGUAGCAAUAGUAGCAA
novel-mir-1141	Unigene63897_All	UUACAGUAGUUUGGAUAGGCUU	AAACCUAUCGAAACUACUGUAA
novel-mir-1141	Unigene75061_All	UUACAGUAGUUUGGAU-AGGC	GCUUCAUCCGAACUACUGUAA
novel-mir-1141	CL2409.Contig8_All	UUACAGUAGUUUGGAUAGGCUU	GAGCCGA-CCAAACUACUGUAA
novel-mir-1142	CL205.Contig3_All	CAGGUUUUAUAUGGAGAAGACG	UGUCUUCUCUAUAAAGGACCUG
novel-mir-1142	Unigene117714_All	CAGGUUUUAUAUGGAGAAGACG	CCUCUUCUAUAUGUAAAACCUG
novel-mir-1142	Unigene2450_All	CAGGUUUUAUAUGGAGAAGA	UAUUCUCCAUGUAAAAUUUG
novel-mir-1142	Unigene115708_All	CAGGUUUUAUAUGGAGAAGACG	CUUCUUCUCCAUUUGGAACCUA
novel-mir-1142	Unigene113793_All	CAGGUUUUAUAUGGAGAAGA	UUUUUUUCAUAGGAAACCUG
novel-mir-1142	Unigene67076_All	CAGGUUUUAUAUGGAGAAGACG	CUUUUUUCCCACAUAAAACCUG
novel-mir-1145	Unigene93423_All	UCAUUUGAUCGACUGUCACAGU	ACUGUGACAGUCGAUCAGAUUG
novel-mir-1145	CL4694.Contig1_All	UCAUUUGAUCGACUGUCACAGU	GCUAUGAUAGUCGGUCAGGUGA
novel-mir-1145	CL4459.Contig3_All	UCAUUUGAU-CGACUGUCACAGU	ACCUUGACAGUCGGAUCAAAUGA
novel-mir-1145	Unigene124493_All	UCAUUUGAUCGACUGUCACAGU	AGUAUUACAGUCUAUCAAAUGA
novel-mir-1150	Unigene109838_All	ACCCGGUCGCCACAGAGAACAC	GUGUUCUCCGUCGCCACCGGGU
novel-mir-1152	Unigene89655_All	CUGCUGAAGAAGUCCCGGGAG	UUCCCUCGACUUCUUUGGCAG
novel-mir-1152	Unigene111312_All	CUGCUGAAGAAGUCCCGGGAGC	GAUUCCGGGCUUCCUUCAGCAG
novel-mir-1152	Unigene116869_All	CUGCUGAAGAAGUCCCGGGA	CCCCGUGUCUUCUUCAGCAG
novel-mir-1153	Unigene57952_All	UGAGAGUCUGAAGGAAUUGC	GGAAUUUCUUUAGGUUCUCA
novel-mir-1153	Unigene2084_All	UGAGAGUCUGAAGGAAUUGC	GUAACUCUUUCGGGCUCUCA
novel-mir-1153	Unigene87373_All	UGAGAGUCUGAAGGAAUUGC	GCAGCUUCUCCAGACUCUCA
novel-mir-1153	Unigene112644_All	UGAGAGUCUGAAGGAAUUGC	GCAAUUGGUUCGGGCUCUCA
novel-mir-1157	Unigene48616_All	UAUUCGUACGCGAUUCAGGCC	GGCUUGAAUCACGUACGAAUA
novel-mir-1157	Unigene111484_All	UAUUCGUACGCGAUUCAGGCC	GGUUUGAAUUAUGUACGAAUA
novel-mir-1157	Unigene102531_All	UAUUCGUACGCGAUUCAGGC	GCCUGAAUCG-GUACGAAUA
novel-mir-1160	Unigene48710_All	CCAUCGGACCUAGGGGGUGA	UCACCCCUUAGGUCGGAUGA
novel-mir-1160	CL6235.Contig2_All	CCAUCGGACCUAGGGGGUGA	UCACCCCUUGUGUUUGAUGG
novel-mir-1161	CL21912.Contig2_All	UACUCGGGUCGAGCUCCUCC	GGAUGAGCUCGCCCCGAGUC
novel-mir-1163	Unigene58404_All	ACGAAUCGGAUUUUUUUAGGAAC	GUGCCUAAAAAAAUCAGAUUUCU
novel-mir-1163	Unigene105094_All	ACGAAUCGGAUUUUUUUAGGAA	UCCCUAAAAAAAUAUGGUUCGG
novel-mir-1163	Unigene25304_All	ACGAAUCGGAUUUUUUUAGG	ACAAAUAAAAUCCGAUUCGU
novel-mir-1166	Unigene31669_All	UUCGAUUUGUUGGCAAACUU	AAGUUUUUCGACAGAUCGAA
novel-mir-1166	Unigene28433_All	UUCGAUUUGUUGGCAAACUUG	CAAUUUUUUCAAUAAAUCGAA
novel-mir-1166	Unigene29683_All	UUCGAUUUGUUGGCAAACUUG	CAGCUUUCCCAACAAAUUGAA
novel-mir-1166	Unigene116183_All	UUCGAUUUGUUGGCAAACUU	AAGUUUACCUGCAAAUCGAA
novel-mir-1166	Unigene61441_All	UUCGAUUUGUUGGCAAACUUG	UAAGUUCGCCGAGAGAUCGAA
novel-mir-1166	Unigene86159_All	UUCGAUUUGUUGGCAAACUU	AAAAUUGUCAACAGAUCGAA
novel-mir-1168	Unigene68149_All	UAGGAAAGUAGAAUGCAAACC	GGUAUGCAUUUUACGUUCCUA
novel-mir-1168	Unigene100658_All	UAGGAAAGUAGAAUGCAAAC	GUUUGUAUUUUAUUUUUUUG
novel-mir-1168	CL11361.Contig1_All	UAGGAAAGUAGAAUGCAAAC	GUUUGCAUUCCAUUUUCUUU
novel-mir-1168	CL11361.Contig2_All	UAGGAAAGUAGAAUGCAAAC	GUUUGCAUUCCAUUUUCUUU
novel-mir-1168	Unigene25171_All	UAGGAAAGUAGAAUGCAAAC	GUUUUCAUUCUAUUUUUCUU
novel-mir-1169	Unigene65320_All	CGAGAACCUCUUGAACACGG	CCGUGUUCUAGAGGUUUUGG
novel-mir-1170	CL12143.Contig3_All	CAGGUCUUGAUUCUCUUCGC	GUGAAGAGAAUCGAGACCUA
novel-mir-1170	CL16184.Contig62_All	CAGGUCUUGAUUCUCUUCGCC	GCCGAAGAGAAUCGAGGCCUU
novel-mir-1170	Unigene5343_All	CAGGUCUUGAUUCUCUUCGC	GUAAAGAGAAUCAAGAUCUG
novel-mir-1170	Unigene98982_All	CAGGUCUUGAUUCUCUUCGC	GCAAAGGGGAUCAAGAUCUG
novel-mir-1170	Unigene128943_All	CAGGUCUUGAUUCUCUUCGC	GCGAAGAGGACCAAGGUCUG
novel-mir-1170	CL6400.Contig1_All	CAGGUCUUGAUUCUCUUCGC	GCGGGGAGGAUUGAGAUCUG
novel-mir-1172	Unigene38053_All	CCGAAUCUUCGCUUUAGCCUGU	GCGAGCUAGAGCGGAGGUUCGG
novel-mir-1172	CL22540.Contig8_All	CCGAAUCUUCGCUUUAGCCUGU	ACAAGCUAAAAAGAAGAUUCGG
novel-mir-1173	CL21530.Contig1_All	CUAGAGCUCUCUGAAAUGCCU	AGGCUUUUCAGAGAGCUCUAG
novel-mir-1173	CL21943.Contig1_All	CUAGAGCUCUCUGAAAUGCCU	AGACAUUUCAGAGAGGUCUAG
novel-mir-1173	Unigene57475_All	CUAGAGCUCUCUGAAAUGCCU	AGGCGUGCCAGAGAGCUCUGG
novel-mir-1173	CL699.Contig1_All	CUAGAGCUCUCUGAAAUGCCU	AGGCCUUACAGGGGGCUCUAG
novel-mir-1173	Unigene37153_All	CUAGAGCUCUCUGAAAUGCCU	AAGCUUUCCAGAGAGCUCUAG
novel-mir-1174	Unigene59623_All	UUUAUUUUUGCGUCGUUUCG	CGAGAUGACGGAAAGAUAAA
novel-mir-1174	CL10235.Contig1_All	UUUAUUUUUGCGUCGUUUCG	AGAAACGACCCGGAAAUAAA
novel-mir-1174	Unigene65861_All	UUUAUUUUUGCGUCGUUUCG	CGAGGAGACGCGAAAAUAGA
novel-mir-1174	Unigene93498_All	UUUAUUUUUGCGUCGUUUCGA	UCGAAAGGUCCCAAAAAUAAA
novel-mir-1174	Unigene22873_All	UUUAUUUUUGCGUCGUUUCG	UGAAAAGACUCAAAGAUAAA
novel-mir-1174	Unigene103510_All	UUUAUUUUUGCGUCGUUUCG	CGAGAGGACACAAAAAUAAG
novel-mir-1174	Unigene111078_All	UUUAUUUUUGCGUCGUUUCG	CAAAAUGAUCCAAAAAUAAA
novel-mir-1175	CL2723.Contig2_All	UUGGAUGAUGAGCUUCAAGC	GCUUCAAGCUCGUCAUCCAA
novel-mir-1175	CL2723.Contig1_All	UUGGAUGAUGAGCUUCAAGC	GCUUCAAGCUCGUCAUCCAA
novel-mir-1175	Unigene105951_All	UUGGAUGAUGAGCUUCAAGC	UCAUCAAGCUCAUCAUCCAA
novel-mir-1179	CL19891.Contig2_All	AAGAAUGAGAUAUUGAGGGG	CCCCUUGAUAUUUCAUUUUU
novel-mir-1179	Unigene19493_All	AAGAAUGAGAUAUUGAGGGGA	UCAUUUCAAUAUUUUAUUCUU
novel-mir-1179	Unigene120105_All	AAGAAUGAGAUAUUGAGGGGAU	GUCCCUUCAUUAGCUUAUUCUU
novel-mir-1179	CL661.Contig1_All	AAGAAUGAGAUAUUGAGGGGAU	AGUCCUUCAAUGUUUUGUUCUU
novel-mir-1179	Unigene70025_All	AAGAAUGAGAUAUUGAGGGG	CCCCUUGAUCUCUCAUUUUU
novel-mir-1179	CL9901.Contig6_All	AAGAAUGAGAUAUUGAGGGG	UCUCUCGAUACCUCAUUCUU
novel-mir-1179	CL22616.Contig1_All	AAGAAUGAGAUAUUGAGGGGA	UCCCCUCAGUACCCCGUUCUU
novel-mir-1179	CL10161.Contig1_All	AAGAAUGAGAUAUUGAGGGG	CUCCUCAAGAUCUCAUUUUG
novel-mir-1179	Unigene120977_All	AAGAAUGAGAUAUUGAGGGGAU	AACCUCUAAAUUUCUCAUUCUU
novel-mir-1179	CL10354.Contig1_All	AAGAAUGAGAUAUUGAGGGGAU	AGCUAUUCAACAUCUCAUUCUU
novel-mir-1180	Unigene95493_All	UUGGUGAAGGAGUGACUGAUAU	GUAUCGGUCACUACUUAACCAA
novel-mir-1180	CL8102.Contig2_All	UUGGUGAAGGAGUGACUGAUAU	AAAUCAUUCACUUCUUUGCCAA
novel-mir-1180	CL21145.Contig3_All	UUGGUGAAGGAGUGACUGAUAU	ACAUCGGACACUUCUUCACCAC
novel-mir-1180	CL5029.Contig3_All	UUGGUGAAGGAGUGACUGAU	AACAGUCACUCCCUCACCAG
novel-mir-1180	Unigene3097_All	UUGGUGAAGGAGUGACUGAUA	UAACAGACACUGCUUCACCAA
novel-mir-1181	Unigene103598_All	UUGGUAUCGGAGCAUAGGGAUA	UAUCCCUAUGCUCCGAUACCAC
novel-mir-1181	Unigene88126_All	UUGGUAUCGGAGCAUAGGGAUA	UAUCUUUAUGCUCCGAUACCAA
novel-mir-1181	CL3374.Contig1_All	UUGGUAUCGGAGCAUAGGGAUA	UGUCCCUAAGCUCCGAUACCAA
novel-mir-1181	Unigene59609_All	UUGGUAUCGGAGCAUAGGGAUA	UAUCCUUGAGCUCCGAUACCAA
novel-mir-1181	Unigene86326_All	UUGGUAUCGGAGCAUAGGGAUA	UAUCCUUGAGCUCCGAUACCAA
novel-mir-1181	Unigene49282_All	UUGGUAUCGGAGCAUAGGGAUA	UAUUCUUAAGCUCCGAUACCAA
novel-mir-1181	Unigene21376_All	UUGGUAUCGGAGCAUAGGGAUA	UAUUCUUAAGCUCCGAUACCAA
novel-mir-1181	Unigene104734_All	UUGGUAUCGGAGCAUAGGGAUA	UAUCCUUGAGCUCCGAUACCAU
novel-mir-1181	CL20562.Contig2_All	UUGGUAUCGGAGCAUAGGGA	AUCCUGUGCUCCGAUACCAA
novel-mir-1181	Unigene91663_All	UUGGUAUCGGAGCAUAGGGAUA	UAUUCUUGAGCUCUGAUACCAA
novel-mir-1181	Unigene57197_All	UUGGUAUCGGAGCAUAGGGAU	AUCCCUAUGCUUUGGUACUGG
novel-mir-1181	CL11091.Contig2_All	UUGGUAUCGGAGCAUAGGGAUA	UAUCCUUGAGCUCGGAUACCAA
novel-mir-1181	Unigene48005_All	UUGGUAUCGGAGCAUAGGGAUA	UCUCCUUGGGCUCCGAUACCAA
novel-mir-1181	CL8093.Contig4_All	UUGGUAUCGGAGCAUAGGGAUA	UAUCCCUAUGCUGGGAUAUUAA
novel-mir-1181	Unigene63812_All	UUGGUAUCGGAGCAUAGGGA	UAACUAUGCUCCGAUACCAA
novel-mir-1181	Unigene59455_All	UUGGUAUCGGAGCAUAGGGAU	GUUGCUAUGCUCCGAUACCAC
novel-mir-1181	Unigene119850_All	UUGGUAUCGGAGCAUAGGGAU	AUCCUUAAGCUUCGAUGCCAG
novel-mir-1181	Unigene30912_All	UUGGUAUCGGAGCAUAGGGAU	AUUCUUGAGCUCCGAUAUCAA
novel-mir-1181	Unigene95258_All	UUGGUAUCGGAGCAUAGGGA	CCUCUCUGCUCUGAUACCAA
novel-mir-1181	Unigene85685_All	UUGGUAUCGGAGCAUAGGGA	CCUCUCUGCUCUGAUACCAA
novel-mir-1182	Unigene66229_All	UUGUUCAUCGAAUUAGCUAUG	CAUAGUUAAUUCGAGGAGCAA
novel-mir-1182	Unigene105001_All	UUGUUCAUCGAAUUAGCUAUG	CAUAUCUAAAUUGAUGAACAA
novel-mir-1182	Unigene67436_All	UUGUUCAUCGAAUUAGCUAU	AUGGCUGAUGUGAUGGACAA
novel-mir-1182	CL17500.Contig1_All	UUGUUCAUCGAAUUAGCUAUG	UAUAAUGAAUUCGAUGAAUAA
novel-mir-1183	Unigene8375_All	UCGAUUCUAGAUCUGUAGAUC	GAUCUAAGGCUCUAGAGUCGA
novel-mir-1183	Unigene49294_All	UCGAUUCUAGAUCU-GUAGA	UCUACCAGAUCUGGAAUCGA
novel-mir-1183	CL13416.Contig2_All	UCGAUUCUAGAUCUGUAGAU	AUCU-UAGAUUUAGAAUCGA
novel-mir-1183	Unigene92398_All	UCGAUUCUAGAUCUGUAGAU	AUCU-UAGAUUUAGAAUCGA
novel-mir-1184	CL13663.Contig2_All	UUAAGGGAGAGGA-CUCGAGAG	CUCUCGAGCUCCUCUCCCUUGA
novel-mir-1184	Unigene37680_All	UUAAGGGAGAGGACUCGAGAG	CUCAUGAGUGCUCUCCCUUAG
novel-mir-1185	Unigene40579_All	UUUGUCGGCACCGUGAUCUUGU	AUGAGAUUGUUGUGCCGACAAA
novel-mir-1185	Unigene125242_All	UUUGUCGGCACCGUGAUCUU	UACAUCACGGUGUCGACGAA
novel-mir-1185	Unigene62757_All	UUUGUCGGCACCGUGAUCUU	GAGAUCACGGUGAUGACAAU
novel-mir-1185	CL8810.Contig2_All	UUUGUCGGCACCGUGAUCUUG	CAAGACCAGGGGGCCGACAAA
novel-mir-1186	Unigene120624_All	UUCUCGACGGCGUUUGACAA	UUGUCAAAGGUUGUCGAGAA
novel-mir-1188	Unigene7666_All	CUUAUGCGUCUAGACAGUUGA	UCAACCGUCUAGACGCAUAAG
novel-mir-1188	Unigene99035_All	CUUAUGCGUCUAGACAGUUGA	UCAGCUAUCUAGACGCAUAAG
novel-mir-1188	Unigene25004_All	CUUAUGCGUCUAGACAGUUGA	UUAGCUGUCUAGACGCAUACG
novel-mir-1188	CL21375.Contig2_All	CUUAUGCGUCUAGACAGUUGA	UUAGCUGUCUGGAAGCAUAGG
novel-mir-1188	Unigene86542_All	CUUAUGCGUCUAGACAGUUGA	UCAGCUGUCUCGACGCAUAUG
novel-mir-1188	Unigene65029_All	CUUAUGCGUCUAGACAGUUGA	UCAACUGUCUUAAUGCAUAAG
novel-mir-1188	Unigene56929_All	CUUAUGCGUCUAGACAGUUGA	UUAGCUGUCGAGAAGCAUAAG
novel-mir-1188	Unigene45007_All	CUUAUGCGUCUAGACAGUUGA	UCAGCUGCCUUGACGCGUAAG
novel-mir-1188	Unigene88734_All	CUUAUGCGUCUAGACAGUUG	CAACAGUCUAGUCGUAUAGG
novel-mir-1189	Unigene41334_All	CUCCGUCGUCGACGCGCAGCG	UGCUGCGCGCCGGUGAUGGGG
novel-mir-1189	Unigene100491_All	CUCCGUCGUCGACG-CGCAGC	GCAGCGACGUCGACGACGGAG
novel-mir-1191	CL19335.Contig9_All	CUACGUGGACCCCUGAACUG	CAGUGCAGGCGUGCACGUAG
novel-mir-1195	Unigene55345_All	AUUUGAGCGACUGUAAGCAAGU	ACUUGCUUACAAUCGCUCAAAA
novel-mir-1195	Unigene40623_All	AUUUGAGCGACUGUAAGCAAG	CUUGCCUACAGUCGCUCAAAA
novel-mir-1195	Unigene36060_All	AUUUGAGCGACUGUAAGCAA	GUGCUUACAGUCGUUCAAAG
novel-mir-1195	Unigene3538_All	AUUUGAGCGACUGUAAGCAAGU	ACUUUCCUACAGUCGCUCAAAG
novel-mir-1195	Unigene119247_All	AUUUGAGCGACUGUAAGCAA	AUCCUUACAGUCGCUCAAAU
novel-mir-1195	Unigene119796_All	AUUUGAGCGACUGUAAGCAAG	CUUGCUGACAGUCGUUCAACU
novel-mir-1195	Unigene115435_All	AUUUGAGCGACUGUAAGCAA	UUGUUUACAGUUAUUCAAAU
novel-mir-1195	CL19390.Contig2_All	AUUUGAGCGACUGUAAGCAAGU	GCUUG-UUACAGUCGCUCAAAA
novel-mir-1195	Unigene36737_All	AUUUGAGCGACUGUAAGCAAGU	AAUGGUUUACAGUCGCUUAAAA
novel-mir-1195	Unigene89306_All	AUUUGAGCGACUGUAAGCAAG	CUCCCUUAUAGUCGUUCAAAU
novel-mir-1195	Unigene88215_All	AUUUGAGCGACUGUAAGCAA	GAGCCUACAGUCGCUCAAAU
novel-mir-1195	CL2560.Contig1_All	AUUUGAGCGACUGUAAGCAA	UUGUGUACAGUCGUUCAAAA
novel-mir-1195	CL5954.Contig1_All	AUUUGAGCGACUGUAAGCAA	UUGGUUAUAGUCGAUCAAAU
novel-mir-1195	CL7032.Contig8_All	AUUUGAGCGACUGUAAGCAAG	UUUGCCUACAGUCCUUUAAAU
novel-mir-1195	Unigene97726_All	AUUUGAGCGACUGUAAGCAA	GUCCUAACAGUCGCUCAAAU
novel-mir-1195	CL16389.Contig2_All	AUUUGAGCGACUGUAAGCAA	UUACUCACUGUCGCUCAAAU
novel-mir-1196	Unigene126094_All	UAAUUGGUCGACUGUCACAGU	ACUGUGACAGUCGGCCAAUUA
novel-mir-1196	Unigene102094_All	UAAUUGGUCGACUGUCACAGU	ACUGUGACAGUCGGCCAAUUU
novel-mir-1196	Unigene93423_All	UAAUUGGUCGACUGUCACAGU	ACUGUCACAGUCGAUCAAUUG
novel-mir-1196	Unigene26573_All	UAAUUGGUCGACUGUCACAGU	ACUGUAACAGUCGGCCAAUUU
novel-mir-1196	Unigene109869_All	UAAUUGGUCGACUGUCACAGU	ACUGUGACAGCCGACAAAUUA
novel-mir-1196	CL20748.Contig4_All	UAAUUGGUCGACUGUCACAGU	ACUGGGAUAUUCGGCCAAUUA
novel-mir-1200	Unigene119653_All	UGAGGGCUGGUCGCUUGGCGAU	AUCGCCGAGCGAUCAACCCUCA
novel-mir-1200	Unigene98978_All	UGAGGGCUGGUCGCUUGGCGAU	AUCGCCAAGUGACUAGCCCCCA
novel-mir-1200	CL1417.Contig21_All	UGAGGGCUGGUCGCUUGGCGAU	AUCGCCAAGUGACUAGCCCCCA
novel-mir-1200	Unigene118776_All	UGAGGGCUGGUCGCUUGGCGA	UUGCCAAGCGAUCGGUCCUCA
novel-mir-1200	Unigene63796_All	UGAGGGCUGGUCGCUUGGCGA	UCGCCAAGCGAUCAACCCUCU
novel-mir-1200	Unigene58047_All	UGAGGGCUGGUCGCUUGGCGAU	ACCGCCAAGCGGCCAGCCCCCC
novel-mir-1200	Unigene30025_All	UGAGGGCUGGUCGCUUGGCG	GGUCAAGCGACAGGCCCUCA
novel-mir-1200	Unigene1420_All	UGAGGGCUGGUCGCUUGGCGAU	ACCGCCAUGCGGCCAGCCCCCA
novel-mir-1201	Unigene95880_All	CACCAAAUUGAAGCUCUACAU	AUGUCGAGGUUUAAUUUGGUG
novel-mir-1203	Unigene83194_All	UAUGACAGGAUCGGAGGCUUUCC	GGAAAGCCUCCUGUCCUGUCCUA
novel-mir-1203	Unigene121024_All	UAUGACAGGAUCGGAGGCUUUCC	GGAAAGCCACCAAUCUUGUCAUA
novel-mir-1205	CL14837.Contig1_All	CCCUACGGCUCGAAGUGCUCUC	GAGAGCACUUCGAGCCGUAGGG
novel-mir-1207	Unigene62840_All	UGUAGUCCAAAGAAUUCCGUA	UACGGUAUUCUUUCGAUUACG
novel-mir-1208	Unigene36535_All	UAGUCAACGUUGGACGGAGCU	AGCUCCGUCUAAUGUUGACCA
novel-mir-1209	Unigene117280_All	CUAAAUUCGGUUGAUGGAAC	GUUUCAUCAACCAAUUUUAG
novel-mir-1210	Unigene87635_All	CAAGCUAAAGAAUGAAGAGACU	AGUUUCUUCCUUGUUUAGCUUG
novel-mir-1210	Unigene120059_All	CAAGCUAAAGAAUGAAGAGA	UGUCUUUAUUCUUUAGCUUG
novel-mir-1210	Unigene120910_All	CAAGCUAAAGAAUGAAGAGA	CCUUUUCGUUCUUUAGUUUG
novel-mir-1210	CL9310.Contig1_All	CAAGCUAAAGAAUGAAGAGA	UCUCUUCAAUUUUUGGCUUG
novel-mir-1210	Unigene3982_All	CAAGCUAAAGAAUGAAGAGA	UCUCUUUAUUUUUUAUUUUG
novel-mir-1210	Unigene120996_All	CAAGCUAAAGAAUGAAGAGA	CCUCUUCAUCCUUUAGCUUC
novel-mir-1210	Unigene124296_All	CAAGCUAAAGAAUGAAGAGA	UCUCUUCUUUUUUUAACUUG
novel-mir-1210	Unigene91533_All	CAAGCUAAAGAAUGAAGAGA	UCUUUUUUGUCUUUAGCUUG
novel-mir-1214	Unigene61367_All	CAUCGUUGCAUGUAUAGUCGGA	UGUGAAUAUACAUGCAGCGAUA
novel-mir-1214	Unigene97492_All	CAUCGUUGCAUGUAUAGUCG	CGACU-UAUAUGCAGCGAUG
novel-mir-1215	CL18650.Contig1_All	UUGGUCUGAUAUGUAUAUAA	UUAUAUAUAUGUGAGACCAA
novel-mir-1215	Unigene86863_All	UUGGUCUGAUAUGUAUAUAAG	CUUGUAUACAUUUCAGAUUAG
novel-mir-1215	Unigene40850_All	UUGGUCUGAUAUGUAUAUAA	UUUUAUGCAUAUCAGACCAC
novel-mir-1216	Unigene29517_All	AUAAGCAGCGGAAAAAGUAGC	GCUACUUUUUCCGCUGCUUAU
novel-mir-1216	Unigene22212_All	AUAAGCAGCGGAAAAAGUAGC	GCUGCUUUUUCCGCUGUUUGU
novel-mir-1216	CL3415.Contig3_All	AUAAGCAGCGGAAAAAGUAGC	GCUGCUUGUUCCGCUGUUUGU
novel-mir-1216	Unigene39743_All	AUAAGCAGCGGAAAAAGUAGC	GCUUUUUUUUCCGUUGUUUGU
novel-mir-1216	Unigene97402_All	AUAAGCAGCGGAAAAAGUAG	CUACUUUUUUUUUUGCUUAU
novel-mir-1216	Unigene102326_All	AUAAGCAGCGGAAA-AAGUAG	CUACUUCUUUCUGUUGCUUAU
novel-mir-1217	Unigene57712_All	UGACUUGAGUGUCGAAGGGCCU	AGGCCCUUCGACACUCAAGUCA
novel-mir-1217	Unigene86298_All	UGACUUGAGUGUCGAAGGGCCU	AGGCCCUUCGACACUCAAGUCA
novel-mir-1217	Unigene37829_All	UGACUUGAGUGUCGAAGGGCCU	AGGCCCUUCGACACUCAAGUCA
novel-mir-1217	CL16599.Contig3_All	UGACUUGAGUGUCGAAGGGCCU	AGGCCCUUCGACACUCAAGUCA
novel-mir-1217	CL8314.Contig1_All	UGACUUGAGUGUCGAAGGGCCU	AGGCCCUUUGACACUCAAGUCA
novel-mir-1217	Unigene36432_All	UGACUUGAGUGUCGAAGGGCCU	AGGCCCUUUGACACUCAAGUCA
novel-mir-1217	Unigene37249_All	UGACUUGAGUGUCGAAGGGCCU	GGGCCCUUCGACACUCAAGUCA
novel-mir-1217	CL5180.Contig3_All	UGACUUGAGUGUCGAAGGGCC	GGCCCUUCGACACUUAAGUCA
novel-mir-1217	Unigene26553_All	UGACUUGAGUGUCGAAGGGCCU	AGACCCUUCGACACUCAAGUCA
novel-mir-1217	Unigene33667_All	UGACUUGAGUGUCGAAGGGCCU	GGGCCCUUCGGCACUUAAGUCA
novel-mir-1217	Unigene99641_All	UGACUUGAGUGUCGAAGGGCCU	AGGACCUUCGACACUCAAGUCA
novel-mir-1217	Unigene100503_All	UGACUUGAGUGUCGAAGGGCCU	AGGCCCUUCGACAGUCAAGUCA
novel-mir-1217	Unigene40958_All	UGACUUGAGUGUCGAAGGGCCU	GGGCCCUUUGACACUCAAGUUA
novel-mir-1217	Unigene113301_All	UGACUUGAGUGUCGAAGGGCCU	AGACCCUUCGACACUCAAGUCA
novel-mir-1217	CL15968.Contig1_All	UGACUUGAGUGUCGAAGGGCC	GGCCUUUCGACACUUAAGUCA
novel-mir-1217	Unigene71457_All	UGACUUGAGUGUCGAAGGGCCU	AGCUCCUUCGACACUCAAGUCA
novel-mir-1217	Unigene35823_All	UGACUUGAGUGUCGAAGGGCCU	AGGCUCUUCGACAAUCAAGUCA
novel-mir-1217	Unigene123195_All	UGACUUGAGUGUCGAAGGGCCU	GGACCCUUCGACACUCAAGUCA
novel-mir-1217	Unigene37814_All	UGACUUGAGUGUCGAAGGGCCU	AGUUCCUUCGACACUCAAGUCA
novel-mir-1217	Unigene87014_All	UGACUUGAGUGUCGAAGGGCCU	GGGCCCUUCGAUACUCAGGUUA
novel-mir-1217	CL21581.Contig2_All	UGACUUGAGUGUCGAAGGGCCU	GGACCCUUCGACACUCAAGUCA
novel-mir-1217	Unigene2196_All	UGACUUGAGUGUCGAAGGGCCU	GGACCCUUCGACACUCAAGUCA
novel-mir-1217	CL20632.Contig2_All	UGACUUGAGUGUCGAAGGGCCU	GGGCCCUUCGACAGUCAAGUCA
novel-mir-1217	CL9376.Contig1_All	UGACUUGAGUGUCGAAGGGCCU	GGACCCUUCGACACUCAAGUCA
novel-mir-1217	Unigene43860_All	UGACUUGAGUGUCGAAGGGCCU	AGGCCCUUCGACAGUCAAGUUA
novel-mir-1217	Unigene109602_All	UGACUUGAGUGUCGAAGGGCCU	AGGCCCUUCAAUACUCAAGUCA
novel-mir-1217	Unigene125282_All	UGACUUGAGUGUCGAAGGGCCU	GGACCCUUCGACACUCAAGUCA
novel-mir-1217	Unigene95659_All	UGACUUGAGUGUCGAAGGGCCU	GGACCCUUCGACACUCAAGUCA
novel-mir-1217	Unigene128587_All	UGACUUGAGUGUCGAAGGGCCU	GGACCCUUCGACACUCAAGUCA
novel-mir-1217	Unigene110682_All	UGACUUGAGUGUCGAAGGGCCU	GGACCCUUCGACACUCAAGUCA
novel-mir-1217	Unigene84870_All	UGACUUGAGUGUCGAAGGGCCU	GGACCCUUCGACACUCAAGUCA
novel-mir-1217	CL3701.Contig1_All	UGACUUGAGUGUCGAAGGGCC	GGCCCUUCGACAAUCAAGUCA
novel-mir-1217	Unigene44284_All	UGACUUGAGUGUCGAAGGGCC	GACCCUUCGACACUCAAGUCA
novel-mir-1217	Unigene18425_All	UGACUUGAGUGUCGAAGGGCC	GGCCCUUCGACACUCUAGUCA
novel-mir-1217	Unigene85517_All	UGACUUGAGUGUCGAAGGGCC	GGCCCUUCGACAAUCAAGUCA
novel-mir-1217	Unigene7498_All	UGACUUGAGUGUCGAAGGGCC	GACCCUUCGACACUCAAGUCA
novel-mir-1217	Unigene57487_All	UGACUUGAGUGUCGAAGGGCC	GGCCCUUCGACAAUCAAGUCA
novel-mir-1217	Unigene92823_All	UGACUUGAGUGUCGAAGGGCC	GGCCUUUCGAUACUUAAGUCA
novel-mir-1217	CL2284.Contig1_All	UGACUUGAGUGUCGAAGGGCCU	AGGCCCUUCGAUACCUAAGUCA
novel-mir-1217	CL19469.Contig7_All	UGACUUGAGUGUCGAAGGGC	ACCCUUCGACACUCAAGUCA
novel-mir-1217	CL9758.Contig1_All	UGACUUGAGUGUCGAAGGGCCU	GGACCCUUCGACACUUAAGUCA
novel-mir-1217	Unigene61301_All	UGACUUGAGUGUCGAAGGGCCU	GGGCCAUUCGACACUCAAGUUA
novel-mir-1217	CL12387.Contig1_All	UGACUUGAGUGUCGAAGGGCCU	GGGCCCUUCGACAAUUAAGUCA
novel-mir-1217	Unigene99417_All	UGACUUGAGUGUCGAAGGGC	ACCCUUCGACACUCAAGUCA
novel-mir-1217	CL6868.Contig1_All	UGACUUGAGUGUCGAAGGGCCU	GGACCCUUCGAUACUCAAGUCA
novel-mir-1217	Unigene61263_All	UGACUUGAGUGUCGAAGGGCCU	GGACCCUUUGACACUCAAGUCA
novel-mir-1217	Unigene68606_All	UGACUUGAGUGUCGAAGGGCC	GGACUUUCGACACUCAAGUCA
novel-mir-1217	CL22505.Contig1_All	UGACUUGAGUGUCGAAGGGCC	GACCCUUCGACACUCAAGUUA
novel-mir-1217	Unigene72516_All	UGACUUGAGUGUCGAAGGGCC	GACCCUUCGAUACUCAAGUCA
novel-mir-1217	CL9752.Contig2_All	UGACUUGAGUGUCGAAGGGCCU	AGGCCCUUCGUCAGUCAAGUCA
novel-mir-1217	CL21987.Contig1_All	UGACUUGAGUGUCGAAGGGCCU	GGGCCCUUCGAUAGUUAAGUCA
novel-mir-1217	Unigene48645_All	UGACUUGAGUGUCGAAGGGCCU	GGGUCCUUCGAUAGUCAAGUCA
novel-mir-1217	CL15815.Contig1_All	UGACUUGAGUGUCGAAGGGCCU	AGACCCUUCGACAGUCAAGUCA
novel-mir-1217	Unigene21598_All	UGACUUGAGUGUCGAAGGGCCU	GGGUUCUUCGACAGUCAAGUCA
novel-mir-1217	CL5180.Contig1_All	UGACUUGAGUGUCGAAGGGC	ACCCUUCGACACUUAAGUCA
novel-mir-1217	CL21356.Contig2_All	UGACUUGAGUGUCGAAGGGCCU	AGACCCUUCGACACUCAAAUCA
novel-mir-1217	CL7658.Contig5_All	UGACUUGAGUGUCGAAGGGCCU	AGUCCCUUCGACAAUCAAGUCA
novel-mir-1217	CL5163.Contig4_All	UGACUUGAGUGUCGAAGGGC	ACCCUUUGACACUCAAGUCA
novel-mir-1217	Unigene47514_All	UGACUUGAGUGUCGAAGGGC	GCCCUUCCACACUCAAGUCA
novel-mir-1217	Unigene124254_All	UGACUUGAGUGUCGAAGGGC	GACCUUCGACACUCAAGUCA
novel-mir-1217	CL22003.Contig4_All	UGACUUGAGUGUCGAAGGGCC	GGAUCUUCGACACUUAAGUCA
novel-mir-1217	Unigene13865_All	UGACUUGAGUGUCGAAGGGCCU	GGACCCUUUGACACUCAAGUCU
novel-mir-1217	Unigene66268_All	UGACUUGAGUGUCGAAGGGCC	GGAUCUUUGACACUCAAGUCA
novel-mir-1217	CL5163.Contig2_All	UGACUUGAGUGUCGAAGGGCCU	GGACCCUUCGACAGUCAAGUCA
novel-mir-1217	Unigene34186_All	UGACUUGAGUGUCGAAGGGCCU	GGGCCAUUCGACACCCAAGUCA
novel-mir-1217	Unigene34186_All	UGACUUGAGUGUCGAAGGGCCU	GGGCCAUUCGACACCCAAGUCA
novel-mir-1217	CL17932.Contig1_All	UGACUUGAGUGUCGAAGGGCCU	AGGUCCUUCGACAGUCUAGUCA
novel-mir-1217	Unigene66963_All	UGACUUGAGUGUCGAAGGGCCU	GGACCCUUCGACAAUCAAGUCA
novel-mir-1217	Unigene48211_All	UGACUUGAGUGUCGAAGGGCCU	GGGGCCUUUGACAUUCAAGUUA
novel-mir-1217	Unigene58126_All	UGACUUGAGUGUCGAAGGGCCU	GGACCCUUCGACAGUCAAGUCA
novel-mir-1217	Unigene93693_All	UGACUUGAGUGUCGAAGGGCCU	AGACCUUUCGACACCCAAGUCA
novel-mir-1217	Unigene123109_All	UGACUUGAGUGUCGAAGGGCCU	GGACCCUUCGACAGUCAAGUCA
novel-mir-1217	Unigene38139_All	UGACUUGAGUGUCGAAGGGCCU	AGACGCUUUGACACUCAAGUCA
novel-mir-1217	Unigene3435_All	UGACUUGAGUGUCGAAGGGC	ACUCUUCGACACUCGAGUCA
novel-mir-1217	Unigene57354_All	UGACUUGAGUGUCGAAGGGCCU	AAGCCCUUCGACACCUAAGUCA
novel-mir-1217	Unigene44927_All	UGACUUGAGUGUCGAAGGGCCU	AGGCCCUUCGACAGUCAAAUUA
novel-mir-1217	Unigene2966_All	UGACUUGAGUGUCGAAGGGCCU	AGAUCCUUCGACAGUCAAGUCA
novel-mir-1217	Unigene67259_All	UGACUUGAGUGUCGAAGGGCCU	GGACCCUUCGACACUCAAAUCA
novel-mir-1217	Unigene66975_All	UGACUUGAGUGUCGAAGGGCCU	GGACCCUUCGACAGUCAAGUCA
novel-mir-1217	CL17828.Contig2_All	UGACUUGAGUGUCGAAGGGCCU	GGACCCUUCGACAGUCAAGUCA
novel-mir-1217	Unigene70891_All	UGACUUGAGUGUCGAAGGGC	ACUCUUCGACACUCAAGUUA
novel-mir-1217	Unigene101282_All	UGACUUGAGUGUCGAAGGGCCU	GGGCCCUUCGACAAUCUAGUCA
novel-mir-1217	Unigene117808_All	UGACUUGAGUGUCGAAGGGCCU	AAGCCCUUCGACAGUCAAGUUA
novel-mir-1217	CL17828.Contig3_All	UGACUUGAGUGUCGAAGGGCCU	GGACCCUUCGACAGUCAAGUCA
novel-mir-1217	Unigene89730_All	UGACUUGAGUGUCGAAGGGCCU	AGUCCCUUCGAUAAUCAAGUCA
novel-mir-1217	Unigene124577_All	UGACUUGAGUGUCGAAGGGCCU	GGACCCUUCGACACCCAAGUCA
novel-mir-1217	Unigene122288_All	UGACUUGAGUGUCGAAGGGCCU	GGACCCUUCGACACUCAAGACA
novel-mir-1217	Unigene113958_All	UGACUUGAGUGUCGAAGGGCCU	AGGCUCUUCGACAGUCAAGGCA
novel-mir-1217	CL21249.Contig3_All	UGACUUGAGUGUCGAAGGGCC	GGCCCAUCGACACUCAAAUCA
novel-mir-1217	CL7658.Contig2_All	UGACUUGAGUGUCGAAGGGCC	GUCCCUUCGACAAUCAAGUCA
novel-mir-1220	CL623.Contig1_All	CACUAGGACAAUCUUUGUUAG	CUAACAAAGGUUGUCCUAGUG
novel-mir-1220	Unigene94112_All	CACUAGGACAAUCUUUGUUAG	CUAACAAAGAUUGCCCUAGUG
novel-mir-1221	Unigene116725_All	CGGCUAUUUCCAUCUGGAUCACC	GGUGAUCCAAAUGGAGAUAGUCG
novel-mir-1221	Unigene40182_All	CGGCUAUUUCCAUCUGGAUCACC	GGUGAUCAAGAUUGAGAUAGUCG
novel-mir-1221	CL3637.Contig2_All	CGGCUAUUUCCAUCUGGAUCA	UGAUCCCGAUAGAAAUGGCCG
novel-mir-1222	Unigene84373_All	UUCCCUUCAUCUCGUCGACU	CCUCGCCGAGAUGAAGGGAA
novel-mir-1222	Unigene87352_All	UUCCCUUCAUCUCGUCGACU	AGUCGAUGGAAUGGAGGGGA
novel-mir-1222	Unigene30396_All	UUCCCUUCAUCUCGUCGACU	AGCCGACGAGCUGAAGGGAG
novel-mir-1222	Unigene69470_All	UUCCCUUCAUCUCGUCGACU	AGUCGUCGAGAUGAAGAGGA
novel-mir-1222	Unigene59097_All	UUCCCUUCAUCUCGUCGACU	AGUUGACCAGUUGAAGGGGA
novel-mir-1222	Unigene121318_All	UUCCCUUCAUCUCGUCGACU	AGUCGUCGGAAUGAGGGGAA
novel-mir-1226	Unigene32984_All	CAUGUGCCCAUCUCCUCCAUC	GGUGGAGGAGAUUGGGACAUG
novel-mir-1226	Unigene56983_All	CAUGUGCCCAUCUCCUCCAU	AUGGAGGGGAUGGACACAUA
novel-mir-1226	CL2098.Contig1_All	CAUGUGCCCAUCUCCUCCAU	UUGAAAGAGAUGGGCACAUG
novel-mir-1226	CL15010.Contig2_All	CAUGUGCCCAUCUCCUCCAU	AUUGGGGAGAUAGGCAUAUG
novel-mir-1228	Unigene89430_All	UUGGGUCAGGUCGGACAGUGCC	GGCACUGUCCGACCUGACCCAA
novel-mir-1228	Unigene110219_All	UUGGGUCAGGUCGGACAGUGCC	GGCACUGUCCGACCCGACCCAA
novel-mir-1228	CL18802.Contig1_All	UUGGGUCAGGUCGGACAGUGCC	GGCGCUGUCCGACCCGACCCAA
novel-mir-1228	Unigene72523_All	UUGGGUCAGGUCGGACAGUGCC	GGUGUUGUCCGAUCUGACCCGA
novel-mir-1228	CL13049.Contig1_All	UUGGGUCAGGUCGGACAGUGCC	GAUAUUGUCCGACCUGACCCGA
novel-mir-1228	Unigene122893_All	UUGGGUCAGGUCGGACAGUGCC	GGCGUUAUCCGGCCUGACCCAA
novel-mir-1228	CL1229.Contig1_All	UUGGGUCAGGUCGGACAGUGCC	GGCGCUGACCGACUUGACUCGA
novel-mir-1228	CL8019.Contig3_All	UUGGGUCAGGUCGGACAGUGCC	GGCGUUGUUCGACCCGACCCGA
novel-mir-1228	Unigene110218_All	UUGGGUCAGGUCGGACAGUGCC	GGCACUGUCCGGCCCAACCCAA
novel-mir-1228	Unigene70342_All	UUGGGUCAGGUCGGACAGUGC	GCGCUGUUCGGCUUGGCCCGA
novel-mir-1228	Unigene97000_All	UUGGGUCAGGUCGGACAGUGCC	GACAUUGUUCGACCCGACCCAA
novel-mir-1228	CL8500.Contig4_All	UUGGGUCAGGUCGGACAGUGCC	GGCACUAAUCGACCUGACCCGA
novel-mir-1228	Unigene117100_All	UUGGGUCAGGUCGGACAGUGCC	GACGUUGUCCGACCCGAUCCAA
novel-mir-1229	Unigene13548_All	UGCGUCGAAACCUUGGAAACUC	GAGUUUCCAAGGUUUCGACGCA
novel-mir-1229	Unigene13548_All	UGCGUCGAAACCUUGGAAACUC	GAGUUUCCAAGGUUUCGACGCA
novel-mir-1229	Unigene5463_All	UGCGUCGAAACCUUGGAAACUC	GAGUUCCCAAGGUUUCGACGCA
novel-mir-1229	Unigene49388_All	UGCGUCGAAACCUUGGAAAC	GUUUUUAAGGGUUCGACGCC
novel-mir-1230	Unigene86537_All	UCGGGCACAUAUGAUAUGAAC	GUUCAUAUCAUAUGUGCCCGA
novel-mir-1230	CL21487.Contig3_All	UCGGGCACAUAUGAUAUGAAC	GUUCGUAUCAUAUGUGUCCGA
novel-mir-1230	Unigene109973_All	UCGGGCACAUAUGAUAUGAAC	GUUCAUAUUAUAUGUGCUCGA
novel-mir-1230	CL22757.Contig1_All	UCGGGCACAUAUGAUAUGAA	UUCAUAUCAUAUGUGCCUGA
novel-mir-1230	Unigene82941_All	UCGGGCACAUAUGAUAUGAAC	GUUCAUAUCAUAUGUGACCGA
novel-mir-1230	Unigene120589_All	UCGGGCACAUAUGAUAUGAAC	GUUCGUAUCAUAUGUGUUCGA
novel-mir-1230	Unigene125370_All	UCGGGCACAUAUGAUAUGAAC	GUUCAUAUCACAUGUGCCCGA
novel-mir-1230	Unigene33908_All	UCGGGCACAUAUGAUAUGAAC	GUUCAUAUCACAUGUGCUCGA
novel-mir-1230	Unigene34570_All	UCGGGCACAUAUGAUAUGAAC	GUUCAUAUCAUAUAUGCUCGA
novel-mir-1230	Unigene58148_All	UCGGGCACAUAUGAUAUGAAC	GUUCAUAUCAUAUGUGUCAGA
novel-mir-1230	Unigene84845_All	UCGGGCACAUAUGAUAUGAAC	GUUCGUACCAUAUGUGUCCGA
novel-mir-1230	Unigene109975_All	UCGGGCACAUAUGAUAUGAAC	GUUCAUAUCAUAUAUGCCCAA
novel-mir-1230	Unigene44709_All	UCGGGCACAUAUGAUAUGAAC	GUUUAUACCAUAUGUGCCCAA
novel-mir-1230	Unigene112794_All	UCGGGCACAUAUGAUAUGAAC	GUUCAUACCAUAUGUGUCCUA
novel-mir-1230	Unigene123844_All	UCGGGCACAUAUGAUAUGAA	UUCGUAUCACAUGUGUUCGA
novel-mir-1230	Unigene27026_All	UCGGGCACAUAUGAUAUGAAC	GUUCCUAUUAUAUAUGCUCGA
novel-mir-1230	CL10400.Contig13_All	UCGGGCACAUAUGAUAUGAAC	GCUCGUAUCACAUGUGUCCGA
novel-mir-1230	Unigene55696_All	UCGGGCACAUAUGAUAUGAAC	GUUCAUACCAUAUAUGUUCGA
novel-mir-1230	Unigene73814_All	UCGGGCACAUAUGAUAUGAA	UUCAUAUCAUAUAUACUCGA
novel-mir-1230	Unigene94099_All	UCGGGCACAUAUGAUAUGAA	UUCGUACCAUAUCUGUCCGA
novel-mir-1232	Unigene54017_All	UUAGAGAUUUCGAAAUGAGC	CCUCAUUUUGAAGUUUUUAA
novel-mir-1232	CL3341.Contig2_All	UUAGAGAUUUCGAAAUGAGC	GUUUAUUUUGAAGUCUUUGA
novel-mir-1232	CL2323.Contig2_All	UUAGAGAUUUC-GAAAUGAG	CUCAUUUUUGAAAUCUCUAA
novel-mir-1232	Unigene104884_All	UUAGAGAUUUCGAAAUGAGC	GCUUAAUUCUAAAUUUCUAA
novel-mir-1232	Unigene95612_All	UUAGAGAUUUCGAAAUGAGCC	GGCU-AUUUCUAAAUCUCUAA
novel-mir-1233	CL7387.Contig2_All	UUGGUACAUGGACUAAGCUC	GUGUUUAGUCUAUGUAUUAA
novel-mir-1234	CL3748.Contig2_All	UCUUCCUUUGGCUUGUAUGA	UCGUACGAGCCAGAGGAGGA
novel-mir-1234	Unigene83667_All	UCUUCCUUUGGCUUGUAUGA	UAAUACAAGCCGAAGGAAGU
novel-mir-1234	Unigene110584_All	UCUUCCUUUGGCUUGUAUGA	UCAUCCAAGGCAAAGGGAGA
novel-mir-1234	Unigene110584_All	UCUUCCUUUGGCUUGUAUGA	UCAUCCAAGGCAAAGGGAGA
novel-mir-1234	CL7588.Contig32_All	UCUUCCUUUGGCUUGUAUGA	UCAUACUAGUCAAAAGAAGA
novel-mir-1234	Unigene39948_All	UCUUCCUUUGGCUUGUAUGA	UUAUACAAUCCAAAUGAAGA
novel-mir-1234	Unigene104496_All	UCUUCCUUUGGCUUGUAUGAAC	GAUCGUACACGCCCAAGGAAGG
novel-mir-1235	Unigene94106_All	AAUUAGCAAAUUGUGGAGCCU	AGGCUUCAUAAUUUGCUGAUU
novel-mir-1235	CL13724.Contig2_All	AAUUAGCAAAUUGUGGAGCCU	AGGUUUUACAAUUUGCUAAUU
novel-mir-1235	CL1392.Contig3_All	AAUUAGCAAAUUGUGGAGCCU	AGGUUUUACAAUUUGUUAAUU
novel-mir-1235	Unigene59965_All	AAUUAGCAAAUUGUGGAGCCU	AGGUUUUACAAUUUGAUAAUU
novel-mir-1235	CL1164.Contig28_All	AAUUAGCAAAUUGUGGAGCCU	AGCUUCUACAAUUUGUUGAUU
novel-mir-1235	CL9564.Contig1_All	AAUUAGCAAAUUGUGGAGCC	GGCUCCAUAGUUUUCUGAUU
novel-mir-1235	Unigene25537_All	AAUUAGCAAAUUGUGGAGCCU	AGGAUUUACAUUUUGCUAAUU
novel-mir-1237	Unigene99714_All	CGACACCCUUACGUCCUUCAGC	GCUGAAGGACGUAAGGGUGUCG
novel-mir-1237	CL22556.Contig2_All	CGACACCCUUACGUCCUUCA	UGAGGGAGGCGAGGGUGUCG
novel-mir-569	Unigene105741_All	CCUCGAAUCUUCUGAAACCU	GGGUUUCGGAGGAUUUGAGG
novel-mir-569	Unigene33095_All	CCUCGAAUCUUCUGAAACCU	GAGUUUUAGAGGAUUCGAGG
novel-mir-569	Unigene86494_All	CCUCGAAUCUUCUGAAACCU	GAGUUUCAGAGGAUUUGAGG
novel-mir-569	Unigene115399_All	CCUCGAAUCUUCUGAAACCU	AGGUUUCUCAAGAUUUGAGG
novel-mir-569	Unigene118755_All	CCUCGAAUCUUCUGAAACCU	AGGUUGGAGAAGAUUUGGGG
novel-mir-582	CL22107.Contig4_All	CCGGAGAAGCUGUGAGAACU	AGUAUUUACAGGUUCUCCGG
novel-mir-588	Unigene112055_All	GAGAGAGAAAGAGGAGCCCU	AUGGUUCCUCUUUCUUUCUC
novel-mir-588	CL115.Contig1_All	GAGAGAGAAAGAGGAGCCCU	AGGGUUUCUCUCUCUCUCUC
novel-mir-588	CL115.Contig2_All	GAGAGAGAAAGAGGAGCCCU	AGGGUUUCUCUCUCUCUCUC
novel-mir-588	CL16207.Contig2_All	GAGAGAGAAAGAGGAGCCCU	GGGGCUCCUCUCUUUCUCUC
novel-mir-588	Unigene73032_All	GAGAGAGAAAGAGGAGCCCU	UGUGCUCUUCUUUCUCUCUC
novel-mir-588	CL11240.Contig1_All	GAGAGAGAAAGAGGAGCCCU	AUGGCUUCUCUCUCUCUCUC
novel-mir-588	Unigene45100_All	GAGAGAGAAAGAGGAGCCCU	AAGGCUCAUCUUUCUUUCUC
novel-mir-591	Unigene83500_All	UGAGAACUCCAAAGGACGCCU	AGGGGUCCUUUGGAGUUCGCA
novel-mir-596	Unigene34679_All	UAACCGGACAAUAUUAGAAGA	UUUUCCAAUAUUGUCAGGUUA
novel-mir-601	Unigene59938_All	CGCCAUGGUCGUCGUCCAAUGG	CCAUUGGACGACGACCAUGGCG
novel-mir-601	Unigene109403_All	CGCCAUGGUCGUCGUCCAAUGG	CCAUUGGACGACGACCAUGGCG
novel-mir-601	Unigene111515_All	CGCCAUGGUCGUCGUCCAAUGG	CCAUUGGACGACGACCAUGGCG
novel-mir-601	Unigene58278_All	CGCCAUGGUCGUCGUCCAAUGG	CCAUUGGACGACGACCAUGGCG
novel-mir-601	Unigene8527_All	CGCCAUGGUCGUCGUCCAAUGG	CCAUUGGACGACGACCAUGGCG
novel-mir-601	Unigene111176_All	CGCCAUGGUCGUCGUCCAAUGG	CCAUUGGACGACGACCAUGGCG
novel-mir-601	Unigene86083_All	CGCCAUGGUCGUCGUCCAAUGG	UCAUUGGACGACGGCCAUGGCG
novel-mir-601	Unigene111530_All	CGCCAUGGUCGUCGUCCAAUGG	CCAUUGGACGACGGCUAUGGCG
novel-mir-601	Unigene90795_All	CGCCAUGGUCGUCGUCCAAUGG	CCAUUGGACGAUGCCCAUGGCG
novel-mir-601	Unigene16371_All	CGCCAUGGUCGUCGUCCAAUGG	CCACUGGAUGGCGACCAUGGCG
novel-mir-601	Unigene30579_All	CGCCAUGGUCGUCGUCCAAUGG	UCAUUGGAUGACAACCAUGGCG
novel-mir-601	Unigene38114_All	CGCCAUGGUCGUCGUCCAAUG	UAUUGGAUGGCGGCCAUGGCG
novel-mir-601	CL42.Contig12_All	CGCCAUGGUCGUCGUCCAAU	AUUGGGCGGCGACCAUGGCA
novel-mir-601	CL42.Contig10_All	CGCCAUGGUCGUCGUCCAAU	AUUGGGUGGCGACCAUGGUG
novel-mir-601	Unigene68084_All	CGCCAUGGUCGUCGUCCAAU	AUUGGAUGGUGGCCAUGGUG
novel-mir-601	Unigene112695_All	CGCCAUGGUCGUCGUCCAAUGG	UCAUUGGAAGACGAGCAUGGCU
novel-mir-601	Unigene100385_All	CGCCAUGGUCGUCGUCCAAU	AUUGGACGGUGGCCAUGGAG
novel-mir-601	CL2323.Contig4_All	CGCCAUGGUCGUCGUCCAAU	AUUGGAUGGAGGCCAUGGCG
novel-mir-601	Unigene84049_All	CGCCAUGGUCGUCGUCCAAU	AUUGGAUGGAGGCCAUGGCG
novel-mir-601	Unigene89093_All	CGCCAUGGUCGUCGUCCAAUGG	CGGUUGGAUGACCACUAUGGUG
novel-mir-601	CL12679.Contig1_All	CGCCAUGGUCGUCGUCCAAU	AUUAGAUGGUGGCCAUGGCG
novel-mir-601	Unigene115052_All	CGCCAUGGUCGUCGUCCAAU	AUUGGAUGGUCGCCAUGGCG
novel-mir-603	Unigene2942_All	CGGUCGUUCGGAUGGCACUCC	GGAGUGUCACUCGAACGACCA
novel-mir-603	CL20254.Contig8_All	CGGUCGUUCGGAUGGCACUC	GACUGUCGUCUGAGCGACCG
novel-mir-604	Unigene29906_All	UUAUGAUAACAAGCGAACUGC	GUGGUUUGCUGGUUGUCAUAA
novel-mir-608	Unigene128288_All	CCUGCCCUGUUCCAACUGAA	UGUAGUUGGACCAGGGCAGG
novel-mir-608	Unigene49008_All	CCUGCCCUGUUCCAACUGAA	UUUGGUUGUCACAGGGCAGG
novel-mir-625	CL7914.Contig10_All	CGCCUAUCGUCUCGCUUUGCCU	AGGCAAGGUGAGACGAUAGGCG
novel-mir-625	Unigene83864_All	CGCCUAUCGUCUCGCUUUGCCU	AGGCAAGGUGAGACGAUAGGCG
novel-mir-625	Unigene116289_All	CGCCUAUCGUCUCGCUUUGCCU	AGGCAAAGCGAGACGGUAGGUG
novel-mir-625	Unigene56595_All	CGCCUAUCGUCUCGCUUUGCC	GGCAAGGCGAGACGAUAGGCG
novel-mir-625	Unigene68067_All	CGCCUAUCGUCUCGCUUUGCCU	AGGCAAAGCGAGACAAUAGGCG
novel-mir-625	CL12483.Contig2_All	CGCCUAUCGUCUCGCUUUGCCU	AGGCAAAGCGAGAUGGUAGACG
novel-mir-625	Unigene116366_All	CGCCUAUCGUCUCGCUUUGCC	GGUAAGGCAAGACGGUAGGCG
novel-mir-637	Unigene23161_All	CCAACAUCGCCGGACUGGUG	CAUCCGUCUGGAGAUGUUGG
novel-mir-637	CL13254.Contig35_All	CCAACAUCGCCGGACUGGUG	CAUCAUUUCAGCGAUGUUGG
novel-mir-639	CL22823.Contig28_All	UUCUGGCGGCUCUGAGCGACC	GGUCGCUCAGAGUCGCCAGAA
novel-mir-639	CL22823.Contig5_All	UUCUGGCGGCUCUGAGCGACC	GGUCUCUCAGAGCCGCCAGAA
novel-mir-639	Unigene57006_All	UUCUGGCGGCUCUGAGCGAC	GUCGUUCAGAGUCGCCAGAA
novel-mir-639	CL22823.Contig22_All	UUCUGGCGGCUCUGAGCGACC	GGUCGUCUAGAGCCGCCAGAA
novel-mir-639	Unigene53411_All	UUCUGGCGGCUCUGAGCGAC	GUCGCCCAGAGUCGCCAGAA
novel-mir-639	Unigene97192_All	UUCUGGCGGCUCUGAGCGAC	GUCGCUCAGAGCCGCCAAGA
novel-mir-639	CL20579.Contig1_All	UUCUGGCGGCUCUGAGCGACC	GGUCGCGCGGAGCCGUCAGAG
novel-mir-639	Unigene60802_All	UUCUGGCGGCUCUGAGCGAC	GUUGCUCAGAGUCGACAGAA
novel-mir-639	CL15084.Contig1_All	UUCUGGCGGCUCUGAGCGACC	GGUCGAACAGAGCCGCUAGAA
novel-mir-639	Unigene99032_All	UUCUGGCGGCUCUGAGCGAC	AUCGCCCAGAGUCGCCAGAA
novel-mir-639	CL7752.Contig1_All	UUCUGGCGGCUCUGAGCGACC	GGUUGCCCAGAACCGUCAGAA
novel-mir-639	Unigene103043_All	UUCUGGCGGCUCUGAGCGAC	GUCGCCCAAAGUCGCCAGAA
novel-mir-639	Unigene86242_All	UUCUGGCGGCUCUGAGCGAC	GUCGCCCAGAGUCGCCAAAA
novel-mir-639	Unigene26746_All	UUCUGGCGGCUCUGAGCGAC	GUCGCCCAGAGUGGCCAGAA
novel-mir-639	Unigene82960_All	UUCUGGCGGCUCUGAGCGAC	GUUGCUCAGAGCAGGCAGAA
novel-mir-655	CL4409.Contig5_All	UCUUCCAUUACCUCGUCGGCU	AGCUGAUGAGGGAGUGGAGGA
novel-mir-655	Unigene5938_All	UCUUCCAUUACCUCGUCGGC	UCUGACGAGGAGAUGGAAGA
novel-mir-655	Unigene125842_All	UCUUCCAUUACCUCGUCGGCUA	UCGACGGCGAGUUGAUGGAAGA
novel-mir-669	Unigene26735_All	CGGACUCGCAGCAUGAUGCUC	GAGCAUCAUGCUGCGAGUCCG
novel-mir-669	Unigene88952_All	CGGACUCGCAGCAUGAUGCUC	GAGUAUCAUGUUGCGAGUCCG
novel-mir-669	Unigene93271_All	CGGACUCGCAGCAUGAUGCUC	GAGUAUCAUGCUGCAAGUCCG
novel-mir-673	CL20316.Contig1_All	CUCGUCUAUUCUGUCGGCUCC	GGAGCCGACAGAAUAGACGAG
novel-mir-673	CL20316.Contig2_All	CUCGUCUAUUCUGUCGGCUCC	GGAGUCGGCAGAAUAGACGAU
novel-mir-673	Unigene90088_All	CUCGUCUAUUCUGUCGGCUCC	GGAGCCGAUAGUGUAGACGAA
novel-mir-673	Unigene20734_All	CUCGUCUAUUCUGUCGGCUCC	GUAGCCGAUAGGAUGGAUGAG
novel-mir-673	CL16064.Contig1_All	CUCGUCUAUUCUGUCGGCUC	GAGUCGACAGAUGAGACGGG
novel-mir-673	Unigene105929_All	CUCGUCU-AUUCUGUCGGCUC	GCGCCGACAGAAUUAGACGAG
novel-mir-676	Unigene98694_All	UUUGAGUGACGUGUUCGGAC	GUUCGAACGUGUCAUUCGAA
novel-mir-676	Unigene23138_All	UUUGAGUGACGUGUUCGGAC	GUUCGAGCAUGUCAAUCAAA
novel-mir-688	CL10659.Contig2_All	UCAUCGUGACUUGAGACGGCU	AGCCGUCUCAAGUCACGAUGA
novel-mir-688	CL10659.Contig2_All	UCAUCGUGACUUGAGACGGCU	AGCCGUCUCAAGUCACGAUGA
novel-mir-688	CL10659.Contig2_All	UCAUCGUGACUUGAGACGGCU	AGCCGUCUCAAGUCACGUUGA
novel-mir-688	CL13832.Contig2_All	UCAUCGUGACUUGAGACGGCU	AACCGUCUCAAGUCACGUUGA
novel-mir-688	CL13832.Contig2_All	UCAUCGUGACUUGAGACGGCU	AACCGUCUCAAGUCACGUUGA
novel-mir-692	Unigene110054_All	UCGAGUCCUGCUAUGAACGCCU	AGGCGUUUAUAGCAGGACUCGA
novel-mir-692	Unigene85313_All	UCGAGUCCUGCUAUGAACGCCU	AGGCAUUUAUAGCAGGACUCGA
novel-mir-692	Unigene14291_All	UCGAGUCCUGCUAUGAACGCCU	AGGUGUUCAUAACAGGACUCGA
novel-mir-692	Unigene95350_All	UCGAGUCCUGCUAUGAACGCCU	AGGCUUUCAUAGUAGGACUUGA
novel-mir-692	Unigene90709_All	UCGAGUCCUGCUAUGAACGCCU	AAGCAUUCAUAGCAGGCCUCGA
novel-mir-692	CL17613.Contig1_All	UCGAGUCCUGCUAUGAACGCC	GGUGUUC-UAGUAGGACUCGA
novel-mir-692	CL12430.Contig2_All	UCGAGUCCUGCUAUGAACGCCU	AAGCUUUCAUAGUAAGACUUGA
novel-mir-698	CL13693.Contig2_All	UUGAGUCUGGCCGGAUGGGAGC	GCUCCCAUCCGGCCAGACUCAA
novel-mir-698	Unigene121490_All	UUGAGUCUGGCCGGAUGGGAGC	GCUCCCAUCCGGCCAGACUCAA
novel-mir-698	Unigene60976_All	UUGAGUCUGGCCGGAUGGGAGC	GCUCUCAUCCGGCCAGACUCAG
novel-mir-698	CL22543.Contig4_All	UUGAGUCUGGCCGGAUGGGAGC	GUUCUCAUCCGGCCAGACUCAA
novel-mir-698	CL17481.Contig7_All	UUGAGUCUGGCCGGAUGGGAGC	GCUCCCGUCCGGACAGACUCAA
novel-mir-698	CL553.Contig3_All	UUGAGUCUGGCCGGAUGGGAGC	GCUCCCAUCCGGCCAGAAUUAA
novel-mir-698	CL13808.Contig1_All	UUGAGUCUGGCCGGAUGGGAGC	GCUCCCAUCUGACCAGACUUAA
novel-mir-698	Unigene113363_All	UUGAGUCUGGCCGGAUGGGAGC	GCUCCCAUUCGACCAUACUCAA
novel-mir-698	Unigene40606_All	UUGAGUCUGGCCGGAUGGGAG	CUCCCGUCUGGACGGACUCAA
novel-mir-698	Unigene83466_All	UUGAGUCUGGCCGGAUGGGAG	CUCCUAUUCGGACGGAUUCAA
novel-mir-698	Unigene113927_All	UUGAGUCUGGCCGGAUGGGA	UCUCAUCCGGACAGGCUUGA
novel-mir-699	Unigene127385_All	UUUGCACAUGGACUAAACUCA	UGGGUUUCUUCUAUGUGCAAA
novel-mir-716	Unigene120530_All	CACUUGUCUACUGAAUCCACCU	AGGUGGUUUUAGUUGGCAAGUG
novel-mir-716	Unigene19809_All	CACUUGUCUACUGAAUCCAC	UUGGAAUUAGUAGAUAAGUG
novel-mir-748	CL4759.Contig4_All	UUUAUGUAUAAACGUCGGAC	AUCCGACAUUUAUACAUAAA
novel-mir-748	Unigene119777_All	UUUAUGUAUAAACGUCGGACU	AGUCAGGCGGUUAUAUAUAAA
novel-mir-748	Unigene61392_All	UUUAUGUAUAAACGUCGGACU	AGUUAGACGGUUAUAUAUAAA
novel-mir-748	Unigene56758_All	UUUAUGUAUAAACGUCGGAC	GGCCGACCUUUAUAUAUAGA
novel-mir-762	Unigene46999_All	UUAAUUUUGAUAUGUUUCGU	AUGAAACAUAUUGAAAUUAU
novel-mir-762	CL21665.Contig12_All	UUAAUUUUGAUAUGUUUCGUC	GACGAAGCAUAUAGAAGUUGA
novel-mir-762	Unigene19782_All	UUAAUUUUGAUAUGUUUCGUC	GACGAAGCAUAUAGAAGUUGA
novel-mir-762	CL11992.Contig2_All	UUAAUUUUGAUAUGUUUCGU	ACAAAACAUAUCGAGAUUGA
novel-mir-762	Unigene49248_All	UUAAUUUUGAUAUGUUUCGU	GCGAAAUAUAUCAAAGAUAA
novel-mir-762	Unigene44278_All	UUAAUUUUGAUAUGUUUCGUC	GUCGAAUCAUAUCAAGAUUGA
novel-mir-762	Unigene97090_All	UUAAUUUUGAUAUGUUUCGUC	GGAGGAACAUCUCAAAAUUAA
novel-mir-762	Unigene335_All	UUAAUUUUGAUAUGUUUCGU	GCCAAACAUAGCAAAAUUAA
novel-mir-762	Unigene26721_All	UUAAUUUUGAU-AUGUUUCGUC	GACGAAAAAUGAUCAAAAUUAA
novel-mir-762	Unigene121159_All	UUAAUUUUGAUAUGUUUCGU	AUGAAACAUAUUUGAAUUGA
novel-mir-762	Unigene100251_All	UUAAUUUUGAUAUGUUUCGU	AUGAAACAUAACAAAAAUAA
novel-mir-762	Unigene99132_All	UUAAUUUUGAUAUGUUUCGU	AUGAAAAAUAUUAGAGUUAA
novel-mir-762	Unigene93697_All	UUAAUUUUGAUAUGUUUCGUC	GACGAAAAACAACAAAAUUAA
novel-mir-762	Unigene36581_All	UUAAUUUUGAUAUGUUUCGU	ACGAAAUAAAACAAAAUUGA
novel-mir-763	Unigene13964_All	UAUUGAAGAUCUUCAGACGCCU	AGGCGUCUGAAGAUCUUCAAUA
novel-mir-763	CL6388.Contig3_All	UAUUGAAGAUCUUCAGACGC	GCGUCUGACCAUCUUCAAUG
novel-mir-763	CL6388.Contig1_All	UAUUGAAGAUCUUCAGACGC	GCGUCUGACCAUCUUCAAUG
novel-mir-775	Unigene30128_All	CGCCGUCUGCAGCUCAUGGA	UCCAUGGCUUGCAGACGGCG
novel-mir-775	Unigene35103_All	CGCCGUCUGCAGCUCAUGGA	GCCAUGAUUUGCAGACGGCG
novel-mir-775	CL3010.Contig1_All	CGCCGUCUGCAGCUCAUGGA	UCCAUGAGAUGGAGAUGGCG
novel-mir-776	Unigene19445_All	GCGGCGGCGGUCAAUCGUACG	CUUACGAUCGAUCGUCGCCGC
novel-mir-785	Unigene112682_All	UGACGAGGAUCGGAUGAUGAU	GUCAUCGUCGGGUUCUCGUCG
novel-mir-785	Unigene89532_All	UGACGAGGAUCGGAUGAUGA	CCAUCGUCCGUUCUUCGUCA
novel-mir-785	CL7663.Contig1_All	UGACGAGGAUCGGAUGAUGA	UCAUCAUUCGAAUCUCGUCC
novel-mir-785	Unigene91949_All	UGACGAGGAUCGGAUGAUGA	UCCUCAUUCCAUCCUCGUCA
novel-mir-785	Unigene104665_All	UGACGAGGAUCGGAUGAUGA	UCAUCACCCGGUCCACGUCA
novel-mir-785	CL13745.Contig1_All	UGACGAGGAUCGGAUGAUGA	UCGUCUCUCGAUCCUCGUCA
novel-mir-805	Unigene30713_All	CUUUGAGAUCGAAAGAAACAA	UUGUUUUUUUUUAUCUCAAAG
novel-mir-805	CL9742.Contig12_All	CUUUGAGAUCGAAAGAAACAA	UUCUUUCUUUUGAUCUCAAAA
novel-mir-805	Unigene96914_All	CUUUGAGAUCGAAAGAAACAA	UUUUUUCUUUCGAUUUUAGAG
novel-mir-805	CL3754.Contig2_All	CUUUGAGAUCGAAAGAAACA	UGGUUCUUUCGAUCUUGAAG
novel-mir-805	CL8102.Contig2_All	CUUUGAGAUCGAAAGAAACAA	UUGUUUCUUUUGACGUCAAAG
novel-mir-805	Unigene21691_All	CUUUGAGAUCGAAAGAAACA	UGUUUUUUUCGAUUUGGAAG
novel-mir-805	Unigene34102_All	CUUUGAGAUCGAAAGAAACA	UUUUUCUUUCUAUCUCAAAA
novel-mir-809	Unigene15201_All	CGGAUUGUCGAGAUCGGCGUC	GACGCCGAUCUCGACAAUCCG
novel-mir-809	CL18022.Contig1_All	CGGAUUGUCGAGAUCGGCGU	ACGCCGAGAUCGAUAAUCCG
novel-mir-826	CL19205.Contig8_All	CUGCAUCGUCUCCUUGGCCU	GGGUCAAGGGGACGGUGUGG
novel-mir-826	Unigene41601_All	CUGCAUCGUCUCCUUGGCCU	AGGGCGAGGAGAUGAUGCAA
novel-mir-835	Unigene48592_All	AUUCUCGGCAGAUUUUGGAC	GAUCAAAAUCUGUUGGGAAU
novel-mir-835	Unigene73574_All	AUUCUCGGCAGAUUUUGGAC	GUCCCGAUUUUGCCGAGAAU
novel-mir-837	Unigene2706_All	UUCCUCUUCCGAUGUAGGCGG	CCGCCUACAUCAGAAAAGGAA
novel-mir-837	Unigene2706_All	UUCCUCUUCCGAUGUAGGCGG	CCGCCUACAUCAGAAAAGGAA
novel-mir-837	Unigene2706_All	UUCCUCUUCCGAUGUAGGCGG	CCGCCUACAUCAGAAAAGGAA
novel-mir-857	CL20893.Contig2_All	CCUUCGCUUUCGUCUUCGGCU	AGCCGAAGACGAAAGCGAAGG
novel-mir-857	Unigene92719_All	CCUUCGCUUUCGUCUUCGGCU	GGCCGGAGGCGGGAGCGAAGG
novel-mir-857	CL19252.Contig1_All	CCUUCGCUUUCGUCUUCGGCU	AGUCGAAGACGAAAACGAAGA
novel-mir-857	Unigene69094_All	CCUUCGCUUUCGUCUUCGGCU	AGGCGAAGGUGAAGGCGAAGG
novel-mir-857	Unigene84106_All	CCUUCGCUUUCGUCUUCGGC	UGCGAAGACGAAAGUGAGGG
novel-mir-857	Unigene29626_All	CCUUCGCUUUCGUCUUCGGCU	AGCCGAAUGUGAAGGCGGAGG
novel-mir-857	Unigene82855_All	CCUUCGCUUUCGUCUUCGGCU	AACCGAAGACGAAGGCCAAGG
novel-mir-857	Unigene13772_All	CCUUCGCUUUCGUCUUCGGC	GCUGAAGAUGAAGGGGAAGG
novel-mir-857	Unigene30460_All	CCUUCGCUUUCGUCUUCGGCU	AGCCGGCGUCGAGAGCGAAGG
novel-mir-870	Unigene7397_All	CUCCGUCGACAUUAUGUUCUU	AAGAACAUAAUGUCGACGGAG
novel-mir-870	Unigene1295_All	CUCCGUCGACAUUAUGUUCU	AGAACAUGAUGUCGACGGAG
novel-mir-870	Unigene113628_All	CUCCGUCGACAUUAUGUUCUU	AAGAACAUAAUGUCAACGGAG
novel-mir-870	Unigene58343_All	CUCCGUCGACAUUAUGUUCUU	AAGAAUAUGAUGUCGACGAAG
novel-mir-870	CL18923.Contig1_All	CUCCGUCGACAUUAUGUUCUU	AAGAACAUGAUGUCGACCGAA
novel-mir-870	Unigene58342_All	CUCCGUCGACAUUAUGUUCU	UGAACAUUAUGUCGACGGAG
novel-mir-870	CL13958.Contig2_All	CUCCGUCGACAUUAUGUUCUU	AAGAAUAUUAUGUCCACGGAG
novel-mir-870	Unigene85662_All	CUCCGUCGACAUUAUGUUCU	AAAAUAUUAUGUCGACGGAG
novel-mir-870	Unigene97903_All	CUCCGUCGACAUUAUGUUCU	CGAAGAGAAUGUCGACGGAG
novel-mir-870	Unigene68934_All	CUCCGUCGACAUUAUGUUCU	AGAACAAGAUGCCGAUGGAG
novel-mir-878	Unigene60259_All	CUACCGUCGCCGUCGUCAUGU	ACAUGGCGACGGCGGCGGUAC
novel-mir-878	CL8021.Contig3_All	CUACCGUCGCCGUCGUCAUG	CAUGACGGUGGCGACGGUGG
novel-mir-878	CL8021.Contig1_All	CUACCGUCGCCGUCGUCAUG	CAUGGCGAUGGCGACGGAAG
novel-mir-878	Unigene113099_All	CUACCGUCGCCGUCGUCAUGU	GCACGACGAUGGUGACGGUGG
novel-mir-878	Unigene42464_All	CUACCGUCGCCGUCGUCAUGU	ACAGGAUGGCGGCGGCGGUGG
novel-mir-878	Unigene65497_All	CUACCGUCGCCGUCGUCAUG	GGUGACGAUGGUGAUGGUAG
novel-mir-878	Unigene25678_All	CUACCGUCGCCGUCGUCAUG	AAUGACGACGGCGACGGAGG
novel-mir-878	Unigene84318_All	CUACCGUCGCCGUCGUCAUG	UAUGGCGACGACGACGGUGG
novel-mir-878	CL18194.Contig3_All	CUACCGUCGCCGUCGUCAUG	CAUGGCGAUGGCGGCGGCAG
novel-mir-894	Unigene45691_All	CAUGUAGUCGACCCCGAGUAA	UUACUCGGGGUCGACUACAUG
novel-mir-894	CL7962.Contig2_All	CAUGUAGUCGACCCCGAGUAA	UUACUCGGGGUCGACUACAUG
novel-mir-894	Unigene85408_All	CAUGUAGUCGACCCCGAGUAA	UUACUCGGGGUCGGCUACAUG
novel-mir-894	Unigene21592_All	CAUGUAGUCGACCCCGAGUAA	UUACUCGGGGUCGGUUACAUG
novel-mir-894	Unigene85403_All	CAUGUAGUCGACCCCGAGUAA	UUACUCGGGGUCGGUUACAUG
novel-mir-894	Unigene73697_All	CAUGUAGUCGACCCCGAGUAA	UUACUUGGGGUCGGCUACAUG
novel-mir-894	Unigene6133_All	CAUGUAGUCGACCCCGAGUAA	UUACUCGGGGUCGGCUAGAUG
novel-mir-894	Unigene116249_All	CAUGUAGUCGACCCCGAGUAA	UUACUCAGGGUCGGCUACAUG
novel-mir-894	Unigene59648_All	CAUGUAGUCGACCCCGAGUAA	UUACCCGGGGUCGGCUACAUG
novel-mir-894	CL7383.Contig1_All	CAUGUAGUCGACCCCGAGUAA	UUUUUCGGGGUCGGCUACAUG
novel-mir-894	Unigene3899_All	CAUGUAGUCGACCCCGAGUAA	UUACUCGGGGUUAGCUACAUG
novel-mir-894	Unigene70386_All	CAUGUAGUCGACCCCGAGUAA	UUACUCGAUGUCGGCUACAUG
novel-mir-894	Unigene102684_All	CAUGUAGUCGACCCCGAGUA	UACUUGGGAUCGAUUAUAUG
novel-mir-954	CL10364.Contig2_All	GACAAGUCGAGGAUCACGUA	CGCAUGAUCCUCGACUUGUU
novel-mir-963	Unigene36764_All	UUUUCUUAAGCUUUGAAGCCU	AGGCUUCAAAGCUUAAGAAAA
novel-mir-963	CL14275.Contig1_All	UUUUCUUAAGCUUUGAAGCC	GGCUUUGGAACUUAAGAAAA
novel-mir-963	CL2509.Contig1_All	UUUUCUUAAGCUUUGAAGCCU	AGCCCUUGAAGCUUAAGAAAA
novel-mir-963	Unigene123556_All	UUUUCUUAAGCUUUGAAGCC	GGCUUCAAAUUUAAAGAAAG
novel-mir-963	CL19417.Contig3_All	UUUUCUUAAGCUUUGAAGCC	GUCUUCAGAGCUGAAGAAGA
novel-mir-968	Unigene49187_All	UUGAGAGUCAGUCGUUGGAUU	AAUCCAACGACUGACUCUCAA
novel-mir-968	CL20563.Contig2_All	UUGAGAGUCAGUCGUUGGAU	AUCCAGCGACUCACCCUCAA
novel-mir-968	Unigene32639_All	UUGAGAGUCAGUCGUUGGAU	AACCAAUGAUUGCCUCUCAA
novel-mir-971	Unigene7140_All	UGGCUCUGGGGUAUUCUUGAAG	CUUCAAGAACACCCCAGAGCCA
novel-mir-971	CL4158.Contig7_All	UGGCUCUGGGGUAUUCUUGAAG	UUUCAAGAAUACCGCAGGACCA
novel-mir-971	Unigene34151_All	UGGCUCUGGGGUAUUCUUGAAG	CGUCAAGAAUACGCUAGACCCA
novel-mir-971	Unigene126949_All	UGGCUCUGGGGUAUUCUUGA	UCAAAAUUACCCCGGAGCCG
novel-mir-971	CL2409.Contig8_All	UGGCUCUGGGGUAUUCUUGA	UCAGGAAUAACCAAGAGCCG
novel-mir-990	Unigene103586_All	UUUUUCCGAGACAAGUUUGGCCU	AGGUCGAACUUGACUUGGAAAGA
novel-mir-990	CL5505.Contig1_All	UUUUUCCGAGACAAGUUUGG	CCAAAUUUGUCUUGGAAGAA
novel-mir-990	Unigene122589_All	UUUUUCCGAGACAAGUUUGGC	GACGAACUUGUCUUGGAAAAU
novel-mir-990	Unigene22865_All	UUUUUCCGAGACAAGUUUGG	CUAAUUUUGUCUUGGGAAAA
novel-mir-990	Unigene40472_All	UUUUUCCGAGACAAGUUUGG	CCAAACUUGAGUUGGAAAAG
miR1044-3p	Unigene36542_All	UUGUGAGUGAAUAUUUGAUUU	AAAUCAAAUGUUCAAUUACAA
miR1044-3p	Unigene85502_All	UUGUGAGUGAAUAUUUGAUU	AAUCACAUAUUCACUUAUAA
miR1044-3p	Unigene34495_All	UUGUGAGUGAAUAUUUGAUUU	AAAUAAAAUUUUCAUUCAUAA
miR1044-3p	Unigene102937_All	UUGUGAGUGAAUAUUUGAUUU	AAGUCAAAUAAGCACUCAUAA
miR1044-3p	Unigene99312_All	UUGUGAGUGAAUAUUUGAUU	AAUCAAAAAUUUACUGACAA
miR1044-3p	Unigene104387_All	UUGUGAG-UGAAUAUUUGAUUU	AUAUUAAAUAUUCAUCUCACAA
miR1108	Unigene138685_All	CGAGAUGCAGAACAUAACCCC	GGAGUUAUAUUCUGUAUCUUG
miR1108	CL21979.Contig2_All	CGAGAUGCAGAACAUAACCC	GGGUGAUGUUUUGCAUUUCA
miR1108	Unigene92129_All	CGAGAUGCAGAACAUAACCC	UGGUUAUGUUCCUCAUCUCG
miR1108	CL1761.Contig10_All	CGAGAUGCAGAACAUAACCC	GGUUUAUGAUUUGCAUCUUG
miR1528	Unigene32440_All	AAAGGAUUGAGACACUAUAU	AUAAAGUGUCUCAAUCUUUU
miR1528	Unigene30944_All	AAAGGAUUGAGACACUAUAU	AUAUAGUUUUUUAAUUUUUU
miR166a-3p	Unigene72938_All	UCGGACCAGGCUUCAUUCCCC	GGGGAAUGAAGCCUGGUCCGA
miR169n-3p	CL22317.Contig4_All	UCGGCAGUCGUCUUUGGCAUC	GAUGCCAAAGACGACUGCCGA
miR169n-3p	Unigene128394_All	UCGGCAGUCGUCUUUGGCAUC	GAUGCCGAGGACGGCGGCCGA
miR171a	Unigene41778_All	UUGAGCCGUGCCAAUAUCACU	AGUGAUAUUGGCACUACUCAA
miR1863b.2	CL3527.Contig9_All	AAGAGGACUUGGCUGAUGAUGAC	GUCACCAUCGGUCCAGUCCUCUU
miR1863b.2	CL3782.Contig6_All	AAGAGGACUUGGCUGAUGAUGAC	GUCAUCGAUAGCAAAGUCCUCUU
miR1863b.2	Unigene43083_All	AAGAGGACUUGGCUGAUGAU	GUCAUUGUCCAAGUCCUCUU
miR1863b.2	Unigene43082_All	AAGAGGACUUGGCUGAUGAU	GUCAUUGUCCAAGUCCUCUU
miR1863b.2	CL3527.Contig2_All	AAGAGGACUUGGCUGAUGAUG	CAUCGUCAUCCCAGUCUUCUU
miR1863b.2	Unigene38582_All	AAGAGGACUUGGCUGAUGAUGAC	GAUAUCCUUCGCCAAGUUCUCUU
miR1863b.2	Unigene29632_All	AAGAGGACUUGGCUGAUGAU	GUUAUUAGCCUAGUCUUCUU
miR2090	Unigene112557_All	AAUAUGAUUCUAGAAUUUUUGC	GCAAAAAUUCUAGAGUCGUAUU
miR2090	CL10917.Contig2_All	AAUAUGAUUCUAGAAUUUUUGCCU	GGCCCAAAAUUUUGGAAUCAUAUU
miR2090	Unigene96969_All	AAUAUGAUUCUAGAAUUUUU	UGGAAUUCUAGAAUUAUAUU
miR2090	Unigene47439_All	AAUAUGAUUCUAGAAUUUUUG	UAUGAAUUUUAGAGUCAUAUU
miR2090	Unigene34382_All	AAUAUGAUUCUAGAAUUUUUG	CAAUAAUUCGAGAAUCAUAUC
miR2090	Unigene4234_All	AAUAUGAUUCUAGAAUUUUU	GAAAAUUCUUGAAUAAUAUU
miR319c	Unigene111637_All	CUUGGACUGAAGGGAGCUCCCU	GGGGAGCUCUUCUUAGUUCAAG
miR319c	CL21802.Contig5_All	CUUGGACUGAAGGGAGCUCCCU	GGGGAGCUCUUCUUAGUCCAGG
miR319c	Unigene111825_All	CUUGGACUGAAGGGAGCUCCCU	AAGGAGCUCACUUUAGUCCAGU
miR319c	Unigene94351_All	CUUGGACUGAAGGGAGCUCCCU	GGGGAGCUCCCGU-AGUCCAAG
miR393a-3p	Unigene115484_All	CAUCAUGCUUCUUCUUUGGACU	AGUCCAUAAAAGAAGCAUGAUG
miR393a-3p	Unigene111430_All	CAUCAUGCUUCUUCUUUGGACU	AGUCCAAAGAAAAAGCAAGAUG
miR393a-3p	CL17578.Contig4_All	CAUCAUGCUUCUUCUUUGGA	UCCAGAGAAGGAGCAUGGUG
miR393a-3p	Unigene59607_All	CAUCAUGCUUCUUCUUUGGACU	AAUCCAAAGAAGCAGCGUGAAG
miR393a-3p	Unigene30944_All	CAUCAUGCUUCUUCUUUGGA	UCCAAUGAAGAAACAUGAUA
miR393h	CL14533.Contig6_All	UUCCAAAAGGGCUCGAAUCUGAUC	GAUCAAAUUCGAGCCCUUUUGAAA
miR393h	CL22146.Contig1_All	UUCCAAAAGGGCUCGAAUCUGAUC	GACCAGAUUCGGGCUCUCUUGGAA
miR437	CL5804.Contig1_All	AGAAUUAGAGAAGUUGGACCUU	AAGAUCUAAUUUCUUUGAUUCU
miR437	CL1606.Contig8_All	AGAAUUAGAGAAGUUGGACC	GGUUCAACGUUUUUAAUUUU
miR4371b	Unigene60055_All	AUGGUGAUGACGGGUGACGGAGA	UCUCCGUCAUCCGUCCUCACCGU
miR4371b	Unigene117969_All	AUGGUGAUGACGGGUGACGGA	UCCGUCGCUCGUCGUCGCCGU
miR4371b	Unigene45100_All	AUGGUGAUGACGGGUGACGGAG	UUCGGUCACCCGUCAUCAUCCU
miR4371b	CL11134.Contig2_All	AUGGUGAUGACGGGUGACGG	CCGUCACCCGUCACCGCCAA
miR4371b	Unigene90033_All	AUGGUGAUGACGGGUGACGG	CCAUUAUCCGUCAUCACUAU
miR4371b	Unigene69433_All	AUGGUGAUGACGGGUGACGGAGA	UCGUCGUCACCCUUGAUCGCCAU
miR4371b	Unigene87083_All	AUGGUGAUGACGGGUGACGG	CCUUCACCUUUCAUCACCAU
miR4371b	CL11680.Contig2_All	AUGGUGAUGACGGGUGACGG	UCGUUACCCGUGAUCAUUAU
miR4995	Unigene42464_All	AGGCAGUGGCUUGGUUAAGGGA	UACCUUAAUUCAGCCAUUGCUU
miR4995	Unigene104389_All	AGGCAGUGGCUUGGUUAAGG	CCUUAAUCAACUCGUUGCCU
miR5021	Unigene56883_All	UGAUGAAGAACGAUGAAGAAAU	GUUUCUUCAUCGUUCUUCAUCA
miR5021	Unigene109485_All	UGAUGAAGAACGAUGAAGAAAU	AUUUUUUUAUUGUUCUUCAUUU
miR5021	Unigene99177_All	UGAUGAAGAACGAUGAAGAAA	UUUUUUUAUUGUUUUUCAUCU
miR5021	CL9865.Contig1_All	UGAUGAAGAACGAUGAAGAAAU	AUUUCUUCAUCGU-CUUCAUCG
miR5021	Unigene127011_All	UGAUGAAGAACGAUGAAGAAAU	AUUUCUUCGUCCUUGUUCAUUA
miR5021	Unigene69696_All	UGAUGAAGAACGAUGAAGAA	AUCUUCAUCUUUUUUUAUCA
miR5169a	Unigene32025_All	UUUGACCAGUAUUGUAGUAC	GUACUCCAAUACUCGUCAAG
miR5169a	CL3599.Contig18_All	UUUGACCAGUAUUGUAGUAC	GUGCUCAAAUAUUGGUCAAA
miR5227	Unigene125550_All	CUGGAAGAGAAGAAGUUUGUG	CACGAACUUCUUUUCUUCCAG
miR5227	Unigene111511_All	CUGGAAGAGAAGAAGUUUGUG	CACGAACUUUUUUUCUUCCAG
miR5227	CL175.Contig4_All	CUGGAAGAGAAGAAGUUUGUGAA	UUCAAAAACUUCUUCCCUUCCAU
miR5227	Unigene4279_All	CUGGAAGAGAAGAAGUUUGUGAA	UUCAAAAACUCCUUCUCUUCCAU
miR5227	Unigene111640_All	CUGGAAGAGAAGAAGUUUGU	ACAAACUUUUUCUUUUUUAG
miR5227	Unigene112243_All	CUGGAAGAGAAGAAGUUUGUGAAC	GGUUACAAACUUCAUCUGUUUCAG
miR5227	Unigene58172_All	CUGGAAGAGAAGAAGUUUGUG	CGCAAACUUGUUUUCUUCCAU
miR5227	Unigene29683_All	CUGGAAGAGAAGAAGUUUGU	AAUAACUUCUUCUCUUCCAG
miR5227	Unigene6363_All	CUGGAAGAGAAGAAGUUUGUG	CACAAACUUAUUUUCUUCAAG
miR5227	Unigene13318_All	CUGGAAGAGAAGAAGUUUGU	UAAAAUUUCUUUUCUUCCAG
miR5227	Unigene126577_All	CUGGAAGAGAAGAAGUUUGUG	UAUAAACUUCUUCUUAUCCGG
miR5227	Unigene124537_All	CUGGAAGAGAAGAAGUUUGUG	UACAAACUUCUUCUCGUCGAG
miR5227	Unigene18348_All	CUGGAAGAGAAGAAGUUUGU	ACAUACUUCUUCUUUUCCAC
miR5227	CL652.Contig15_All	CUGGAAGAGAAGAAGUUUGUGA	UCACAAUCUUGUACUCUUCCAG
miR5227	CL652.Contig16_All	CUGGAAGAGAAGAAGUUUGUGA	UCACAAUCUUGUACUCUUCCAG
miR5227	Unigene15692_All	CUGGAAGAGAAGAAGUUUGUGA	UCACAAUCUUGUACUCUUCCAG
miR5227	CL652.Contig17_All	CUGGAAGAGAAGAAGUUUGUGA	UCACAAUCUUGUACUCUUCCAG
miR5227	Unigene11558_All	CUGGAAGAGAAGAAGUUUGU	ACAGCUUUCUUCUCUUCUAG
miR529-5p	Unigene89710_All	AAAGAGAGAGAUGGACGCCU	AGGCUUUUAUUUCUCUCUUU
miR529-5p	Unigene60740_All	AAAGAGAGAGAUGGACGCCU	AGUUCUCUAUCUCUCUCUUU
miR529-5p	Unigene26596_All	AAAGAGAGAGAUGGACGCCU	AGGCGACCAUUUGUUUCUUU
miR5556-3p	CL18360.Contig1_All	UGAUGACGGCAGAAUCGAGA	UCUCGAUCCGGCCGUCAUCA
miR5568f-5p	Unigene111522_All	UCCUUCCAAGAUUGUAAGAUU	AAUUUUACAAUCGUUGAAGGA
miR5568f-5p	Unigene105855_All	UCCUUCCAAGAUUGUAAGAU	AUUUUAUAAUUUAGGAAGGG
miR5762	Unigene88758_All	UCAAGGAGGAAAGUCGAACUGG	UUAGUUCGACUCUUCUCCUUUA
miR5762	Unigene22832_All	UCAAGGAGGAAAGUCGAACUGGC	GUAGGUUUCACUUUUCUCUUUGA
miR5786	Unigene4370_All	UUCGGCAGGAUACAUGGCAC	GAGUCAUAUAUUCUGCCGAA
miR6108d	Unigene138612_All	AUAUGGUAGAUCAAGCUGAG	CUCAGCGUGAUUUACCAUGG
miR6169	CL7995.Contig3_All	UUAGUAAUUCUGUUUCUCUCU	AGGGAGAAAUAGAGUUUCUAA
miR6169	CL8530.Contig1_All	UUAGUAAUUCUGUUUCUCUCU	AGAGAGAGAGAGAGUUACUGG
miR6169	Unigene29703_All	UUAGUAAUUCUGUUUCUCUCU	GGAGAGAGAGAGAAUUACCAA
miR6202	CL3423.Contig1_All	CGAAGAUUUUAAGGCAUUGAA	UUCAAAUCUUUAAGAUCUUCG
miR6202	Unigene67409_All	CGAAGAUUUUAAGGCAUUGA	UCAAUGCGUAAAAAUCUUCU
miR6202	Unigene100228_All	CGAAGAUUUUAAGGCAUUGA	UCGAUGACUUGACAUCUUCG
miR6257	Unigene90206_All	UCUGAACUUGUUGGAUAGCCU	AGUCUCUCCGACAAGUUUAGA
miR6460	Unigene39511_All	UGUCUGUCGGCACUCAAUCGA	UCGAUUGAGUGCCGAUAGACA
miR6460	CL1215.Contig2_All	UGUCUGUCGGCACUCAAUCGA	UCGGUUGAGUGCCGACAGACA
miR6460	Unigene84093_All	UGUCUGUCGGCACUCAAUCGA	UCGGUUGAGUGCCGACAGACA
miR6460	Unigene121140_All	UGUCUGUCGGCACUCAAUCG	CGGUUGAGUGCCGACAGACA
miR6460	Unigene91247_All	UGUCUGUCGGCACUCAAUCG	CGAUUGAGUGUCGACAGACA
miR6460	Unigene104428_All	UGUCUGUCGGCACUCAAUCG	CGAUUGAGUGUCGACAGACA
miR6460	Unigene21790_All	UGUCUGUCGGCACUCAAUCG	CGGUUGAGUGCCGACAGACA
miR6460	Unigene127371_All	UGUCUGUCGGCACUCAAUCG	CGAUUGAGUGCCGACAGGCA
miR6460	Unigene26369_All	UGUCUGUCGGCACUCAAUCGA	UCGGUUGAGUGUCGACAGGCA
miR6460	Unigene104107_All	UGUCUGUCGGCACUCAAUCGA	UCGGUUGAGUGUCGACAGGCA
miR6460	Unigene29482_All	UGUCUGUCGGCACUCAAUCG	CGAUUGAGUGCUGACAGGCA
miR6460	Unigene40883_All	UGUCUGUCGGCACUCAAUCG	CGGUUGAGUGUCGACAGACA
miR6460	CL983.Contig1_All	UGUCUGUCGGCACUCAAUCG	CGGUUGAGUGUCGACAGACA
miR6460	CL8586.Contig2_All	UGUCUGUCGGCACUCAAUCG	CGGUUGAGUGUCGACAGACA
miR6460	Unigene3458_All	UGUCUGUCGGCACUCAAUCG	CGAUUGAGUGCCGACAGGUA
miR6460	Unigene48154_All	UGUCUGUCGGCACUCAAUCG	CGGUUGAGUGCCGAUAGACA
miR6460	Unigene30268_All	UGUCUGUCGGCACUCAAUCG	CGGUUGAGUGCCGACAGGCA
miR6460	CL186.Contig1_All	UGUCUGUCGGCACUCAAUCG	CGAUUGAGUGUCGAUAGACA
miR6460	Unigene124624_All	UGUCUGUCGGCACUCAAUCGA	UCGGUUGAGUGUCGAUAGGCA
miR6460	CL5671.Contig2_All	UGUCUGUCGGCACUCAAUCGA	UCGGUUGAGUGCCGGUAGGCA
miR6460	Unigene92347_All	UGUCUGUCGGCACUCAAUCGA	UCGGUUGACUGCCGACAGACA
miR6460	Unigene73849_All	UGUCUGUCGGCACUCAAUCGA	UCAGUUGAGUGCCGACAGACA
miR6460	CL8586.Contig1_All	UGUCUGUCGGCACUCAAUCG	GGGUUGAGUGCCGACAGACA
miR6460	Unigene26152_All	UGUCUGUCGGCACUCAAUCGA	UCGAUUGAGUGUCGACGGGCU
miR6460	Unigene91957_All	UGUCUGUCGGCACUCAAUCG	CGAUUGAGUGCCGACAAACA
miR6460	Unigene58944_All	UGUCUGUCGGCACUCAAUCGA	UCGUUUGAGUGUCGACAGGCA
miR6460	Unigene3061_All	UGUCUGUCGGCACUCAAUCGA	UCGGUUGAGUACCGACAGGCA
miR6460	Unigene111714_All	UGUCUGUCGGCACUCAAUCGA	UCAGUUGAGUGUCGACAGACA
miR6460	Unigene65321_All	UGUCUGUCGGCACUCAAUCGA	UGGGUUGAGUGCCGACAGGCA
miR6460	Unigene60154_All	UGUCUGUCGGCACUCAAUCGA	UCGGUUGAGUGCCGACAAGCA
miR6460	CL15401.Contig2_All	UGUCUGUCGGCACUCAAUCGA	UCGGUUGAAUGCCGACAGGCA
miR6460	Unigene69977_All	UGUCUGUCGGCACUCAAUCGA	UCGGUUGAGUGCCGACAUGCA
miR6460	Unigene85254_All	UGUCUGUCGGCACUCAAUCGA	UCGGUUGAGUGCCUACAGGCA
miR6460	Unigene113768_All	UGUCUGUCGGCACUCAAUCGA	UAGAUUGAGUGUCGAUAGACA
miR6460	Unigene65761_All	UGUCUGUCGGCACUCAAUCGA	UCGAUUGAGUGUCGACAAGCA
miR6460	CL15017.Contig2_All	UGUCUGUCGGCACUCAAUCG	CGGUUGAGUGUUGACAGGCA
miR6460	Unigene85211_All	UGUCUGUCGGCACUCAAUCG	CGAUUGAGUGCGGACAGGCA
miR6460	Unigene107240_All	UGUCUGUCGGCACUCAAUCG	CGAUUGAGUGCCGACAUGCA
miR6460	Unigene30478_All	UGUCUGUCGGCACUCAAUCG	CGGUUGAGUGGCGACAGACA
miR6460	Unigene86391_All	UGUCUGUCGGCACUCAAUCG	CGGUUGAGUGUUGACAGGCA
miR6460	Unigene73861_All	UGUCUGUCGGCACUCAAUCG	CGGUUGAGUGCCGACAGUCA
miR6460	Unigene33369_All	UGUCUGUCGGCACUCAAUCG	CGGUUGAGUGCCUACAGACA
miR6460	CL2801.Contig1_All	UGUCUGUCGGCACUCAAUCG	CCGUUGAGUGCCGACAGACA
miR6460	Unigene87031_All	UGUCUGUCGGCACUCAAUCG	UGAUCGAGUGCCGACAGACA
miR6460	Unigene59613_All	UGUCUGUCGGCACUCAAUCG	CGAUUGAGUGCCGACAAGCA
miR6460	Unigene63800_All	UGUCUGUCGGCACUCAAUCG	CGGUUGAGUGCCAACAGACA
miR6460	CL18637.Contig1_All	UGUCUGUCGGCACUCAAUCG	AUGUUGAGUGCCGACAGACA
miR6460	Unigene88897_All	UGUCUGUCGGCACUCAAUCGA	UCGAUUGAGCGCCGACAUACA
miR6460	Unigene33168_All	UGUCUGUCGGCACUCAAUCG	CGGUUGAGUGCCGACAUGCA
miR6460	Unigene90205_All	UGUCUGUCGGCACUCAAUCG	CGGUUGAGUGCCGACAUGCA
miR6460	Unigene92227_All	UGUCUGUCGGCACUCAAUCG	CGGUUGAGUGCCGACAAGCA
miR6460	Unigene69355_All	UGUCUGUCGGCACUCAAUCG	UGGUUGAGUGCCGACAAACA
miR6460	Unigene3030_All	UGUCUGUCGGCACUCAAUCG	CGGUUGAGUGCCGACAUGCA
miR6460	CL11653.Contig2_All	UGUCUGUCGGCACUCAAUCG	CGAUUAAGUGUCGACAGGCA
miR6460	Unigene127901_All	UGUCUGUCGGCACUCAAUCG	CGGUUGAGUGCCGACAAAUA
miR6460	CL3430.Contig2_All	UGUCUGUCGGCACUCAAUCGA	UCAAUCGAGUGUCGACAGACA
miR6460	Unigene127532_All	UGUCUGUCGGCACUCAAUCGA	UCAAUUGAGUAUCGACAGACA
miR6460	CL5311.Contig2_All	UGUCUGUCGGCACUCAAUCG	GGGUUUAGUGCCGACAGACA
miR6460	CL9343.Contig2_All	UGUCUGUCGGCACUCAAUCG	CGGUUGAGUGUCAAUAGACA
miR6460	CL6655.Contig5_All	UGUCUGUCGGCACUCAAUCG	CGAUUGAGCGUCGAUAGGCA
miR6460	Unigene125910_All	UGUCUGUCGGCACUCAAUCG	CGGUUGAGCGUCGACAGGCA
miR6460	Unigene32209_All	UGUCUGUCGGCACUCAAUCG	CGGUUGAGUGUCGUCAGGCA
miR6460	Unigene120830_All	UGUCUGUCGGCACUCAAUCG	CGAUUGAAUGCCGACUGACA
miR6460	Unigene64168_All	UGUCUGUCGGCACUCAAUCG	CGGUUGAGUGUCGACAUGCA
miR6460	Unigene70195_All	UGUCUGUCGGCACUCAAUCG	CGGUUGAGUGCAGAUAGGCA
miR6460	CL19098.Contig2_All	UGUCUGUCGGCACUCAAUCG	CAAUUGAGUGUCGACGGGCA
miR6460	Unigene124653_All	UGUCUGUCGGCACUCAAUCGA	UUGUUUGAGUGCCAACAGGCA
miR6460	CL3867.Contig2_All	UGUCUGUCGGCACUCAAUCGA	UCGCUUGAGUGUCUACAGGCA
miR6460	Unigene93257_All	UGUCUGUCGGCACUCAAUCGA	UCAGUUGAGUACCGACAGGCA
miR6460	Unigene117078_All	UGUCUGUCGGCACUCAAUCG	CGUUUGAGUGCCGACAUGCA
miR7698-5p	CL5871.Contig3_All	UUUCAUCGAGGAUUUUCUGGA	UCGAGAAGAUCCUCGACGAAA
miR7698-5p	Unigene21705_All	UUUCAUCGAGGAUUUUCUGGA	UCCAGAGGAUGUUCGAUGGAA
miR7698-5p	CL20902.Contig21_All	UUUCAUCGAGGAUUUUCUGG	CUAGAAGAUCCAUGAUGAAA
miR7698-5p	Unigene41928_All	UUUCAUCGAGGAUUUUCUGG	CCAGAAGAUCAUGGAUGAAA
miR7698-5p	CL15733.Contig1_All	UUUCAUCGAGGAUUUUCUGG	CCACAAAAAUCUCGAUGAAA
miR7729a-5p	Unigene136102_All	AGAUUUUCUAGGCGCCUGUAGAGC	GCUCUACAGGCGCCUAGAUAAUCU
miR7729a-5p	Unigene64186_All	AGAUUUUCUAGGCGCCUGUAG	UUCUAGGCGCCCAGAAGAUCU
miR7729a-5p	Unigene80157_All	AGAUUUUCUAGGCGCCUGUAGAGC	GAUAUACAGAUGCCUCGAAAGUCU
miR7729a-5p	Unigene89216_All	AGAUUUUCUAGGCGCCUGUA	UUCAGGCCCCUAGAAAAUCC
miR8000	CL12694.Contig1_All	AACCGAACUGAACUGAACCGAAC	GUUCGGUUCGGUUCGGUACGGUU
miR8000	Unigene57745_All	AACCGAACUGAACUGAACCGA	UUGGGUCGGUUCAGUUUGGUU
miR8000	Unigene47439_All	AACCGAACUGAACUGAACCGAA	UUCGGUUCGGUUUUUUUCGGUU
miR8000	Unigene127630_All	AACCGAACUGAACUGAACCGAA	UUCAGAUCAGUUUAGUUUGGUU
miR8000	Unigene103988_All	AACCGAACUGAACUGAACCGA	UGGGUUUAAUUCGGUUCGGUU
miR8041a-3p	Unigene32847_All	AGAUGUAUUGCGAAG-UAGC	GCUAUCUUCCCAAUACAUCU
miR820a	Unigene41892_All	UCGGUUCGUUGGAUGGCCCA	UGGGCGAUCCGACAAACCGA
miR838-5p	Unigene85860_All	UGCAAGAAUCAAGAAGAAGG	CUUUCUUUGUGAUUCUUGUG
miR838-5p	Unigene88365_All	UGCAAGAAUCAAGAAGAAGG	UUUUUUUCUUGUUUUUUGCA
miR838-5p	CL16184.Contig55_All	UGCAAGAAUCAAGAAGAAGG	CUUGCGUCUUGAUUCUUGUA
miR8588	CL6140.Contig3_All	CCGAGGCUCCCAGGUAAUGG	UCAUUGCUUGGCAGCCUUGG
miR8604	CL2899.Contig4_All	AAUGAAGGACACUAUGCAAAUGA	UAGUUUGUAUA-UGUUCUUCAUU
miR8774	Unigene114361_All	UUGAUUUUGAUUCUUAAAUUG	UAAUUUAAGAAUCAAGAUUAC
miR8774	Unigene60843_All	UUGAUUUUGAUUCUUAAAUUGU	ACAAUUUAAAAAUUAAAAUAAA
miR8774	Unigene67834_All	UUGAUUUUGAUUCUUAAAUUG	CAAUUUCAGGGUCAAAAUCGA
miR8774	CL20086.Contig1_All	UUGAUUUUGAUUCUUAAAUUG	CAGUUGAAGAUUCAAGAUCAA
miR8774	Unigene113467_All	UUGAUUUUGAUUCUUAAAUU	AAUUUAAAAAUUAAAAUCAU
miR8774	CL21108.Contig4_All	UUGAUUUUGAUUCUUAAAUU	AAUUGAAGAAUUAAAAUUGA
miR8774	CL18308.Contig1_All	UUGAUUUUGAUUCUUAAAUU	GAUUUGAGGAUCAGGAUCAG
miR8774	Unigene48628_All	UUGAUUUUGAUUCUUAAAUU	AAUUUAAAAAUCGGGAUCAA
miR8774	Unigene25906_All	UUGAUUUUGAUUCUUAAAUU	AAUUUAAGGAUCGACAUCGA
miR8774	Unigene71796_All	UUGAUUUUGAUUCUUAAAUUG	UAAUUUAAAAUUUAAAAUCAA
miR8774	Unigene62581_All	UUGAUUUUGAUUCUUAAAUUG	UAUUUAAAGAAUCAAAAUCGA
miR9485	Unigene62508_All	UUAUUAACGUGUAUGAGUUC	CAAUGCAUAUACGUUAAUAA
novel-mir-798	CL10.Contig2_All	CCGAACUGUCUCGUUAUGCA	GGCAUAGCGAGUCGGUUCGG
novel-mir-1223	CL10028.Contig1_All	UUUCGGCCGAGAUUUAGAACC	GGUUCUAAUUCUCGUUCGAAA
novel-mir-1093	CL10040.Contig2_All	UUUUAUUCUCUCUCUACUCU	AGGUUAGAGAGAGAAUAGAG
novel-mir-1093	CL10040.Contig3_All	UUUUAUUCUCUCUCUACUCU	AGGUUAGAGAGAGAAUAGAG
novel-mir-1237	CL10048.Contig2_All	CGACACCCUUACGUCCUUCAGC	GAUGAUGGACGGAGGGGUGUCG
novel-mir-1111	CL10049.Contig2_All	CUCCUCCUCGUCCUCCAUCG	CGAUGGAGGCCGAGGCGGAG
novel-mir-1050	CL10090.Contig2_All	UCGAUGAGAGAGUUGUAGGUG	CACCUACAACUUCCUCAUUGA
novel-mir-1163	CL1010.Contig3_All	ACGAAUCGGAUUUUUUUAGG	UCAAAAAAAAUUUGGUUCGU
novel-mir-1152	CL10103.Contig1_All	CUGCUGAAGAAGUCCCGGGAG	CUUCUCGUACUUCUUCAGCAG
novel-mir-1052	CL1011.Contig1_All	UGUCGGGAUAGUUUUAGGGU	ACCCUGAAACGAUCCCGAGA
novel-mir-1179	CL10161.Contig2_All	AAGAAUGAGAUAUUGAGGGG	CUCCUCAAGAUCUCAUUUUG
novel-mir-1179	CL10161.Contig3_All	AAGAAUGAGAUAUUGAGGGG	CUCCUCAAGAUCUCAUUUUG
miR1863b.2	CL10164.Contig2_All	AAGAGGACUUGGCUGAUGAUGA	UCGUCACCACCCAAGUCUUCUU
novel-mir-1093	CL1018.Contig3_All	UUUUAUUCUCUCUCUACUCUG	CAGAGUAGAGAGAGAAAAGAA
novel-mir-1230	CL10205.Contig3_All	UCGGGCACAUAUGAUAUGAA	UUCGUAUCAUAUGUGUCCGA
miR6460	CL10206.Contig1_All	UGUCUGUCGGCACUCAAUCGA	UCGAUUCAGUGUCGGUAGACA
novel-mir-629	CL10214.Contig1_All	GAGGAUCGAGUGGAGGACUC	GAGUCCUCCUCGUGAUCCUC
novel-mir-629	CL10214.Contig2_All	GAGGAUCGAGUGGAGGACUC	GAGUCCUCCUCGUGAUCCUC
novel-mir-1050	CL1022.Contig4_All	UCGAUGAGAGAGUUGUAGGUG	CACCUACAUCUCUCUCAUUGA
novel-mir-1093	CL10254.Contig2_All	UUUUAUUCUCUCUCUACUCUG	CAGACUAGAGUGAGAAUAAGA
novel-mir-1181	CL10264.Contig1_All	UUGGUAUCGGAGCAUAGGGAU	AUCCCUACUCUCCGAUAUCGA
novel-mir-1181	CL10264.Contig3_All	UUGGUAUCGGAGCAUAGGGAU	AUCCCUACUCUCCGAUAUCGA
novel-mir-1234	CL10277.Contig1_All	UCUUCCUUUGGCUUGUAUGA	UCAUACAAGUUGAAGGAAGU
miR8000	CL10291.Contig2_All	AACCGAACUGAACUGAACCGA	UUGGUUCGGUUUGGUUUGGUU
novel-mir-1142	CL10293.Contig1_All	CAGGUUUUAUAUGGAGAAGA	UCUUCUCCAAAUCAAAUUUG
miR8604	CL10307.Contig5_All	AAUGAAGGACACUAUGCAAAUGAG	UUGGUUUGCAGAGUGUUCUUUAUC
novel-mir-837	CL10316.Contig2_All	UUCCUCUUCCGAUGUAGGCGG	CCGCCUUGAUUGGAAGAGGAA
novel-mir-837	CL10316.Contig3_All	UUCCUCUUCCGAUGUAGGCGG	CCGCCUUGAUUGGAAGAGGAA
novel-mir-837	CL10316.Contig5_All	UUCCUCUUCCGAUGUAGGCGG	CCGCCUUGAUUGGAAGAGGAA
miR2090	CL10320.Contig2_All	AAUAUGAUUCUAGAAUUUUUGCCU	AGCCAAAGAUUUUAGCAUCAUAUU
novel-mir-705	CL10325.Contig2_All	UUGUUAAUUGUAUCCUCUGCC	GGCAGUUGAUACAAUUAGCAA
novel-mir-1137	CL10329.Contig2_All	CCGGAUUGAUCGAUUUUGAG	AUCAAAAUCGAUCAAUCCGG
novel-mir-1137	CL10329.Contig3_All	CCGGAUUGAUCGAUUUUGAG	AUCAAAAUCGAUCGAUCCGG
novel-mir-1173	CL10347.Contig7_All	CUAGAGCUCUCUGAAAUGCCU	AGGCAUUUCA-AGCGCUCUAG
novel-mir-1151	CL10353.Contig2_All	UUAAAAAUCUAAAUUGAACU	AGUGCAUUUCAGAUUUUUAA
novel-mir-1210	CL10380.Contig2_All	CAAGCUAAAGAAUGAAGAGA	ACUCUUCAUUUUUUAUCUUG
novel-mir-1210	CL10380.Contig3_All	CAAGCUAAAGAAUGAAGAGA	ACUCUUCAUUUUUUAUCUUG
novel-mir-785	CL1039.Contig2_All	UGACGAGGAUCGGAUGAUGA	UCAUUUUCCGGUCUUCGUCG
miR6169	CL10398.Contig5_All	UUAGUAAUUCUGUUUCUCUCU	AGAGGGAAACAGAACUGCUGA
novel-mir-1128	CL10402.Contig3_All	CGCGGCAUCAGGCUUGAACCC	GGGUUCGAACCUGAUGUCGUG
novel-mir-1139	CL10495.Contig2_All	UUGCUACUGUUGCUGGAUUC	CGAUUCAGCAACAGUGGUAA
novel-mir-1141	CL10509.Contig8_All	UUACAGUAGUUUGGA-UAGGCUU	AAUCCUAAUCCAAACUGCUGUAA
novel-mir-1096	CL10511.Contig2_All	UUCUUCAUCGUUUUUUUCAUA	UACGAAAAAAACAAUGAAGAA
novel-mir-1096	CL10511.Contig3_All	UUCUUCAUCGUUUUUUUCAUA	UACGAAAAAAACAAUGAAGAA
novel-mir-1217	CL10544.Contig1_All	UGACUUGAGUGUCGAAGGGCCU	AGGCCCUUCGACACUCAAGUCA
novel-mir-1148	CL10556.Contig2_All	CGGACUUCAGCUUUCUUGAUG	UAUCAAGAGAGAUGAAGUCGG
novel-mir-771	CL10645.Contig5_All	GUUGAAUCUUUGCAGUUGGA	UCCAACUGCGGAGAUUCGGU
novel-mir-1108	CL1067.Contig12_All	GAUGAUUUCGAUCGGGCGAAC	GUUCUCCUGAACGAAAUCAUC
miR8604	CL1069.Contig2_All	AAUGAAGGACACUAUGCAAA	UUUGUAAAGUAUCUUUCAUU
novel-mir-1219	CL10704.Contig4_All	UUCUCUUUUUUCGCUCUGAAU	GUUCAUACUGAAAAAAGAGAA
novel-mir-870	CL10705.Contig1_All	CUCCGUCGACAUUAUGUUCU	AGAGCAGAAUUUUGACGGAG
novel-mir-1111	CL10750.Contig2_All	CUCCUCCUCGUCCUCCAUCG	CAAUGGAGGAGGAGGAGGAG
novel-mir-1111	CL10750.Contig3_All	CUCCUCCUCGUCCUCCAUCG	CAAUGGAGGAGGAGGAGGAG
miR5556-3p	CL10759.Contig1_All	UGAUGACGGCAGAAUCGAGA	UCUCGCUGCUGCCGUCGUCA
novel-mir-673	CL10769.Contig6_All	CUCGUCUAUUCUGUCGGCUCC	GGAGCCAGCAGAUUGGACGAG
miR8604	CL10774.Contig1_All	AAUGAAGGACACUAUGCAAA	UUUGUUUGGUUUCCUUCAUU
miR4995	CL10774.Contig2_All	AGGCAGUGGCUUGGUUAAGGG	UCCUUAACCGGGUCAUUGCCG
miR8604	CL10774.Contig2_All	AAUGAAGGACACUAUGCAAA	UUUGUUUGGUUUCCUUCAUU
novel-mir-1198	CL10779.Contig2_All	CUUCCUCUGACAAAUAAGCC	GGUUGGUUUGUCAGAGGAAU
miR437	CL10783.Contig1_All	AGAAUUAGAGAAGUUGGACCUU	GGGGUCGCACUUCUCUGGUUCU
novel-mir-990	CL10790.Contig3_All	UUUUUCCGAGACAAGUUUGG	CCAAACUUGACAUGGGAAAA
miR529-5p	CL10793.Contig4_All	AAAGAGAGAGAUGGACGCCU	AGCCGUCCAUCGCUCUCUUC
novel-mir-1214	CL10796.Contig2_All	CAUCGUUGCAUGUAUAGUCGG	CGGACUAUACAUGCAUCGAUG
novel-mir-1093	CL108.Contig2_All	UUUUAUUCUCUCUCUACUCU	AGAGUAGAGAGAGAAUGAGC
novel-mir-1050	CL10809.Contig5_All	UCGAUGAGAGAGUUGUAGGU	ACCGACAACUGUCUUAUCGA
novel-mir-1154	CL10817.Contig4_All	CUCUCUCUCUCGUCUUGUCUC	GAGACAGAGUGAGAGAGAGAG
novel-mir-1202	CL1084.Contig8_All	UCUGGAUGAAACAAAGAAGA	UCUUUCUUGUUUCAUCUAGC
novel-mir-1108	CL10845.Contig2_All	GAUGAUUUCGAUCGGGCGAACA	UAUCCUCCCAAUCGAAAUCAUC
novel-mir-1093	CL10888.Contig3_All	UUUUAUUCUCUCUCUACUCUG	CAGAGUAGAGAGAGAAUAAAA
novel-mir-1158	CL10904.Contig3_All	GAGAGAUGGCGGAUUGGGGU	AUCCCAAUCCUCCAUCUUUG
novel-mir-1181	CL10927.Contig11_All	UUGGUAUCGGAGCAUAGGGAUA	UAUUUCUAAGCUCCGAUACUAA
novel-mir-1151	CL10937.Contig2_All	UUAAAAAUCUAAAUUGAACU	AGUUCAAUUAAGGUUUUUGU
miR7698-5p	CL10965.Contig1_All	UUUCAUCGAGGAUUUUCUGG	CCACGAACUCCUCGAUGAAG
novel-mir-1093	CL10971.Contig2_All	UUUUAUUCUCUCUCUACUCU	AGAGUAGAGAGAGAGAGAGA
novel-mir-1111	CL10990.Contig10_All	CUCCUCCUCGUCCUCCAUCGC	GUGAUGGAGGUCGGGGAGGAG
novel-mir-1111	CL10990.Contig4_All	CUCCUCCUCGUCCUCCAUCGC	GUGAUGGAGGUCGGGGAGGAG
novel-mir-1111	CL10990.Contig6_All	CUCCUCCUCGUCCUCCAUCGC	GUGAUGGAGGUCGGGGAGGAG
novel-mir-1111	CL10990.Contig8_All	CUCCUCCUCGUCCUCCAUCGC	GUGAUGGAGGUCGGGGAGGAG
novel-mir-1154	CL10999.Contig1_All	CUCUCUCUCUCGUCUUGUCU	AGAGGAGAUGAGAGAGAGAG
miR820a	CL11034.Contig4_All	UCGGUUCGUUGGAUGGCCCA	UGGGCUAUGUGACGAACCGG
miR820a	CL11034.Contig5_All	UCGGUUCGUUGGAUGGCCCA	UGGGCUAUGUGACGAACCGG
novel-mir-1154	CL11051.Contig2_All	CUCUCUCUCUCGUCUUGUCUC	GAGAUUCGACGAGAGAGAGAG
novel-mir-1154	CL11051.Contig6_All	CUCUCUCUCUCGUCUUGUCUC	GAGAUUCGACGAGAGAGAGAG
novel-mir-1168	CL11057.Contig4_All	UAGGAAAGUAGAAUGCAAACC	GGUGUGCUUUCUACUUUUUUA
novel-mir-1226	CL11069.Contig1_All	CAUGUGCCCAUCUCCUCCAU	AUGGAGUUGAUAGGCACAUG
novel-mir-588	CL11101.Contig4_All	GAGAGAGAAAGAGGAGCCCU	GGGAUUUCUCUUUCUCUUUC
miR5021	CL11110.Contig4_All	UGAUGAAGAACGAUGAAGAAAU	AAUUCUUUUUCUUUCUUCAUUA
miR5021	CL11110.Contig5_All	UGAUGAAGAACGAUGAAGAAAU	AAUUCUUUUUCUUUCUUCAUUA
novel-mir-752	CL11141.Contig1_All	CAUAAAGAGAUUCGUUGUUC	GAACGAUGAAUCUAUUUGUG
novel-mir-876	CL1118.Contig1_All	CCAUGUCGAGCUCGGAGCGC	ACGCUCCGAGCUCGACAUCG
novel-mir-587	CL11194.Contig1_All	UGAACUGCGCUCAUGAUCAA	UUCAGCACGAGCGCAGUUCA
novel-mir-587	CL11194.Contig4_All	UGAACUGCGCUCAUGAUCAA	UUCAGCACGAGCGCAGUUCA
novel-mir-1135	CL112.Contig17_All	AGGGAGGAAAAGGACGUCUU	AGGACGUCCCUUUCUUCUCU
novel-mir-1135	CL112.Contig25_All	AGGGAGGAAAAGGACGUCUU	AGGACGUCCCUUUCUUCUCU
miR6460	CL11219.Contig1_All	UGUCUGUCGGCACUCAAUCG	UGGUUGAGUGUCGACAGACA
novel-mir-588	CL11228.Contig2_All	GAGAGAGAAAGAGGAGCCCU	AGGGUUUCUCCUUCUCUCUU
novel-mir-588	CL11240.Contig2_All	GAGAGAGAAAGAGGAGCCCU	AUGGCUUCUCUCUCUCUCUC
novel-mir-1111	CL11241.Contig1_All	CUCCUCCUCGUCCUCCAUCGC	GCGGCGGAGGGCGAGGAGGAG
novel-mir-1111	CL11241.Contig2_All	CUCCUCCUCGUCCUCCAUCGC	GCGGCGGAGGGCGAGGAGGAG
novel-mir-1111	CL11241.Contig4_All	CUCCUCCUCGUCCUCCAUCGC	GCGGCGGAGGGCGAGGAGGAG
novel-mir-857	CL11285.Contig2_All	CCUUCGCUUUCGUCUUCGGCU	AGGCGAAGAUGGAGGCGAAGG
novel-mir-857	CL11285.Contig3_All	CCUUCGCUUUCGUCUUCGGCU	AGGCGAAGAUGGAGGCGAAGG
novel-mir-785	CL11294.Contig3_All	UGACGAGGAUCGGAUGAUGA	UCAUUCUCCGACCUUCGUCA
novel-mir-762	CL11339.Contig10_All	UUAAUUUUGAUAUGUUUCGU	AUGAAAUGAAUCAAAAUUAA
novel-mir-1219	CL11339.Contig13_All	UUCUCUUUUUUCGCUCUGAA	UUUAGAGAGAGAGAGGAGAA
novel-mir-762	CL11339.Contig16_All	UUAAUUUUGAUAUGUUUCGU	AUGAAAUGAAUCAAAAUUAA
novel-mir-1114	CL11339.Contig17_All	UCUGAUCAAAAAAAGAUGGUG	CCUUAUCUUUUUUUGAUUGGA
novel-mir-601	CL11339.Contig17_All	CGCCAUGGUCGUCGUCCAAUGG	CCAUUGGACGACGGCCAUGGUG
novel-mir-1114	CL11339.Contig24_All	UCUGAUCAAAAAAAGAUGGUG	CCUUAUCUUUUUUUGAUUGGA
novel-mir-762	CL11339.Contig32_All	UUAAUUUUGAUAUGUUUCGU	AUGAAAUGAAUCAAAAUUAA
novel-mir-762	CL11339.Contig33_All	UUAAUUUUGAUAUGUUUCGU	AUGAAAUGAAUCAAAAUUAA
novel-mir-762	CL11339.Contig38_All	UUAAUUUUGAUAUGUUUCGU	AUGAAAUGAAUCAAAAUUAA
novel-mir-762	CL11339.Contig39_All	UUAAUUUUGAUAUGUUUCGU	AUGAAAUGAAUCAAAAUUAA
novel-mir-762	CL11339.Contig5_All	UUAAUUUUGAUAUGUUUCGU	AUGAAAUGAAUCAAAAUUAA
novel-mir-1209	CL11372.Contig2_All	CUAAAUUCGGUUGAUGGAAC	GUUCCGUCA-CUGAAUUUAG
novel-mir-1209	CL11372.Contig3_All	CUAAAUUCGGUUGAUGGAAC	GUUCCGUCA-CUGAAUUUAG
novel-mir-1158	CL11373.Contig1_All	GAGAGAUGGCGGAUUGGGGU	GCCGCCGUCCGCCAUCUCUC
novel-mir-1111	CL11380.Contig2_All	CUCCUCCUCGUCCUCCAUCG	AGGUGGAGUACGAGGAGGAG
novel-mir-748	CL11409.Contig5_All	UUUAUGUAUAAACGUCGGACU	AGUCAGGCGUUUAUAUGUAAA
novel-mir-1123	CL11431.Contig1_All	CCGGAGAUGAAUGAUGUGGC	GCUACAUCUAUCAUCUUCGG
novel-mir-1123	CL11431.Contig2_All	CCGGAGAUGAAUGAUGUGGC	GCUACAUCCAUCAUCUUCGG
novel-mir-1170	CL11445.Contig1_All	CAGGUCUUGAUUCUCUUCGCC	GGUGAAGAGGAACGAGAUCUG
novel-mir-1127	CL11452.Contig5_All	UAUCCGAGGUCGUCUACAUGCAG	UUUCAUGUAGGCGAUCUCGUAUG
miR529-5p	CL11488.Contig4_All	AAAGAGAGAGAUGGACGCCU	AGGCCUUCAUCUCUCUCUCU
novel-mir-1050	CL11576.Contig1_All	UCGAUGAGAGAGUUGUAGGU	GCCAAGAACUCUCUCAUUGA
miR8774	CL11584.Contig1_All	UUGAUUUUGAUUCUUAAAUU	AAUUUGUGAAUCAAAAUUAG
novel-mir-878	CL11592.Contig2_All	CUACCGUCGCCGUCGUCAUG	AAUGACGGCGGCGACGGUGA
novel-mir-1093	CL1162.Contig2_All	UUUUAUUCUCUCUCUACUCU	AGAGAGGAGAGAGAAUGGAA
novel-mir-1175	CL11620.Contig5_All	UUGGAUGAUGAGCUUCAAGC	GUUACAAGCUCAUCAUCCAG
novel-mir-762	CL1163.Contig3_All	UUAAUUUUGAUAUGUUUCGU	ACGAAAUAGAUCAAAAUUGU
novel-mir-1235	CL1164.Contig1_All	AAUUAGCAAAUUGUGGAGCCU	AGCUUCUACAAUUUGUUGAUU
novel-mir-1235	CL1164.Contig13_All	AAUUAGCAAAUUGUGGAGCCU	AGCUUCUACAAUUUGUUGAUU
novel-mir-1235	CL1164.Contig16_All	AAUUAGCAAAUUGUGGAGCCU	AGCUUCUACAAUUUGUUGAUU
novel-mir-1235	CL1164.Contig18_All	AAUUAGCAAAUUGUGGAGCCU	AGCUUCUACAAUUUGUUGAUU
novel-mir-1235	CL1164.Contig2_All	AAUUAGCAAAUUGUGGAGCCU	AGCUUCUACAAUUUGUUGAUU
novel-mir-1235	CL1164.Contig21_All	AAUUAGCAAAUUGUGGAGCCU	AGCUUCUACAAUUUGUUGAUU
novel-mir-1235	CL1164.Contig3_All	AAUUAGCAAAUUGUGGAGCCU	AGCUUCUACAAUUUGUUGAUU
novel-mir-1235	CL1164.Contig7_All	AAUUAGCAAAUUGUGGAGCCU	AGCUUCUACAAUUUGUUGAUU
novel-mir-1235	CL1164.Contig9_All	AAUUAGCAAAUUGUGGAGCCU	AGCUUCUACAAUUUGUUGAUU
miR6169	CL11658.Contig3_All	UUAGUAAUUCUGUUUCUCUC	GAGAAAAACAGGAUUGCUAC
novel-mir-586	CL11680.Contig1_All	CGGGAUCUCGUCGUGACCAC	GUGGUCGCGAUGAGAUUCGG
novel-mir-857	CL11698.Contig1_All	CCUUCGCUUUCGUCUUCGGCU	GGCCGAAGAUUGAAGUGAAGG
novel-mir-857	CL11698.Contig2_All	CCUUCGCUUUCGUCUUCGGCU	GGCCGAAGAUUGAAGUGAAGG
novel-mir-1093	CL117.Contig11_All	UUUUAUUCUCUCUCUACUCU	GGAGAGGAGAGAGAAUGAAA
novel-mir-1093	CL117.Contig9_All	UUUUAUUCUCUCUCUACUCU	AGAGAGGAGAGAGAAUGAAA
novel-mir-1123	CL1174.Contig3_All	CCGGAGAUGAAUGAUGUGGCAC	GAGUCACAUCAUUUAUCUUCUG
novel-mir-1123	CL1174.Contig5_All	CCGGAGAUGAAUGAUGUGGCAC	GAGUCACAUCAUUUAUCUUCUG
novel-mir-752	CL11791.Contig2_All	CAUAAAGAGAUUCGUUGUUC	GAACAAAGUAUCUUUUUGUG
novel-mir-752	CL11791.Contig4_All	CAUAAAGAGAUUCGUUGUUC	GAACAAAGUAUCUUUUUGUG
novel-mir-752	CL11791.Contig6_All	CAUAAAGAGAUUCGUUGUUC	GAACAAAGUAUCUUUUUGUG
novel-mir-1093	CL1184.Contig13_All	UUUUAUUCUCUCUCUACUCU	AGAGUAGAGAGAGAGAGGAA
novel-mir-1093	CL1184.Contig16_All	UUUUAUUCUCUCUCUACUCU	AGAGUAGAGAGAGAGAGAGA
novel-mir-1093	CL1184.Contig21_All	UUUUAUUCUCUCUCUACUCU	AGAGUAGAGAGAGAGAGGAA
novel-mir-1093	CL1184.Contig3_All	UUUUAUUCUCUCUCUACUCU	AGAGUAGAGAGAGAGAGGAA
novel-mir-1093	CL1184.Contig7_All	UUUUAUUCUCUCUCUACUCU	AGAGUAGAGAGAGAGAGGAA
novel-mir-1108	CL11861.Contig2_All	GAUGAUUUCGAUCGGGCGAA	UUCUCCCUAUCGAAAUCAUU
novel-mir-588	CL11899.Contig1_All	GAGAGAGAAAGAG-GAGCCC	GGGCUCUCUCUUUCUCUCUC
novel-mir-588	CL11899.Contig4_All	GAGAGAGAAAGAG-GAGCCC	GGGCUCUCUCUUUCUCUCUC
novel-mir-604	CL11925.Contig1_All	UUAUGAUAACAAGCGAACUG	CGGUUUGUUUGUCAUUAUAA
novel-mir-1133	CL11925.Contig2_All	UCUUUUUGUUGAACUUGUAACCU	AGUGUAUAAGUUUAACAAAAAGU
novel-mir-655	CL11950.Contig11_All	UCUUCCAUUACCUCGUCGGCUA	UAGCCAACGAGGUAAUGGAAGA
novel-mir-655	CL11950.Contig15_All	UCUUCCAUUACCUCGUCGGCUA	UAGCCGACGAGGUAAUGGAAGA
novel-mir-655	CL11950.Contig20_All	UCUUCCAUUACCUCGUCGGCUA	UAGCCGACGAGGUAAGGGAAGA
novel-mir-655	CL11950.Contig4_All	UCUUCCAUUACCUCGUCGGCUA	UAGCCGACGAGGUAAUGGAAGA
novel-mir-655	CL11950.Contig6_All	UCUUCCAUUACCUCGUCGGCUA	UAGCCGACGAGGUAAUGGAAGA
novel-mir-762	CL11992.Contig1_All	UUAAUUUUGAUAUGUUUCGU	ACAAAGCAUAUCGAGAUUGA
novel-mir-878	CL11994.Contig3_All	CUACCGUCGCCGUCGUCAUG	CAUGACGAGGGCGACGGGAG
novel-mir-857	CL11994.Contig5_All	CCUUCGCUUUCGUCUUCGGC	GCCGAGGGCGGAGGCGAGGG
novel-mir-1096	CL12010.Contig1_All	UUCUUCAUCGUUUUUUUCAU	AUGGAAGAGAUGAUGAAGAG
novel-mir-1096	CL12010.Contig2_All	UUCUUCAUCGUUUUUUUCAU	AUGGAAGAGAUGAUGAAGAG
novel-mir-758	CL1202.Contig1_All	GAUCCAAUUCCUGAUGCCGG	CCGGCAUCAGGUAUGGGAUU
novel-mir-758	CL1202.Contig3_All	GAUCCAAUUCCUGAUGCCGG	CCGGCAUCAGGUAUGGGAUU
novel-mir-758	CL1202.Contig4_All	GAUCCAAUUCCUGAUGCCGG	CCGGCAUCAGGUAUGGGAUU
novel-mir-1111	CL12036.Contig1_All	CUCCUCCUCGUCCUCCAUCGC	GCGGCGGAGGAGGAGGAGGAG
miR6169	CL12075.Contig2_All	UUAGUAAUUCUGUUUCUCUCU	GGAGAGAAACAGAAUUACUAA
novel-mir-1052	CL12086.Contig2_All	UGUCGGGAUAGUUUUAGGGUG	CACCCUAAAGCAAUCCCGACC
novel-mir-809	CL12098.Contig1_All	CGGAUUGUCGAGAUCGGCGUC	GACGCCGAUCUCGACGAUUUC
novel-mir-1175	CL12098.Contig2_All	UUGGAUGAUGAGCUUCAAGCCU	AGGCUU-AAGCUUGUCAUCCAA
novel-mir-1147	CL12102.Contig2_All	UCGUACAACUGUAUCCUUUAAC	GUCAAAGGAUACGGUAGUACGA
novel-mir-1147	CL12102.Contig4_All	UCGUACAACUGUAUCCUUUAAC	GUCAAAGGAUACAGUUGUACGA
[truncated: 16,080 more rows]
